# Supplementary material for: SLC7A5 correlated with malignancies and immunotherapy response in bladder cancer
Source: Cancer Cell Int. 2024 May 24;24:182. doi: 10.1186/s12935-024-03365-7 (PMC11127462; doi:10.1186/s12935-024-03365-7)
Supplement: Supplementary file 32 — Supplementary Material 32: Supplementary table 1. KEGG analysis of SLC7A5 in TCGA-BLCA. Supplementary table 2. Detailed information of immunotherapy predicted signatures, bladder cancer signatures and other therapeutic signatures [file 12935_2024_3365_MOESM32_ESM.xlsx]

## Sheet: ST1
	ONTOLOGY	ID	Description	GeneRatio	BgRatio	pvalue	p.adjust	qvalue	geneID	Count
GO:0043312	BP	GO:0043312	neutrophil degranulation	140/2884	487/18866	1.37132e-14	7.37969e-11	5.84391e-11	PSMD1/PGAM1/DIAPH1/PNP/PSMD2/TMEM63A/SVIP/SIRPA/PLAUR/ENPP4/ANXA2/RAP2B/SURF4/CD44/ALOX5/KCMF1/CKAP4/PSMD7/IMPDH1/PSMB7/SERPINB1/DSP/GM2A/PLAU/ORMDL3/ACAA1/FUCA1/CTSC/NHLRC3/COMMD3/RAB31/XRCC6/CNN2/CTSB/GHDC/KPNB1/HEBP2/CTSH/PSMD14/PSMC3/PGRMC1/CD300A/VCP/PYGL/DERA/LAMP2/PYGB/TNFAIP6/GUSB/DGAT1/ADGRE5/PRKCD/PKP1/HSPA8/DYNLL1/RAB14/RAB7A/NFKB1/ASAH1/COTL1/IGF2R/DEGS1/GLIPR1/CXCL1/QSOX1/CAB39/DNAJC…	140
GO:0002283	BP	GO:0002283	neutrophil activation involved in immune response	140/2884	490/18866	2.33756e-14	7.37969e-11	5.84391e-11	PSMD1/PGAM1/DIAPH1/PNP/PSMD2/TMEM63A/SVIP/SIRPA/PLAUR/ENPP4/ANXA2/RAP2B/SURF4/CD44/ALOX5/KCMF1/CKAP4/PSMD7/IMPDH1/PSMB7/SERPINB1/DSP/GM2A/PLAU/ORMDL3/ACAA1/FUCA1/CTSC/NHLRC3/COMMD3/RAB31/XRCC6/CNN2/CTSB/GHDC/KPNB1/HEBP2/CTSH/PSMD14/PSMC3/PGRMC1/CD300A/VCP/PYGL/DERA/LAMP2/PYGB/TNFAIP6/GUSB/DGAT1/ADGRE5/PRKCD/PKP1/HSPA8/DYNLL1/RAB14/RAB7A/NFKB1/ASAH1/COTL1/IGF2R/DEGS1/GLIPR1/CXCL1/QSOX1/CAB39/DNAJC…	140
GO:0031145	BP	GO:0031145	anaphase-promoting complex-dependent catabolic process	37/2884	83/18866	1.88861e-10	3.97489e-07	3.14768e-07	PSMD1/PSMD2/PSMA6/CCNB1/AURKA/PSMD5/PSMB2/PSMD7/CDC20/PSMB7/PSMA7/ANAPC4/PTTG1/PSMA3/PLK1/PSMD14/PSMC3/PSME3/PSMB5/PSMB9/PSMA1/CDK1/MAD2L1/AURKB/BUB1B/PSMD13/CDC16/UBE2C/PSMD12/PSME2/PSMB8/PSMA5/PSMF1/UBE2S/PSMC2/BUB3/CDC27	37
GO:0070482	BP	GO:0070482	response to oxygen levels	106/2884	396/18866	2.02571e-09	2.56974e-06	2.03495e-06	PSMD1/MYC/ENO1/TGFBR3/AJUBA/PSMD2/DDAH1/PSMA6/LDHA/CACNB3/CCNB1/HSPD1/PPARG/PSMD5/PSMB2/CCNA2/AGTRAP/ITGA2/PMAIP1/PSMD7/PSMB7/ADM/PSMA7/PLAU/HSP90B1/UCP2/MDM4/WDR83/UBQLN1/CAV1/MMP14/IRAK1/PSMA3/CAPN2/ALAS1/AK4/NOP53/PSMD14/AGER/PSMC3/PSME3/PGK1/STC2/HIF1A/ADA/SLC2A1/FAS/ADSL/TIGAR/PSMB5/ELOC/PML/PSMB9/NAMPT/USF1/PSMA1/PDPN/SRC/ANG/HYOU1/SCAP/ADAM17/USP19/S100B/ATP6V0D1/PICK1/VEGFC/PSMD13/PLOD1/A…	106
GO:0140014	BP	GO:0140014	mitotic nuclear division	83/2884	286/18866	2.03495e-09	2.56974e-06	2.03495e-06	RAN/PKMYT1/SPHK1/POGZ/ANLN/CCNB1/AURKA/SH2B1/NDE1/DLGAP5/CDC20/CDCA5/AKAP8L/PRMT5/ANAPC4/INSR/CDCA8/KIF11/NFE2L1/PTTG1/MKI67/KPNB1/NCAPD2/PLK1/RACGAP1/KIF2C/BIRC5/CAV2/NUMA1/NCAPH/TRIP13/TPX2/NAA50/CCNB2/CDT1/KIF2A/KIF4A/SMC1A/NCAPG/RANBP1/RAB11A/TUBG2/NEK6/CHMP1A/INCENP/CHTF8/CDK1/MAD2L1/PRC1/ZW10/KLHL22/KIFC2/KNSTRN/AURKB/CHMP2A/KIF23/BUB1B/SIRT7/BCCIP/SMC2/KIFC1/CDC16/UBE2C/SMC3/EPGN/EDN1/NCAP…	83
GO:0044282	BP	GO:0044282	small molecule catabolic process	117/2884	452/18866	2.5776e-09	2.7125e-06	2.148e-06	ECHDC2/PGAM1/ENO1/FAAH/PNP/IDUA/PLIN5/DDAH1/SHMT2/HNMT/INPP5K/CSAD/ENPP4/ABCD3/CD44/AMT/OAT/ACADVL/TPI1/ENOSF1/IVD/TYMP/PFKP/HMGCL/ACAA1/TGFB1/PCBD1/DPYD/BCKDHB/ACADS/GALM/HADH/BCAT2/PGK1/ACOXL/MCEE/ADA/DERA/BDH1/ACOX1/DECR2/IMPA2/SLC27A4/TIGAR/GUSB/BDH2/PFKM/SCP2/GOT1/CYP4F12/HPGD/ACOX3/PHYH/HSD17B4/SULT1E1/HK1/LPIN3/PGM1/AADAT/LIPE/GAPDH/NUDT9/ACADSB/DLST/BLMH/CROT/SLC27A2/BPGM/CRAT/KYNU/HADHB/…	117
GO:0036293	BP	GO:0036293	response to decreased oxygen levels	99/2884	371/18866	8.17103e-09	7.37027e-06	5.83645e-06	PSMD1/MYC/ENO1/TGFBR3/AJUBA/PSMD2/DDAH1/PSMA6/LDHA/CACNB3/CCNB1/HSPD1/PSMD5/PSMB2/CCNA2/AGTRAP/ITGA2/PMAIP1/PSMD7/PSMB7/ADM/PSMA7/PLAU/HSP90B1/UCP2/MDM4/WDR83/UBQLN1/CAV1/MMP14/IRAK1/PSMA3/CAPN2/ALAS1/AK4/NOP53/PSMD14/AGER/PSMC3/PSME3/PGK1/STC2/HIF1A/ADA/SLC2A1/ADSL/TIGAR/PSMB5/ELOC/PML/PSMB9/NAMPT/USF1/PSMA1/SRC/ANG/HYOU1/SCAP/ADAM17/USP19/S100B/PICK1/VEGFC/PSMD13/PLOD1/ALAD/SLC2A8/PKM/PSMD12/TH…	99
GO:0002479	BP	GO:0002479	antigen processing and presentation of exogenous peptide antigen via MHC class I, TAP-dependent	32/2884	75/18866	1.17768e-08	8.58335e-06	6.79708e-06	PSMD1/PSMD2/PSMA6/IKBKB/PSMD5/PSMB2/TAP2/PSMD7/PSMB7/PSMA7/PSMA3/PSMD14/TAP1/PSMC3/PSME3/NCF2/PSMB5/CALR/PSMB9/PSMA1/VAMP3/TAPBP/PSMD13/PSMD12/PSME2/CD36/PSMB8/PSMA5/PSMF1/B2M/ITGB5/PSMC2	32
GO:0001666	BP	GO:0001666	response to hypoxia	96/2884	359/18866	1.22347e-08	8.58335e-06	6.79708e-06	PSMD1/MYC/ENO1/TGFBR3/AJUBA/PSMD2/DDAH1/PSMA6/LDHA/CCNB1/HSPD1/PSMD5/PSMB2/CCNA2/AGTRAP/ITGA2/PMAIP1/PSMD7/PSMB7/ADM/PSMA7/PLAU/HSP90B1/UCP2/MDM4/WDR83/UBQLN1/CAV1/MMP14/IRAK1/PSMA3/CAPN2/ALAS1/AK4/NOP53/PSMD14/AGER/PSMC3/PSME3/PGK1/STC2/HIF1A/ADA/SLC2A1/ADSL/TIGAR/PSMB5/ELOC/PML/PSMB9/USF1/PSMA1/SRC/ANG/HYOU1/SCAP/ADAM17/USP19/S100B/VEGFC/PSMD13/PLOD1/ALAD/SLC2A8/PKM/PSMD12/THBS1/NOTCH1/SLC11A2/…	96
GO:0060218	BP	GO:0060218	hematopoietic stem cell differentiation	35/2884	87/18866	1.56731e-08	9.89602e-06	7.83657e-06	PSMD1/CDK6/PSMD2/LMBR1L/PSMA6/HOXB4/GATA3/PSMD5/PSMB2/PSMD7/PSMB7/PSMA7/PSMA3/BATF/PSMD14/PSMC3/PSME3/PRKDC/PSMB5/METTL3/PSMB9/PSMA1/FOXC1/HSPA9/PUS7/PSMD13/PSMD12/PSME2/SRF/EIF2AK2/PSMB8/PSMA5/PSMF1/PSMC2/XRCC5	35
GO:0042590	BP	GO:0042590	antigen processing and presentation of exogenous peptide antigen via MHC class I	33/2884	80/18866	1.92448e-08	1.06289e-05	8.41696e-06	PSMD1/PSMD2/PSMA6/IKBKB/PSMD5/PSMB2/TAP2/PSMD7/PSMB7/PSMA7/PSMA3/PSMD14/TAP1/PSMC3/PSME3/NCF2/PSMB5/CALR/PSMB9/PSMA1/VAMP3/TAPBP/PSMD13/PSMD12/PSME2/CD36/PSMB8/PSMA5/PSMF1/B2M/ITGB5/PSMC2/FCER1G	33
GO:0019693	BP	GO:0019693	ribose phosphate metabolic process	109/2884	427/18866	2.02007e-08	1.06289e-05	8.41696e-06	PGAM1/RAN/ENO1/FBP1/ACSF2/LDHA/NUP37/NUP188/ACOT7/TPI1/CBR4/PRXL2C/ADCY3/CAD/IMPDH1/GMPS/PDE9A/PFKP/HMGCL/GART/INSR/ACOT9/TGFB1/PTHLH/CTPS2/AK4/TKT/NUP93/ADK/PGK1/ATP5MC2/DCAKD/ADCY6/MCEE/HIF1A/OGT/VCP/PYGL/ABHD14B/PAICS/ATP5F1B/ATIC/ADSL/NME3/TIGAR/DGAT1/ACSL5/NUP205/PFKM/ACSS1/ELOVL6/NDC1/MPC1/HSD17B4/SULT1E1/HK1/PGM1/PDP1/THEM4/AADAT/PDK4/GAPDH/NUDT9/PRPS1/STAT3/DLST/AK2/CROT/STOML2/GPAT4/SLC2…	109
GO:0044242	BP	GO:0044242	cellular lipid catabolic process	69/2884	236/18866	3.28933e-08	1.49103e-05	1.18073e-05	ECHDC2/FAAH/PLIN5/SPHK1/PNPLA2/PLA2G6/ABCD3/ACADVL/IVD/LDLR/GM2A/ACAA1/FUCA1/ACADS/MGST2/HADH/ACOXL/MCEE/GBA2/ACOX1/DECR2/SLC27A4/PRKCD/ABHD12/BDH2/SMPD2/SCP2/ASAH1/CYP4F12/HPGD/ACOX3/ACER2/PHYH/SGPL1/HSD17B4/FABP6/LPIN3/FABP5/LIPE/PLBD2/CROT/SLC27A2/CRAT/PNPLA8/HADHB/AMACR/HEXB/IDH1/LIPH/ACBD5/DECR1/SCARB1/SORL1/ECI1/AKR1B10/PLA2G7/GLA/LPIN2/ALDH3A2/ILVBL/ECHS1/ECI2/SRD5A3/GDPD3/ECH1/TWIST1/PDXD…	69
GO:0002478	BP	GO:0002478	antigen processing and presentation of exogenous peptide antigen	56/2884	177/18866	3.30604e-08	1.49103e-05	1.18073e-05	PSMD1/RILP/PSMD2/PSMA6/IKBKB/PSMD5/PSMB2/TAP2/PSMD7/PSMB7/PSMA7/KIF11/PSMA3/PSMD14/RACGAP1/TAP1/PSMC3/KIF2C/PSME3/DCTN1/NCF2/CTSF/PSMB5/CALR/DYNLL1/RAB7A/PSMB9/KIF2A/PSMA1/KIF4A/VAMP3/DNM2/CTSV/ACTR10/CTSE/AP2S1/KIF23/TAPBP/PSMD13/PSMD12/AP1M2/PSME2/CD36/PSMB8/PSMA5/ACTR1A/PSMF1/B2M/LAG3/CANX/ITGB5/PSMC2/SH3GL2/DYNLL2/CTSL/FCER1G	56
GO:0042493	BP	GO:0042493	response to drug	102/2884	397/18866	4.03183e-08	1.6277e-05	1.28896e-05	MYC/CDH3/FBP1/PNP/HNF1B/LDHA/PTPRM/PRNP/INHBA/CCNB1/HSPA5/ATP1A1/GATA3/ABCD3/HSPD1/PPARG/CYP4B1/MT2A/ITGA2/CAD/FOSL1/NPC1/ANXA1/CCNO/AK4/STAT1/PPOX/MYO6/LRP8/TXNIP/SRD5A1/S100A10/NPAS2/BAK1/HADH/ADA/CTNNB1/KCNQ1/HMGA2/CALR/ABCC3/DAB1/ACER2/TP53I13/EFTUD2/LYN/SRC/GNA12/RAD51/CDK1/ADAM17/ITGA3/STAT3/BLMH/RPP21/NCOA1/ARRB1/ATP8B1/GCLM/VEGFC/RECQL5/ALAD/FECH/RPN2/SRP72/THBS1/CTPS1/COL18A1/CYP2J2/BCAR…	102
GO:0035966	BP	GO:0035966	response to topologically incorrect protein	62/2884	205/18866	4.12467e-08	1.6277e-05	1.28896e-05	EIF2S1/BAG3/DNAJC4/EXTL3/CDK5RAP3/CREB3L4/HSPA5/HSPD1/CXXC1/ACADVL/PDIA6/PTPN1/MFN2/HSP90B1/CXCL8/SRPRB/DCTN1/BAK1/STC2/VCP/CALR/HSPA8/DNAJB11/UGGT2/WFS1/ERP27/EIF2AK3/JKAMP/ERN2/NCK1/HYOU1/TSPYL2/HSPA9/DAB2IP/CHAC1/TOR1A/F12/DERL1/ATP6V0D1/ERP44/OPTN/ADD1/HSPA13/UGGT1/THBS1/TMEM129/HSP90AB1/EIF2AK2/RNF5/SHC1/CANX/SERPINH1/CLPB/HSPE1/HSF1/YIF1A/TOR1B/CUL7/TPP1/PPP1R15A/AGR2/HSPA4	62
GO:0006986	BP	GO:0006986	response to unfolded protein	57/2884	183/18866	4.62299e-08	1.71703e-05	1.3597e-05	EIF2S1/BAG3/DNAJC4/EXTL3/CDK5RAP3/CREB3L4/HSPA5/HSPD1/CXXC1/ACADVL/PDIA6/PTPN1/MFN2/HSP90B1/CXCL8/SRPRB/DCTN1/BAK1/STC2/VCP/CALR/HSPA8/DNAJB11/WFS1/ERP27/EIF2AK3/JKAMP/ERN2/NCK1/HYOU1/TSPYL2/HSPA9/DAB2IP/CHAC1/DERL1/ATP6V0D1/ERP44/OPTN/ADD1/HSPA13/THBS1/TMEM129/HSP90AB1/EIF2AK2/SHC1/CANX/SERPINH1/CLPB/HSPE1/HSF1/YIF1A/TOR1B/CUL7/TPP1/PPP1R15A/AGR2/HSPA4	57
GO:0007050	BP	GO:0007050	cell cycle arrest	68/2884	234/18866	5.35894e-08	1.8798e-05	1.48859e-05	MYC/SFN/CDK6/PRNP/INHBA/CCNB1/FOXM1/AURKA/WDR6/TP53INP1/MDM4/SETMAR/TGFB1/CXCL8/E4F1/KAT2B/BTG2/CAB39L/CNOT9/CARM1/GAS2L1/SGSM3/PRR11/HMGA2/CDKN3/ING4/CALR/FAP/MIR200B/TFDP1/PML/MED25/STK11/PLK2/ERN2/HRAS/CAB39/DAB2IP/PNPT1/CDK1/KMT2E/ID2/CDC123/MAP2K1/PIDD1/NUPR2/LAMTOR2/IRF6/ZFHX3/TNKS1BP1/TBRG4/THBS1/NOTCH1/IRF1/HSP90AB1/CNOT11/LAMTOR5/SOX4/PLK3/RPL23/TGFBR1/E2F4/LAMTOR4/PPM1G/GADD45A/PPP1R15A…	68
GO:0034440	BP	GO:0034440	lipid oxidation	40/2884	111/18866	5.95698e-08	1.9796e-05	1.56763e-05	ECHDC2/PLIN5/ABCD3/ALOX5/PPARG/ACADVL/IVD/ADIPOR2/ACAA1/ACADS/HADH/ACOXL/ACOX1/DECR2/BDH2/SCP2/ACOX3/PHYH/HSD17B4/PDK4/CROT/SLC27A2/CRAT/SOX9/HADHB/AMACR/ADH7/APPL2/DECR1/DGAT2/ECI1/PLA2G7/ALDH3A2/ILVBL/ECHS1/POR/ECI2/ECH1/TWIST1/ACADM	40
GO:0071496	BP	GO:0071496	cellular response to external stimulus	87/2884	326/18866	6.44014e-08	2.03315e-05	1.61004e-05	EIF2S1/TNFRSF10A/NPRL2/ITGA6/BAG3/EIF4G1/CACNB3/SNAI2/VDR/PIK3C2B/HSPA5/ATP1A1/PPARG/ADORA2B/ITGA2/KRT20/PMAIP1/TNC/FOSL1/NUAK2/KLF10/CNN2/SESN1/NUAK1/WDR45/SRD5A1/NR1H4/BAK1/SNW1/RALB/SLC2A1/GAS2L1/CASP1/IFI16/LAMP2/FAS/UCN2/HSPA8/GOT1/NFKB1/PCSK9/NAMPT/USF1/LYN/EIF2AK3/USF2/GSTP1/MTPN/DSC2/TNFRSF1A/PTPN11/PDK4/GABARAP/CTSV/FES/DCTPP1/NCOA1/SOX9/PICK1/NUPR2/WNT4/PIEZO1/UPP1/IRF1/WNT11/SRF/AQP1/E…	87
GO:0010498	BP	GO:0010498	proteasomal protein catabolic process	118/2884	483/18866	7.37809e-08	2.21083e-05	1.75073e-05	PSMD1/PSMD2/CRBN/PSMA6/SVIP/CCNB1/SH3RF2/HSPA5/AURKA/RNF19B/DESI1/NEDD4L/PSMD5/PSMB2/PMAIP1/PSMD7/CDC20/OSBPL7/PSMB7/PSMA7/HSP90B1/ANAPC4/UBQLN1/USP5/CSNK1A1/ERLIN1/PBK/COP1/FBXW4/KCTD5/CAV1/NHLRC3/NFE2L1/PTTG1/PSMA3/PLK1/NOP53/PSMD14/PSMC3/PSME3/RAD23B/UBXN11/OGT/VCP/CTNNB1/MAN1B1/ECPAS/TRIB3/N4BP1/PSMB5/TMUB2/UGGT2/PML/WFS1/PSMB9/PSMA1/PLK2/JKAMP/CD2AP/PPP2CB/DDI2/GNA12/ZYG11B/DAB2IP/TAF9/UBXN6…	118
GO:0002244	BP	GO:0002244	hematopoietic progenitor cell differentiation	54/2884	172/18866	7.70323e-08	2.21083e-05	1.75073e-05	PSMD1/CDK6/PSMD2/LMBR1L/HOXB3/PSMA6/ANLN/HOXB4/INHBA/GATA3/PSMD5/PSMB2/ACP6/PSMD7/PSMB7/PSMA7/TGFB1/PSMA3/BATF/PSMD14/PSMC3/PSME3/RBM47/PRKDC/FST/PSMB5/METTL3/PSMB9/PSMA1/AGPAT5/HERC6/FOXC1/HSPA9/FSTL3/PTPRZ1/PUS7/PSMD13/ZNF784/SBDS/PSMD12/NOTCH1/KITLG/PSME2/SRF/EIF2AK2/PSMB8/KRT75/PSMA5/SOX4/PSMF1/SPI1/PSMC2/HES1/XRCC5	54
GO:0048732	BP	GO:0048732	gland development	110/2884	443/18866	8.3498e-08	2.23758e-05	1.77192e-05	TBX2/TGFBR3/SERPINB5/HOXB3/HNF1B/MSN/CDK5RAP3/SNAI2/VDR/FOXA1/GATA3/AURKA/SULF2/PYGO2/ELF3/ITGA2/CAD/TNC/PRMT5/HMGCL/ANXA1/INSR/TGFB1/CAV1/AR/AK4/SRD5A1/GNPNAT1/PRKDC/HIF1A/ADA/CTNNB1/HOXA5/TBX3/STAT5B/CEBPB/PLXNA1/CCNB2/IGF2R/PCSK9/PML/ALDH1A3/STK11/FRZB/SRC/ELF5/USF2/XDH/HRAS/PBX1/TP63/FOXC1/DDX39B/NFIB/PNPT1/TBX1/OAS2/AREG/ID2/FSTL3/ORAI1/MAP2K1/GPAT4/NCOA1/SOX9/NCOR2/IRF6/WNT4/PKM/PAX8/SERPIN…	110
GO:0019080	BP	GO:0019080	viral gene expression	59/2884	195/18866	8.54891e-08	2.23758e-05	1.77192e-05	CCNT2/EIF3B/NUP37/INPP5K/NUP188/IFITM3/NELFB/TRIM62/NUP93/PSMC3/SPCS1/RPL34/SNW1/RPL15/HMGA2/TRIM8/RPL9/EIF3A/NUP205/GTF2F2/USF1/NDC1/TRIM21/DENR/TRIM27/USF2/GTF2B/RPL14/RPS11/RPS28/MCTS1/RPS6/POLR2J/NELFA/RPL17/RPL3/CCL3/RPL29/RPS27/NUP155/RPS18/RAE1/RRP1B/CCL4/TRIM14/RPL23A/RPL28/RPL23/RPL32/RPL13A/FURIN/RPS25/NUP153/PTBP1/SUPT4H1/RPS8/DHX9/RPL27A/RPL4	59
GO:0034976	BP	GO:0034976	response to endoplasmic reticulum stress	80/2884	294/18866	8.85961e-08	2.23758e-05	1.77192e-05	EIF2S1/EIF4G1/EXTL3/CDK5RAP3/SVIP/PLA2G6/CREB3L4/HSPA5/CXXC1/ALOX5/ACADVL/PDIA6/PTPN1/PMAIP1/HSP90B1/UBQLN1/CXCL8/ERLIN1/CAV1/NFE2L1/NRBF2/SRPRB/ATP2A2/DCTN1/BAK1/STC2/SELENOK/VCP/MAN1B1/ECPAS/TRIB3/CEBPB/UFC1/CALR/TMX1/TMUB2/DNAJB11/UGGT2/PML/WFS1/ERP27/SCAMP5/EIF2AK3/JKAMP/ERN2/PPP2CB/NCK1/HYOU1/TSPYL2/DAB2IP/UBXN6/CHAC1/TOR1A/USP19/BBC3/DERL1/ATP6V0D1/ERP44/TRAF2/ADD1/UGGT1/THBS1/TMEM129/EIF2A…	80
GO:1902036	BP	GO:1902036	regulation of hematopoietic stem cell differentiation	30/2884	73/18866	9.30557e-08	2.25982e-05	1.78953e-05	PSMD1/CDK6/PSMD2/PSMA6/GATA3/PSMD5/PSMB2/PSMD7/PSMB7/PSMA7/PSMA3/PSMD14/PSMC3/PSME3/PRKDC/PSMB5/METTL3/PSMB9/PSMA1/FOXC1/HSPA9/PUS7/PSMD13/PSMD12/PSME2/EIF2AK2/PSMB8/PSMA5/PSMF1/PSMC2	30
GO:0009259	BP	GO:0009259	ribonucleotide metabolic process	104/2884	416/18866	1.30746e-07	2.90321e-05	2.29903e-05	PGAM1/RAN/ENO1/FBP1/ACSF2/LDHA/NUP37/NUP188/ACOT7/TPI1/CBR4/PRXL2C/ADCY3/CAD/IMPDH1/GMPS/PDE9A/PFKP/HMGCL/GART/INSR/ACOT9/TGFB1/PTHLH/CTPS2/AK4/NUP93/ADK/PGK1/ATP5MC2/DCAKD/ADCY6/MCEE/HIF1A/OGT/VCP/ABHD14B/PAICS/ATP5F1B/ATIC/ADSL/NME3/TIGAR/DGAT1/ACSL5/NUP205/PFKM/ACSS1/ELOVL6/NDC1/MPC1/HSD17B4/SULT1E1/HK1/PGM1/PDP1/THEM4/AADAT/PDK4/GAPDH/NUDT9/STAT3/DLST/AK2/CROT/STOML2/GPAT4/SLC25A1/BPGM/KYNU/N…	104
GO:2000736	BP	GO:2000736	regulation of stem cell differentiation	41/2884	118/18866	1.31213e-07	2.90321e-05	2.29903e-05	PSMD1/CDK6/PSMD2/PSMA6/HOXB4/GATA3/PSMD5/PSMB2/PSMD7/PSMB7/PSMA7/NELFB/PSMA3/JAG1/PSMD14/PSMC3/PSME3/PRKDC/PSMB5/NSUN2/METTL3/PSMB9/PSMA1/PWP1/FOXC1/HSPA9/STAT3/PUS7/SOX9/PSMD13/PSMD12/NOTCH1/PSME2/LBH/EIF2AK2/PSMB8/PSMA5/PSMF1/PSMC2/HNRNPU/HES1	41
GO:0019058	BP	GO:0019058	viral life cycle	89/2884	341/18866	1.36606e-07	2.90321e-05	2.29903e-05	RAN/NUP37/INPP5K/NUP188/KPNA2/NEDD4L/IFITM3/ITGA2/LDLR/IFITM1/NPC1/CXCL8/MPHOSPH8/TMPRSS2/CAV1/CTSB/KPNB1/TRIM62/NUP93/LARP1/SPCS1/CAV2/PVR/TNIP1/VCP/TBC1D20/IFI16/TNFRSF14/HMGA2/TRIM8/VPS28/TOP2B/HSPA8/UBAP1/NUP205/RAB7A/CD46/NECTIN1/PML/NDC1/TRIM21/TRIM22/TRIM27/NECTIN4/CHMP1A/OAS2/CD86/CDK1/CXADR/ITGB1/FAM111A/RAB5A/PHB/PPIA/OAS3/KPNA6/CHMP2A/ISG20/NUP155/DEK/PC/KPNA3/NOTCH1/RAE1/BST2/HSP90AB1…	89
GO:1902850	BP	GO:1902850	microtubule cytoskeleton organization involved in mitosis	47/2884	144/18866	1.4462e-07	2.90321e-05	2.29903e-05	RAN/CCNB1/AURKA/NDE1/DLGAP5/CDC20/SPC25/PTPA/KIF11/KPNB1/PLK1/RACGAP1/DCTN1/BIRC5/NUMA1/VCP/TPX2/KIF2A/KIF4A/PLK2/SMC1A/RAB11A/TUBG2/CHMP1A/SETD2/MAD2L1/CENPH/ITGB1/PRC1/ZW10/CENPA/KIFC2/AURKB/CHMP2A/KIF23/BCCIP/KIFC1/SBDS/SMC3/RAE1/NEK2/TACC1/SPRY1/MYBL2/CKAP5/GJA1/HNRNPU	47
GO:0019395	BP	GO:0019395	fatty acid oxidation	38/2884	106/18866	1.47912e-07	2.90321e-05	2.29903e-05	ECHDC2/PLIN5/ABCD3/PPARG/ACADVL/IVD/ADIPOR2/ACAA1/ACADS/HADH/ACOXL/ACOX1/DECR2/BDH2/SCP2/ACOX3/PHYH/HSD17B4/PDK4/CROT/SLC27A2/CRAT/SOX9/HADHB/AMACR/ADH7/APPL2/DECR1/DGAT2/ECI1/ALDH3A2/ILVBL/ECHS1/POR/ECI2/ECH1/TWIST1/ACADM	38
GO:0000086	BP	GO:0000086	G2/M transition of mitotic cell cycle	71/2884	254/18866	1.49615e-07	2.90321e-05	2.29903e-05	PSMD1/ORC1/PKMYT1/AJUBA/PSMD2/OFD1/PSMA6/CDK5RAP3/CCNB1/CDC25B/FOXM1/AURKA/YWHAG/PSMD5/NDE1/PSMB2/TUBA4A/CCNA2/PSMD7/PSMB7/PSMA7/SYF2/PHLDA1/DTL/MNAT1/PSMA3/PLK1/NOP53/PSMD14/PSMC3/PSME3/DCTN1/PKIA/TPD52L1/AVEN/HMGA2/TPX2/PSMB5/CCNB2/DYNLL1/PSMB9/PSMA1/RAB11A/PBX1/CDK1/DNM2/SMARCD3/AURKB/OPTN/PSMD13/MELK/FBXL12/PSMD12/PPP2R2A/ZFYVE19/NEDD1/APP/ODF2/PSME2/PSMB8/PSMA5/ACTR1A/PSMF1/PLK3/NEK2/CDC6/HM…	71
GO:1901532	BP	GO:1901532	regulation of hematopoietic progenitor cell differentiation	33/2884	86/18866	1.52993e-07	2.90321e-05	2.29903e-05	PSMD1/CDK6/PSMD2/PSMA6/GATA3/PSMD5/PSMB2/PSMD7/PSMB7/PSMA7/PSMA3/PSMD14/PSMC3/PSME3/PRKDC/PSMB5/METTL3/PSMB9/PSMA1/FOXC1/HSPA9/PUS7/PSMD13/PSMD12/NOTCH1/KITLG/PSME2/EIF2AK2/PSMB8/PSMA5/PSMF1/PSMC2/HES1	33
GO:0051701	BP	GO:0051701	interaction with host	62/2884	212/18866	1.58839e-07	2.90321e-05	2.29903e-05	KRT6A/KPNA2/IFITM3/ITGA2/LDLR/IFITM1/NPC1/INSR/CXCL8/SERPINB9/TMPRSS2/CAV1/CTSB/KPNB1/TRIM62/CAV2/PVR/TNIP1/CTNNB1/TNFRSF14/ALYREF/TRIM8/RAB7A/CD46/NECTIN1/PML/TRIM21/TRIM22/TRIM27/SRC/NECTIN4/DDX39B/CD86/CDK1/CXADR/ITGB1/KPNA4/GAPDH/PHB/PPIA/EXOC7/KPNA6/CHMP2A/PC/KPNA3/TCP1/TRIM14/EIF2AK2/THOC2/SCARB1/SERPINB3/SLC1A5/DPP4/ICAM1/AXL/ITGB5/NUP153/PABPN1/CTSL/GRB2/LGALS1/EPHA2	62
GO:0048863	BP	GO:0048863	stem cell differentiation	73/2884	264/18866	1.60932e-07	2.90321e-05	2.29903e-05	PSMD1/NOLC1/TBX2/CDK6/CORO1C/PSMD2/LMBR1L/PSMA6/HNF1B/HOXB4/TCOF1/SNAI2/FOXA1/GATA3/MSI2/PSMD5/PSMB2/PSMD7/PSMB7/PSMA7/NELFB/PHF5A/PSMA3/JAG1/BATF/PSMD14/PSMC3/PSME3/PRKDC/HIF1A/FN1/HMGA2/OSR1/PSMB5/NSUN2/METTL3/PSMB9/PSMA1/PWP1/FRZB/OVOL2/TP63/FOXC1/HSPA9/TBX1/SETD2/STAT3/PUS7/SOX9/PSMD13/PSMD12/SEMA6C/NOTCH1/KITLG/WNT7A/PSME2/LBH/SRF/EIF2AK2/EDN1/ACVR1/PSMB8/PSMA5/PSMF1/SEMA4A/CFL1/PSMC2/HNRNPU…	73
GO:0048002	BP	GO:0048002	antigen processing and presentation of peptide antigen	58/2884	194/18866	1.72811e-07	2.96637e-05	2.34904e-05	PSMD1/RILP/PSMD2/PSMA6/IKBKB/PSMD5/PSMB2/TAP2/PSMD7/PSMB7/PSMA7/KIF11/PSMA3/PSMD14/RACGAP1/TAP1/PSMC3/KIF2C/PSME3/DCTN1/NCF2/CTSF/PSMB5/CALR/DYNLL1/RAB7A/PSMB9/KIF2A/PSMA1/KIF4A/VAMP3/DNM2/CTSV/ACTR10/CTSE/AP2S1/KIF23/TAPBP/PSMD13/PSMD12/AP1M2/PSME2/CD36/PSMB8/PSMA5/ACTR1A/PSMF1/B2M/AZGP1/LAG3/CANX/ITGB5/PSMC2/ERAP1/SH3GL2/DYNLL2/CTSL/FCER1G	58
GO:0019884	BP	GO:0019884	antigen processing and presentation of exogenous antigen	56/2884	185/18866	1.77226e-07	2.96637e-05	2.34904e-05	PSMD1/RILP/PSMD2/PSMA6/IKBKB/PSMD5/PSMB2/TAP2/PSMD7/PSMB7/PSMA7/KIF11/PSMA3/PSMD14/RACGAP1/TAP1/PSMC3/KIF2C/PSME3/DCTN1/NCF2/CTSF/PSMB5/CALR/DYNLL1/RAB7A/PSMB9/KIF2A/PSMA1/KIF4A/VAMP3/DNM2/CTSV/ACTR10/CTSE/AP2S1/KIF23/TAPBP/PSMD13/PSMD12/AP1M2/PSME2/CD36/PSMB8/PSMA5/ACTR1A/PSMF1/B2M/LAG3/CANX/ITGB5/PSMC2/SH3GL2/DYNLL2/CTSL/FCER1G	56
GO:0016042	BP	GO:0016042	lipid catabolic process	89/2884	343/18866	1.81168e-07	2.96637e-05	2.34904e-05	ECHDC2/FAAH/PLIN5/SPHK1/PNPLA2/PLA2G6/ABCD3/ACADVL/IVD/LDLR/GM2A/ACAA1/FUCA1/HSD17B11/ACADS/MGST2/FMC1/SRD5A1/HADH/PLCE1/ACOXL/MCEE/GBA2/ACOX1/DECR2/SLC27A4/PRKCD/ABHD12/BDH2/PLA2G12A/RAB7A/SMPD2/SCP2/ASAH1/CYP4F12/HPGD/ACOX3/ACER2/PHYH/SGPL1/HSD17B4/SULT1E1/PAFAH1B3/FABP6/LPIN3/FABP5/LIPE/PLBD2/YWHAH/CROT/SLC27A2/CRAT/PNPLA8/HADHB/AMACR/HCAR2/PLA2G2F/HEXB/PLCD3/IDH1/CES1/LIPA/PLCB3/LIPH/ACBD5/DE…	89
GO:0042180	BP	GO:0042180	cellular ketone metabolic process	72/2884	260/18866	1.83225e-07	2.96637e-05	2.34904e-05	PSMD1/PLIN5/PSMD2/PSMA6/PPARG/ACADVL/PSMD5/TPI1/PSMB2/CBR4/COQ8A/PSMD7/ADIPOR2/PSMB7/ADM/PSMA7/ANXA1/ERLIN1/CAV1/NFE2L1/PSMA3/PSMD14/SRD5A1/PSMC3/PSME3/NR1H4/PPTC7/TRIB3/STAT5B/PSMB5/KYAT3/CYP4F12/HPGD/PSMB9/PSMA1/SCAP/PDP1/FABP5/KDSR/AADAT/PDK4/SOX9/KYNU/PSMD13/NCOR2/WNT4/CLN3/INSIG2/PSMD12/METTL27/CACNA1H/CES1/CBR3/DKK3/AKR1C1/PSME2/APPL2/DGAT2/DHRS9/PSMB8/PSMA5/PSMF1/DGKQ/AKR1B10/COMT/PSMC2/CO…	72
GO:0019882	BP	GO:0019882	antigen processing and presentation	66/2884	232/18866	2.00181e-07	3.15986e-05	2.50226e-05	PSMD1/RILP/PSMD2/PSMA6/IKBKB/PSMD5/PSMB2/TAP2/PSMD7/PSMB7/PSMA7/RAB4A/KIF11/RAB35/PSMA3/CTSH/PSMD14/RACGAP1/TAP1/PSMC3/KIF2C/PSME3/DCTN1/NCF2/CTSF/PSMB5/CALR/DYNLL1/RAB7A/PSMB9/KIF2A/PSMA1/KIF4A/VAMP3/DNM2/CTSV/ACTR10/RAB5B/CTSE/AP2S1/KIF23/TAPBP/PSMD13/PSMD12/RAB10/AP1M2/THBS1/PSME2/CD36/PSMB8/PSMA5/ACTR1A/PSMF1/B2M/ICAM1/AZGP1/LAG3/CANX/ITGB5/PSMC2/ERAP1/SH3GL2/DYNLL2/CTSL/FCER1G/PSAP	66
GO:0002474	BP	GO:0002474	antigen processing and presentation of peptide antigen via MHC class I	36/2884	99/18866	2.07243e-07	3.19154e-05	2.52735e-05	PSMD1/PSMD2/PSMA6/IKBKB/PSMD5/PSMB2/TAP2/PSMD7/PSMB7/PSMA7/PSMA3/PSMD14/TAP1/PSMC3/PSME3/NCF2/PSMB5/CALR/PSMB9/PSMA1/VAMP3/TAPBP/PSMD13/PSMD12/PSME2/CD36/PSMB8/PSMA5/PSMF1/B2M/AZGP1/CANX/ITGB5/PSMC2/ERAP1/FCER1G	36
GO:0062012	BP	GO:0062012	regulation of small molecule metabolic process	111/2884	456/18866	2.17954e-07	3.21792e-05	2.54825e-05	PSMD1/PGAM1/RAN/ENO1/FBP1/PLIN5/CLK2/PSMD2/PSMA6/NUP37/INPP5K/NUP188/SNAI2/VDR/WDR5/PPARG/ACADVL/PSMD5/PSMB2/ADORA2B/PRXL2C/PMAIP1/PSMD7/ADIPOR2/PSMB7/LDLR/ADM/PSMA7/ANXA1/INSR/FAM3C/TGFB1/ERLIN1/TM7SF2/CAV1/NFE2L1/KPNB1/PSMA3/AK4/PPP1R3C/PSMD14/NUP93/PSMC3/KAT2B/PSME3/NR1H4/PPTC7/HIF1A/OGT/VCP/EPM2AIP1/ARV1/SLC27A4/TIGAR/TRIB3/SEC14L2/PSMB5/NUP205/NFKB1/HPGD/PSMB9/ELOVL6/NDC1/PSMA1/SRC/RORC/SCAP…	111
GO:0006401	BP	GO:0006401	RNA catabolic process	103/2884	415/18866	2.19149e-07	3.21792e-05	2.54825e-05	PSMD1/PKP3/CIRBP/ETF1/EIF4G1/PNRC2/PSMD2/PSMA6/IGF2BP2/SERBP1/YBX3/PSMD5/AGO4/PSMB2/PSMD7/PELO/PSMB7/NPM1/SET/PSMA7/EIF4A3/DKC1/PSMA3/MRTO4/EXOSC2/PSMD14/PSMC3/LARP1/PSME3/BTG2/RNASEH1/RPL34/CNOT9/RNH1/PAN3/LRPPRC/RPL15/MAPKAPK2/HNRNPM/DXO/HNRNPC/PRKCD/PKP1/PSMB5/RPL9/HSPA8/NSUN2/METTL3/GSPT2/PSMB9/PSMA1/ERN2/PNPT1/EXOSC3/RPL14/RPS11/OAS2/PAN2/DEDD2/RPS28/HELZ2/RPS6/RPL17/RPL3/RPL29/RNASET2/TOB1/…	103
GO:0045862	BP	GO:0045862	positive regulation of proteolysis	94/2884	370/18866	2.37297e-07	3.40521e-05	2.69656e-05	MYC/ENO1/TNFRSF10A/ANP32B/SH3RF2/F3/AURKA/HSPD1/RNF19B/WDR48/PPARG/SOX7/PMAIP1/CDC20/OSBPL7/DAPK1/UBQLN1/USP5/CSNK1A1/CTSC/COP1/CAV1/MMP14/MYH9/PLK1/NOP53/CYCS/CTSH/PSMD14/AGER/PSME3/BAK1/TNIP1/PERP/OGT/VCP/FN1/CASP1/IFI16/FAS/TRIB3/FBLN1/PML/HIP1R/ACER2/PLK2/LYN/EIF2AK3/SRC/PACSIN3/XDH/GRAMD4/ZYG11B/DAB2IP/CYFIP2/ADRM1/AKIRIN2/BBC3/F12/ARIH2/STAT3/CLDN4/ARRB1/TNFSF15/TRAF2/PIDD1/NRDC/APP/ATP5IF1…	94
GO:0016054	BP	GO:0016054	organic acid catabolic process	76/2884	282/18866	2.80638e-07	3.85206e-05	3.05041e-05	ECHDC2/FAAH/IDUA/PLIN5/DDAH1/SHMT2/HNMT/CSAD/ABCD3/CD44/AMT/OAT/ACADVL/ENOSF1/IVD/HMGCL/ACAA1/TGFB1/PCBD1/BCKDHB/ACADS/HADH/BCAT2/ACOXL/MCEE/ACOX1/DECR2/SLC27A4/GUSB/BDH2/SCP2/GOT1/CYP4F12/HPGD/ACOX3/PHYH/HSD17B4/LPIN3/AADAT/LIPE/ACADSB/DLST/BLMH/CROT/SLC27A2/CRAT/KYNU/HADHB/AMACR/CRYM/HEXB/ACBD5/LDHD/DECR1/ALDH5A1/BCAT1/CHP1/PGD/ECI1/TST/MPST/MCCC1/HMMR/LPIN2/ALDH3A2/NAGK/ILVBL/ECHS1/ECI2/OGDH/M…	76
GO:0046395	BP	GO:0046395	carboxylic acid catabolic process	76/2884	282/18866	2.80638e-07	3.85206e-05	3.05041e-05	ECHDC2/FAAH/IDUA/PLIN5/DDAH1/SHMT2/HNMT/CSAD/ABCD3/CD44/AMT/OAT/ACADVL/ENOSF1/IVD/HMGCL/ACAA1/TGFB1/PCBD1/BCKDHB/ACADS/HADH/BCAT2/ACOXL/MCEE/ACOX1/DECR2/SLC27A4/GUSB/BDH2/SCP2/GOT1/CYP4F12/HPGD/ACOX3/PHYH/HSD17B4/LPIN3/AADAT/LIPE/ACADSB/DLST/BLMH/CROT/SLC27A2/CRAT/KYNU/HADHB/AMACR/CRYM/HEXB/ACBD5/LDHD/DECR1/ALDH5A1/BCAT1/CHP1/PGD/ECI1/TST/MPST/MCCC1/HMMR/LPIN2/ALDH3A2/NAGK/ILVBL/ECHS1/ECI2/OGDH/M…	76
GO:0007163	BP	GO:0007163	establishment or maintenance of cell polarity	63/2884	220/18866	2.90636e-07	3.90442e-05	3.09188e-05	FSCN1/ACTR3/RHOD/MSN/GATA3/RND3/IFT20/NDE1/SYNE4/MYH9/PLK1/ACTB/KIF2C/DCTN1/MTCL1/PARD6B/NUMA1/RHOC/LLGL2/ARHGEF11/STK11/CAMSAP3/LIN7B/FERMT1/MAD2L1/ITGB1/CYTH3/ZW10/CENPA/AMOTL1/FLOT2/RHOG/PARD6A/BCCIP/RAB10/WNT7A/WNT11/GBF1/KANK1/PARVB/MAPKAP1/SLC9A3R1/HSP90AB1/CCL4/AQP1/ACTR2/WWC1/AMOT/FAM89B/FOXJ1/UST/CFL1/ARF6/ARHGAP35/CAP1/SPRY1/RAC2/CLIC4/MPP7/CKAP5/GJA1/HES1/DST	63
GO:0000070	BP	GO:0000070	mitotic sister chromatid segregation	50/2884	161/18866	3.34142e-07	4.34107e-05	3.43766e-05	RAN/POGZ/CCNB1/DLGAP5/CDC20/CDCA5/AKAP8L/ANAPC4/CDCA8/PTTG1/KPNB1/NCAPD2/PLK1/RACGAP1/KIF2C/NUMA1/NCAPH/TRIP13/NAA50/CDT1/KIF4A/SMC1A/NCAPG/RAB11A/TUBG2/NEK6/CHMP1A/INCENP/CHTF8/MAD2L1/PRC1/ZW10/KLHL22/KNSTRN/AURKB/CHMP2A/KIF23/BUB1B/SMC2/KIFC1/CDC16/UBE2C/NCAPG2/NEK2/CDC6/BUB3/CDC27/HNRNPU/PSMG2/RAD21	50
GO:0031581	BP	GO:0031581	hemidesmosome assembly	10/2884	12/18866	3.3689e-07	4.34107e-05	3.43766e-05	KRT5/ITGA6/COL17A1/ITGB4/KRT14/LAMB3/LAMA3/PLEC/LAMC2/DST	10
GO:0022613	BP	GO:0022613	ribonucleoprotein complex biogenesis	115/2884	482/18866	3.99635e-07	5.04659e-05	3.99635e-05	GEMIN8/DDX21/RAN/NOLC1/BMS1/STRAP/KHDC4/EIF4H/RBM5/NIP7/RRNAD1/LUC7L/FCF1/EIF3B/LYAR/WDR43/PTGES3/RUVBL1/RRP12/AGO4/EIF3J/NPM1/PRMT5/RIOK1/PRPF39/EIF4A3/DKC1/MRTO4/EXOSC2/NOP53/LUC7L3/TRAF7/DDX17/KAT2B/NOP58/EIF2S2/PRKDC/BOP1/NSUN5P1/PDCD11/MRPS2/DDX18/NPM3/PAK1IP1/NOB1/UTP14A/SRSF6/PUF60/COIL/YTHDC1/EIF3A/SF3A3/THUMPD1/GTPBP4/REXO4/NOP56/DENR/PWP1/SNRPB/EIF2S3/RPF2/DDX39B/TAF9/CEBPZ/EXOSC3/RPL14…	115
GO:0009062	BP	GO:0009062	fatty acid catabolic process	39/2884	114/18866	4.17232e-07	5.08973e-05	4.03051e-05	ECHDC2/FAAH/PLIN5/ABCD3/ACADVL/IVD/ACAA1/ACADS/HADH/ACOXL/MCEE/ACOX1/DECR2/SLC27A4/BDH2/SCP2/CYP4F12/HPGD/ACOX3/PHYH/HSD17B4/LPIN3/LIPE/CROT/SLC27A2/CRAT/HADHB/AMACR/ACBD5/DECR1/ECI1/LPIN2/ALDH3A2/ILVBL/ECHS1/ECI2/ECH1/TWIST1/ACADM	39
GO:0072521	BP	GO:0072521	purine-containing compound metabolic process	113/2884	472/18866	4.19173e-07	5.08973e-05	4.03051e-05	PGAM1/RAN/ENO1/FBP1/PNP/ACSF2/SHMT2/LDHA/NUP37/NUP188/ACOT7/ENPP4/TPI1/ADORA2B/CBR4/PRXL2C/ADCY3/MTHFD1/IMPDH1/AMD1/GMPS/PDE9A/PFKP/HMGCL/GART/INSR/ACOT9/TGFB1/PTHLH/DPYD/AK4/NUP93/ADK/PGK1/ATP5MC2/DCAKD/ADCY6/MCEE/HIF1A/ADA/OGT/VCP/ABHD14B/PAICS/ATP5F1B/ATIC/ADSL/NME3/TIGAR/DGAT1/ACSL5/NUP205/PFKM/ACSS1/ELOVL6/NDC1/MPC1/HSD17B4/SULT1E1/HK1/XDH/PGM1/PDP1/THEM4/MACROD1/AADAT/PDK4/GAPDH/NUDT9/PRPS1…	113
GO:0006163	BP	GO:0006163	purine nucleotide metabolic process	107/2884	442/18866	4.77984e-07	5.69432e-05	4.50928e-05	PGAM1/RAN/ENO1/FBP1/PNP/ACSF2/LDHA/NUP37/NUP188/ACOT7/TPI1/ADORA2B/CBR4/PRXL2C/ADCY3/MTHFD1/IMPDH1/GMPS/PDE9A/PFKP/HMGCL/GART/INSR/ACOT9/TGFB1/PTHLH/AK4/NUP93/ADK/PGK1/ATP5MC2/DCAKD/ADCY6/MCEE/HIF1A/ADA/OGT/VCP/ABHD14B/PAICS/ATP5F1B/ATIC/ADSL/NME3/TIGAR/DGAT1/ACSL5/NUP205/PFKM/ACSS1/ELOVL6/NDC1/MPC1/HSD17B4/SULT1E1/HK1/XDH/PGM1/PDP1/THEM4/AADAT/PDK4/GAPDH/NUDT9/PRPS1/STAT3/SAMHD1/DLST/AK2/CROT/ST…	107
GO:0009150	BP	GO:0009150	purine ribonucleotide metabolic process	99/2884	401/18866	4.8731e-07	5.69791e-05	4.51213e-05	PGAM1/RAN/ENO1/FBP1/ACSF2/LDHA/NUP37/NUP188/ACOT7/TPI1/CBR4/PRXL2C/ADCY3/IMPDH1/GMPS/PDE9A/PFKP/HMGCL/GART/INSR/ACOT9/TGFB1/PTHLH/AK4/NUP93/ADK/PGK1/ATP5MC2/DCAKD/ADCY6/MCEE/HIF1A/OGT/VCP/ABHD14B/PAICS/ATP5F1B/ATIC/ADSL/NME3/TIGAR/DGAT1/ACSL5/NUP205/PFKM/ACSS1/ELOVL6/NDC1/MPC1/HSD17B4/SULT1E1/HK1/PGM1/PDP1/THEM4/AADAT/PDK4/GAPDH/NUDT9/STAT3/DLST/AK2/CROT/STOML2/GPAT4/SLC25A1/BPGM/KYNU/NUDT4/NUP15…	99
GO:0051656	BP	GO:0051656	establishment of organelle localization	105/2884	432/18866	4.97181e-07	5.70763e-05	4.51982e-05	CDH3/RAN/MYO1B/BICDL2/BICD2/ACTR3/COL7A1/FNBP1L/CCNB1/KIF5C/TRAK1/NDE1/DLGAP5/ADORA2B/YKT6/NPM1/CDCA5/RAB17/PDCD10/TRAPPC6A/CDCA8/CTSC/MCFD2/MYH9/KPNB1/PLK1/MYO6/KIF2C/CD300A/DCTN1/CNIH1/GORASP1/HIF1A/NUMA1/LRPPRC/TBC1D20/CTNNB1/TRAPPC9/LLGL2/CDT1/RAB7A/FAM83D/STK11/LYN/SPIRE2/RAB11A/MLPH/FYCO1/CHMP1A/INCENP/MYO1E/MAD2L1/ITGB1/TOR1A/SNAPIN/AREG/FAM91A1/BLOC1S1/TANC2/DNM2/ZW10/CENPA/MAP1S/CD59/MYO…	105
GO:0001701	BP	GO:0001701	in utero embryonic development	95/2884	383/18866	6.59288e-07	7.33261e-05	5.80663e-05	GJB3/HNF1B/CHST11/INPP5K/NXN/CCNB1/YBX3/GATA3/ELF3/SLC35E2B/FOSL1/PELO/ADM/MFN2/SMIM14/SSR2/PRDM1/SYF2/JAG2/CMIP/SCO2/MYH9/AR/PSPH/CAPN2/PSMC3/GJB5/EIF2S2/CCDC24/NR2F2/HIF1A/ADA/CTNNB1/DSC3/TBX3/CEBPB/MAFG/CCNB2/GABPA/NSUN2/COPS3/C6orf141/OVOL2/CAMSAP3/CHTOP/HSD17B2/GINS1/GNA12/FOXC1/FLVCR1/SH3PXD2A/BYSL/SETD2/MYO1E/ITGB1/NDUFA2/TANC2/PRPF19/MAP2K1/NCOA1/RBBP8/KAT2A/ADD1/SBDS/CCM2/PLCD3/NOTCH1/RI…	95
GO:0044839	BP	GO:0044839	cell cycle G2/M phase transition	73/2884	273/18866	6.61956e-07	7.33261e-05	5.80663e-05	PSMD1/ORC1/PKMYT1/AJUBA/PSMD2/OFD1/PSMA6/CDK5RAP3/CCNB1/CDC25B/FOXM1/AURKA/YWHAG/PSMD5/NDE1/PSMB2/TUBA4A/CCNA2/PSMD7/PSMB7/NPM1/PSMA7/AKAP8L/SYF2/PHLDA1/DTL/MNAT1/PSMA3/PLK1/NOP53/PSMD14/PSMC3/PSME3/DCTN1/PKIA/TPD52L1/AVEN/HMGA2/TPX2/PSMB5/CCNB2/DYNLL1/PSMB9/PSMA1/RAB11A/PBX1/CDK1/DNM2/SMARCD3/AURKB/OPTN/PSMD13/MELK/FBXL12/PSMD12/PPP2R2A/ZFYVE19/NEDD1/APP/ODF2/PSME2/PSMB8/PSMA5/ACTR1A/PSMF1/PLK3/…	73
GO:2000027	BP	GO:2000027	regulation of animal organ morphogenesis	69/2884	254/18866	7.10765e-07	7.73754e-05	6.12729e-05	PSMD1/MYC/CELSR1/TBX2/TFAP2A/PSMD2/PSMA6/HNF1B/SNAI2/VDR/GATA3/SULF2/PSMD5/PSMB2/PSMD7/PSMB7/PSMA7/HOXB7/THRB/AR/PSMA3/JAG1/STAT1/FZD6/PSMD14/PSMC3/PSME3/GRHL3/RNF207/CELSR2/CARM1/CTNNB1/SRSF6/PSMB5/PSMB9/PSMA1/FOXC1/NFIB/TBX1/FZD4/TUG1/PARD6A/SOX9/AP2S1/PSMD13/WNT4/PAX8/PSMD12/NOTCH1/WNT7A/WNT11/PSME2/MED12/MESP1/EDN1/ACVR1/PSMB8/PSMA5/PSMF1/TGFBR1/VEGFA/SPRY1/PSMC2/PDGFA/POR/SMURF1/HES1/TWIST1/…	69
GO:0072329	BP	GO:0072329	monocarboxylic acid catabolic process	44/2884	138/18866	7.42357e-07	7.94447e-05	6.29116e-05	ECHDC2/FAAH/IDUA/PLIN5/ABCD3/ACADVL/IVD/ACAA1/ACADS/HADH/ACOXL/MCEE/ACOX1/DECR2/SLC27A4/BDH2/SCP2/CYP4F12/HPGD/ACOX3/PHYH/HSD17B4/LPIN3/LIPE/CROT/SLC27A2/CRAT/HADHB/AMACR/ACBD5/LDHD/DECR1/ALDH5A1/PGD/ECI1/LPIN2/ALDH3A2/ILVBL/ECHS1/ECI2/AKR1A1/ECH1/TWIST1/ACADM	44
GO:0033540	BP	GO:0033540	fatty acid beta-oxidation using acyl-CoA oxidase	11/2884	15/18866	7.84679e-07	8.07537e-05	6.39481e-05	ACAA1/ACOXL/ACOX1/DECR2/SCP2/ACOX3/HSD17B4/CROT/CRAT/AMACR/ECI2	11
GO:0010948	BP	GO:0010948	negative regulation of cell cycle process	90/2884	359/18866	7.90422e-07	8.07537e-05	6.39481e-05	PSMD1/ORC1/SFN/CDK6/PSMD2/PSMA6/CDK5RAP3/CCNB1/AURKA/PSMD5/PSMB2/PSMD7/CDC20/PSMB7/NPM1/PSMA7/MDM4/SETMAR/JADE1/SYF2/RRM2/DTL/PTTG1/PSMA3/PLK1/NOP53/PSMD14/PSMC3/KAT2B/PSME3/BTG2/PRKDC/CNOT9/AVEN/CARM1/TRIP13/RFWD3/HMGA2/PSMB5/CALR/CDT1/KLF4/TFDP1/PML/PSMB9/PSMA1/PLK2/BCL6/DAB2IP/BMI1/RAD51/CDK1/MAD2L1/ZW10/KLHL22/AURKB/CHMP2A/PIDD1/NUPR2/BUB1B/PSMD13/RBBP8/KAT2A/TNKS1BP1/PSMD12/ZFYVE19/PSME2/HSP…	90
GO:0032970	BP	GO:0032970	regulation of actin filament-based process	99/2884	405/18866	7.92957e-07	8.07537e-05	6.39481e-05	FSCN1/CELSR1/ACTR3/RHOD/INPP5K/ARHGEF10L/ATP1A1/RND3/CDC42EP1/DSP/ARPC5L/LIMK1/CAV1/ARPC2/CNN2/SSH3/MYH9/ATP2A2/S100A10/GRHL3/LIMCH1/RNF207/ARPC1B/LIMA1/GBA2/SMIM22/ARHGDIA/PRKCD/ARFIP1/RHOC/FCHSD1/BAIAP2/FRMD6/COTL1/HIP1R/ECT2/TRIM27/PDPN/SPIRE2/WASHC5/CD2AP/WASF2/HRAS/NCK1/VILL/CYFIP2/CDK10/MTPN/ARPC1A/SCIN/DSC2/JUP/KIRREL1/FES/RHOG/PHLDB2/PICK1/WNT4/DSG2/ASAP3/ID1/MYO1C/ADD1/TRPM4/CD47/RHOQ/RA…	99
GO:0010972	BP	GO:0010972	negative regulation of G2/M transition of mitotic cell cycle	34/2884	96/18866	9.094e-07	9.11421e-05	7.21746e-05	PSMD1/ORC1/PSMD2/PSMA6/CDK5RAP3/AURKA/PSMD5/PSMB2/PSMD7/PSMB7/PSMA7/SYF2/PSMA3/NOP53/PSMD14/PSMC3/PSME3/AVEN/HMGA2/PSMB5/PSMB9/PSMA1/CDK1/AURKB/PSMD13/PSMD12/ZFYVE19/PSME2/PSMB8/PSMA5/PSMF1/CDC6/PSMC2/RAD21	34
GO:1901991	BP	GO:1901991	negative regulation of mitotic cell cycle phase transition	68/2884	251/18866	9.48765e-07	9.36016e-05	7.41223e-05	PSMD1/ORC1/SFN/CDK6/PSMD2/PSMA6/CDK5RAP3/CCNB1/AURKA/PSMD5/PSMB2/PSMD7/CDC20/PSMB7/PSMA7/MDM4/JADE1/SYF2/PSMA3/PLK1/NOP53/PSMD14/PSMC3/PSME3/BTG2/PRKDC/CNOT9/AVEN/CARM1/TRIP13/RFWD3/HMGA2/PSMB5/CDT1/KLF4/TFDP1/PML/PSMB9/PSMA1/PLK2/CDK1/MAD2L1/ZW10/KLHL22/AURKB/PIDD1/BUB1B/PSMD13/TNKS1BP1/PSMD12/ZFYVE19/PSME2/CNOT11/PSMB8/PSMA5/SOX4/PSMF1/PLK3/E2F4/CDC6/CTDSP1/PSMC2/BUB3/GADD45A/CDKN2A/PSMG2/CNOT1…	68
GO:0007052	BP	GO:0007052	mitotic spindle organization	39/2884	118/18866	1.13256e-06	0.000110015	8.71197e-05	RAN/CCNB1/AURKA/DLGAP5/CDC20/SPC25/PTPA/KIF11/KPNB1/PLK1/RACGAP1/DCTN1/BIRC5/NUMA1/VCP/TPX2/KIF2A/KIF4A/PLK2/SMC1A/RAB11A/TUBG2/CHMP1A/CENPH/PRC1/KIFC2/AURKB/CHMP2A/KIF23/BCCIP/KIFC1/SBDS/SMC3/RAE1/NEK2/TACC1/MYBL2/CKAP5/HNRNPU	39
GO:0043161	BP	GO:0043161	proteasome-mediated ubiquitin-dependent protein catabolic process	102/2884	424/18866	1.19622e-06	0.000114439	9.06229e-05	PSMD1/PSMD2/CRBN/PSMA6/SVIP/CCNB1/SH3RF2/HSPA5/AURKA/RNF19B/DESI1/NEDD4L/PSMD5/PSMB2/PSMD7/CDC20/PSMB7/PSMA7/HSP90B1/ANAPC4/UBQLN1/USP5/CSNK1A1/ERLIN1/PBK/COP1/FBXW4/KCTD5/CAV1/NHLRC3/PTTG1/PSMA3/PLK1/NOP53/PSMD14/PSMC3/PSME3/RAD23B/UBXN11/OGT/VCP/CTNNB1/MAN1B1/ECPAS/TRIB3/N4BP1/PSMB5/TMUB2/PML/WFS1/PSMB9/PSMA1/PLK2/JKAMP/CD2AP/PPP2CB/GNA12/ZYG11B/TAF9/CDK1/MAD2L1/SIAH2/USP19/ARIH2/DERL1/KLHL22/A…	102
GO:0010389	BP	GO:0010389	regulation of G2/M transition of mitotic cell cycle	57/2884	200/18866	1.2393e-06	0.00011679	9.24853e-05	PSMD1/ORC1/PSMD2/OFD1/PSMA6/CDK5RAP3/CCNB1/CDC25B/AURKA/YWHAG/PSMD5/NDE1/PSMB2/TUBA4A/PSMD7/PSMB7/PSMA7/SYF2/DTL/PSMA3/PLK1/NOP53/PSMD14/PSMC3/PSME3/DCTN1/PKIA/AVEN/HMGA2/TPX2/PSMB5/DYNLL1/PSMB9/PSMA1/RAB11A/PBX1/CDK1/SMARCD3/AURKB/PSMD13/PSMD12/ZFYVE19/NEDD1/APP/ODF2/PSME2/PSMB8/PSMA5/ACTR1A/PSMF1/NEK2/CDC6/HMMR/PSMC2/TUBB4B/CKAP5/RAD21	57
GO:0002262	BP	GO:0002262	myeloid cell homeostasis	47/2884	154/18866	1.29255e-06	0.000120017	9.50407e-05	P4HTM/TGFBR3/CDK6/CDK5RAP3/INHBA/LYAR/ACVR2A/GATA3/HOXB6/MFHAS1/ANXA1/NFE2L1/ALAS1/STAT1/KLF13/BAK1/PRKDC/HIF1A/HOXA5/STAT5B/SLC25A38/PRDX1/LYN/BCL6/HSPA9/FLVCR1/RHEX/ADAM17/KMT2E/ID2/ACIN1/STAT3/BPGM/HCAR2/ADD1/KITLG/SLC11A2/ATP5IF1/SRF/NCAPG2/PIK3CD/B2M/SPI1/AXL/VEGFA/G6PD/FCER1G	47
GO:0019083	BP	GO:0019083	viral transcription	52/2884	178/18866	1.59188e-06	0.000145668	0.000115353	CCNT2/NUP37/INPP5K/NUP188/IFITM3/NELFB/TRIM62/NUP93/PSMC3/RPL34/SNW1/RPL15/HMGA2/TRIM8/RPL9/NUP205/GTF2F2/USF1/NDC1/TRIM21/TRIM27/USF2/GTF2B/RPL14/RPS11/RPS28/RPS6/POLR2J/NELFA/RPL17/RPL3/CCL3/RPL29/RPS27/NUP155/RPS18/RAE1/RRP1B/CCL4/TRIM14/RPL23A/RPL28/RPL23/RPL32/RPL13A/RPS25/NUP153/SUPT4H1/RPS8/DHX9/RPL27A/RPL4	52
GO:0007051	BP	GO:0007051	spindle organization	53/2884	183/18866	1.69609e-06	0.00015143	0.000119916	RAN/NTMT1/CCNB1/AURKA/DLGAP5/CDC20/SPC25/TUBGCP6/GOLGA8B/PTPA/KIF11/GOLGA8A/MYH9/KPNB1/PLK1/RACGAP1/DCTN1/BIRC5/NUMA1/CENPW/VCP/TPX2/CHD3/KIF2A/HDAC3/KIF4A/PLK2/SMC1A/WASHC5/RAB11A/TUBG2/NEK6/CHMP1A/INCENP/CENPH/PRC1/KIFC2/LIMK2/KNSTRN/AURKB/CHMP2A/KIF23/BCCIP/KIFC1/LZTS2/SBDS/SMC3/RAE1/NEK2/TACC1/MYBL2/CKAP5/HNRNPU	53
GO:1901990	BP	GO:1901990	regulation of mitotic cell cycle phase transition	106/2884	448/18866	1.70281e-06	0.00015143	0.000119916	PSMD1/ORC1/SFN/CDK6/EIF4G1/PSMD2/OFD1/PSMA6/ANLN/CDK5RAP3/CCNB1/CDC25B/AURKA/YWHAG/PSMD5/NDE1/DLGAP5/PSMB2/TUBA4A/PSMD7/CDC20/PSMB7/CDCA5/PSMA7/MDM4/ANAPC4/ANXA1/JADE1/SYF2/DTL/PSMA3/PLK1/NOP53/PSMD14/PSMC3/PSME3/DCTN1/PKIA/BTG2/PRKDC/CNOT9/CDC45/AVEN/CARM1/TRIP13/RFWD3/HMGA2/TPX2/PSMB5/DYNLL1/CDT1/KLF4/TFDP1/PML/PSMB9/PSMA1/PLK2/RAB11A/PBX1/NEK6/CDK10/CDK1/MAD2L1/ADAM17/KMT2E/ID2/ZW10/KLHL22/SMA…	106
GO:0000280	BP	GO:0000280	nuclear division	102/2884	428/18866	1.88389e-06	0.000165207	0.000130826	RAN/PKMYT1/SPHK1/POGZ/ACTR3/ANLN/CCNB1/CDC25B/AURKA/SH2B1/AGO4/NDE1/DLGAP5/CDC20/CDCA5/AKAP8L/PRMT5/ANAPC4/INSR/ZNF711/CDCA8/KIF11/NFE2L1/PTTG1/MKI67/KPNB1/NCAPD2/PLK1/RACGAP1/KIF2C/BIRC5/CAV2/NUMA1/NCAPH/TRIP13/MARF1/TPX2/TOP2B/NAA50/CALR/CCNB2/CDT1/KIF2A/NDC1/KIF4A/SMC1A/SPIRE2/NCAPG/WASHC5/RANBP1/RAB11A/TUBG2/NEK6/RAD51/CHMP1A/INCENP/CHTF8/CDK1/MAD2L1/PRC1/ZW10/KLHL22/KIFC2/KNSTRN/AURKB/CHMP2A…	102
GO:1902750	BP	GO:1902750	negative regulation of cell cycle G2/M phase transition	36/2884	108/18866	2.30275e-06	0.000196218	0.000155383	PSMD1/ORC1/PSMD2/PSMA6/CDK5RAP3/AURKA/PSMD5/PSMB2/PSMD7/PSMB7/PSMA7/SYF2/DTL/PSMA3/PLK1/NOP53/PSMD14/PSMC3/PSME3/AVEN/HMGA2/PSMB5/PSMB9/PSMA1/CDK1/AURKB/PSMD13/PSMD12/ZFYVE19/PSME2/PSMB8/PSMA5/PSMF1/CDC6/PSMC2/RAD21	36
GO:0043122	BP	GO:0043122	regulation of I-kappaB kinase/NF-kappaB signaling	67/2884	252/18866	2.32457e-06	0.000196218	0.000155383	DDX21/AJUBA/TSPAN6/IKBKB/SIRPA/USP10/WDR83/TMED4/MTDH/IRAK1/STAT1/TRIM62/NR1H4/TNIP1/TRAF3IP2/CASP1/CTNNB1/TRIM8/RHOC/ECT2/TRIM21/TRIM22/TRIM27/PLK2/DAB2IP/ATP2C1/NEK6/GSTP1/TNFRSF1A/DDX1/ZFAND6/S100B/TRAF4/TRAF2/PIDD1/OPTN/SLC44A2/CANT1/ASH1L/LURAP1L/GOLT1B/LITAF/BST2/F2R/CD36/TRIM14/FKBP1A/LAMTOR5/SPHK2/TICAM1/FADD/ZMYND11/TNFRSF10B/APOL3/IFIT5/TGM2/EEF1D/PPM1N/PLEKHG5/TNFSF10/GJA1/LTBR/TLE1/TF…	67
GO:0006521	BP	GO:0006521	regulation of cellular amino acid metabolic process	25/2884	63/18866	2.33075e-06	0.000196218	0.000155383	PSMD1/PSMD2/PSMA6/PSMD5/PSMB2/PSMD7/PSMB7/PSMA7/PSMA3/PSMD14/PSMC3/PSME3/NR1H4/PSMB5/PSMB9/PSMA1/PSMD13/CLN3/PSMD12/PSME2/PSMB8/PSMA5/PSMF1/COMT/PSMC2	25
GO:0007219	BP	GO:0007219	Notch signaling pathway	55/2884	195/18866	2.68206e-06	0.000222823	0.000176451	MYC/TBX2/CDK6/HNF1B/SNAI2/FOXA1/DLGAP5/NRARP/ELF3/PDCD10/JAG2/MMP14/JAG1/STAT1/DTX4/TRAF7/KAT2B/NR1H4/PERP/SNW1/LLGL2/GOT1/METTL3/CD46/SRC/YJEFN3/BCL6/PBX1/TP63/FOXC1/DLL1/PRAG1/CHAC1/ADAM17/DTX3/STAT3/GALNT11/TSPAN15/SOX9/ARRB1/DLK2/NOTCH3/NOTCH1/APP/MESP1/PSENEN/WWC1/DTX3L/ARRDC1/POFUT1/CEBPA/HES1/POSTN/SREBF2/MDK	55
GO:0032868	BP	GO:0032868	response to insulin	73/2884	283/18866	2.81069e-06	0.000230477	0.000182513	INPP5K/YWHAG/PPARG/PTPN1/CAD/ADM/SLC39A14/INSR/BCAR1/RAB31/STAT1/SRD5A1/RAB15/KAT2B/NR1H4/HADH/CAV2/PRKDC/ATP6V1B2/SLC2A1/OGT/FOXO6/EPM2AIP1/SRSF6/GCNT1/PRKCD/TRIB3/BAIAP2/GOT1/PCSK9/USF1/LYN/KLF15/SRC/NCK1/SCAP/LPIN3/GSTP1/PTPN11/PDK4/ATP6V0D1/AP3S1/ATP6V0E2/ATP6V1D/SLC2A8/INSIG2/PKM/INPPL1/MYO1C/RAB10/RHOQ/KANK1/BCAR3/APPL2/SRSF5/SORL1/MAX/ATP6AP1/SHC1/ICAM1/VAMP2/LPIN2/TLR2/SOCS1/TNFSF10/HSD11…	73
GO:0060070	BP	GO:0060070	canonical Wnt signaling pathway	84/2884	339/18866	2.99327e-06	0.000242302	0.000191877	PSMD1/TLE2/CDH3/PSMD2/LMBR1L/PSMA6/SNAI2/GATA3/SULF2/ZBED2/IFT20/SOX7/RUVBL1/PSMD5/PYGO2/PSMB2/NRARP/PSMD7/PSMB7/PSMA7/JADE1/TGFB1/CSNK1A1/G3BP1/CAV1/PSMA3/FZD6/PSMD14/PSMC3/PSME3/LYPD6/KREMEN2/FUZ/TMEM88/VCP/CTNNB1/PLPP3/PORCN/RAPGEF1/TCF7L1/PSMB5/KLF4/NFKB1/PSMB9/STK11/PSMA1/FRZB/TLE6/SRC/PFDN5/DAB2IP/FERMT1/FZD4/SIAH2/RAB5A/JUP/SOX9/PSMD13/WNT4/RNF146/TRPM4/LZTS2/PSMD12/NOTCH1/WNT7A/WNT11/KANK…	84
GO:0000819	BP	GO:0000819	sister chromatid segregation	55/2884	196/18866	3.18077e-06	0.00025422	0.000201315	RAN/POGZ/CCNB1/MCMBP/DLGAP5/CDC20/CDCA5/AKAP8L/ANAPC4/CDCA8/PTTG1/KPNB1/NCAPD2/PLK1/RACGAP1/KIF2C/NUMA1/NCAPH/TRIP13/CTNNB1/TOP2B/NAA50/CDT1/KIF4A/SMC1A/NCAPG/RAB11A/TUBG2/NEK6/CHMP1A/INCENP/CHTF8/MAD2L1/PRC1/ZW10/KLHL22/KNSTRN/AURKB/CHMP2A/KIF23/BUB1B/SMC2/KIFC1/CDC16/UBE2C/SMC3/NCAPG2/NEK2/CDC6/FEN1/BUB3/CDC27/HNRNPU/PSMG2/RAD21	55
GO:1900180	BP	GO:1900180	regulation of protein localization to nucleus	40/2884	127/18866	3.27134e-06	0.000256425	0.000203061	CARD10/RAN/NOLC1/BAG3/CDK5RAP3/CCT4/CCT5/TRIM29/MFHAS1/TGFB1/CCT7/POLR1A/DKC1/PLK1/PKIA/TRIM8/SUMO3/PRKCD/ECT2/HDAC3/STK11/EIF2AK3/SRC/DMAP1/CD2AP/CCT6A/FERMT1/BYSL/CDK1/JUP/LZTS2/TCP1/PARP9/HSP90AB1/LARP7/CD36/CHP1/LAMTOR5/DTX3L/TMEM98	40
GO:0001738	BP	GO:0001738	morphogenesis of a polarized epithelium	44/2884	145/18866	3.28958e-06	0.000256425	0.000203061	PSMD1/CELSR1/PSMD2/PSMA6/MSN/IFT20/PSMD5/PSMB2/PSMD7/PSMB7/PSMA7/SYNE4/LAMA3/PSMA3/FZD6/PSMD14/ACTB/PSMC3/PSME3/GRHL3/CELSR2/FUZ/PSMB5/PSMB9/PSMA1/CAMSAP3/TP63/FZD4/PARD6A/AP2S1/PSMD13/PSMD12/RAB10/ACTG1/WNT7A/WNT11/PSME2/SLC9A3R1/MED12/PSMB8/PSMA5/PSMF1/PSMC2/SMURF1	44
GO:0006402	BP	GO:0006402	mRNA catabolic process	91/2884	376/18866	3.39277e-06	0.000261243	0.000206876	PSMD1/PKP3/CIRBP/ETF1/EIF4G1/PNRC2/PSMD2/PSMA6/IGF2BP2/SERBP1/YBX3/PSMD5/AGO4/PSMB2/PSMD7/PELO/PSMB7/NPM1/SET/PSMA7/EIF4A3/PSMA3/MRTO4/EXOSC2/PSMD14/PSMC3/LARP1/PSME3/BTG2/RPL34/CNOT9/RNH1/PAN3/RPL15/MAPKAPK2/HNRNPM/DXO/HNRNPC/PRKCD/PKP1/PSMB5/RPL9/HSPA8/METTL3/GSPT2/PSMB9/PSMA1/PNPT1/EXOSC3/RPL14/RPS11/PAN2/RPS28/HELZ2/RPS6/RPL17/RPL3/RPL29/TOB1/RPS27/PSMD13/NBDY/TNKS1BP1/TBRG4/PSMD12/PPP2R2A/PP…	91
GO:0048285	BP	GO:0048285	organelle fission	110/2884	476/18866	3.54589e-06	0.000269744	0.000213608	MTFR1L/RAN/PKMYT1/SPHK1/POGZ/ACTR3/ANLN/CCNB1/CDC25B/AURKA/SH2B1/AGO4/NDE1/DLGAP5/CDC20/CDCA5/AKAP8L/PRMT5/ANAPC4/INSR/ZNF711/CDCA8/KIF11/NFE2L1/PEX11G/PTTG1/MKI67/KPNB1/NCAPD2/PLK1/RACGAP1/KIF2C/TMEM135/BIRC5/CAV2/NUMA1/NCAPH/TRIP13/MARF1/TPX2/TOP2B/NAA50/CALR/CCNB2/CDT1/PEX19/KIF2A/NDC1/KIF4A/SMC1A/SPIRE2/NCAPG/WASHC5/RANBP1/RAB11A/TUBG2/NEK6/PEX11A/RAD51/CHMP1A/INCENP/CHTF8/CDK1/MAD2L1/PRC1/DN…	110
GO:0043903	BP	GO:0043903	regulation of symbiotic process	62/2884	231/18866	3.91074e-06	0.000293957	0.000232782	TMEM250/KRT6A/INPP5K/KPNA2/IFITM3/IFITM1/CXCL8/NELFB/MPHOSPH8/TMPRSS2/CAV1/STAT1/TRIM62/PSMC3/LARP1/CAV2/TNIP1/SNW1/TBC1D20/IFI16/HMGA2/TRIM8/TOP2B/HSPA8/RAB7A/GTF2F2/IGF2R/PML/TRIM21/TRIM22/TRIM27/GTF2B/OAS2/FAM111A/GAPDH/PHB/POLR2J/PPIA/NELFA/OAS3/CCL3/EXOC7/KPNA6/CHMP2A/ISG20/PC/NOTCH1/BST2/RAD23A/RRP1B/CCL4/SETDB1/TRIM14/EIF2AK2/STOM/LAMP3/APOBEC3A/IFIT5/CFL1/SUPT4H1/DHX9/LGALS1	62
GO:1904029	BP	GO:1904029	regulation of cyclin-dependent protein kinase activity	35/2884	106/18866	4.03699e-06	0.000299877	0.00023747	SFN/PKMYT1/CCNL2/CCNT2/CDK5RAP3/CCNB1/CCNA2/MNAT1/CCNO/PLK1/ACTB/KAT2B/NR2F2/IPO7/CDKN3/CCNG1/CCNB2/CCNL1/GTPBP4/HEXIM1/CCNG2/SRC/ADAM17/CCNYL1/CNPPD1/BCCIP/HSP90AB1/CDC6/CKS2/CEBPA/GADD45A/CKS1B/HERC5/CDKN2A/PDGFB	35
GO:0030258	BP	GO:0030258	lipid modification	70/2884	271/18866	4.23522e-06	0.000310944	0.000246233	ECHDC2/FIG4/PLIN5/SPHK1/INPP5K/TMEM150A/IP6K2/PIK3C2B/ABCD3/ALOX5/PPARG/ACADVL/CYP3A5/IVD/ADIPOR2/ACAA1/ACADS/MTMR4/HADH/PLPP1/ACOXL/GBA2/ACOX1/DECR2/PLPP3/IMPA2/PORCN/BDH2/SCP2/ACOX3/PHYH/HSD17B4/MBOAT2/PIP4K2C/TTC7A/PI4K2A/PDK4/CROT/SLC27A2/CRAT/SOX9/HADHB/AMACR/PLPPR2/INPPL1/ST3GAL4/ADH7/APPL2/PI4KB/DECR1/DGAT2/SPHK2/SACM1L/PIK3CD/DGKQ/ECI1/PLA2G7/CYP1A1/ALDH3A2/ILVBL/SOCS1/ECHS1/POR/MBOAT7/EC…	70
GO:0000079	BP	GO:0000079	regulation of cyclin-dependent protein serine/threonine kinase activity	34/2884	102/18866	4.35126e-06	0.000315792	0.000250072	SFN/PKMYT1/CCNL2/CCNT2/CDK5RAP3/CCNB1/CCNA2/MNAT1/CCNO/PLK1/ACTB/KAT2B/NR2F2/IPO7/CDKN3/CCNG1/CCNB2/CCNL1/GTPBP4/HEXIM1/CCNG2/SRC/ADAM17/CCNYL1/CNPPD1/BCCIP/CDC6/CKS2/CEBPA/GADD45A/CKS1B/HERC5/CDKN2A/PDGFB	34
GO:0072331	BP	GO:0072331	signal transduction by p53 class mediator	69/2884	267/18866	4.85535e-06	0.000339813	0.000269095	SFN/CDK5RAP3/CCNB1/SNAI2/USP10/FOXM1/AURKA/CD44/TP53INP1/PMAIP1/PRMT5/MDM4/NUAK1/NOP53/BATF/MYO6/PERP/BTG2/BOP1/CNOT9/SNW1/CARM1/SSRP1/IFI16/PAK1IP1/TAF13/TPX2/CHD3/ING4/TFDP1/PML/ACER2/HEXIM1/STK11/HNRNPK/PLK2/RPF2/TP63/TAF9/RFC3/NOP2/CDK1/TMEM109/NOC2L/MAPK11/AURKB/PIDD1/RBBP8/TNKS1BP1/RAD9A/RPA3/CNOT11/YJU2/DYRK1A/SOX4/PLK3/RPL23/E2F4/DDIT4/NDRG1/SPRED2/TRIM24/SUPT16H/RFC4/EXO1/GADD45A/RBBP4/C…	69
GO:0034504	BP	GO:0034504	protein localization to nucleus	71/2884	277/18866	4.86335e-06	0.000339813	0.000269095	CARD10/RAN/NOLC1/BAG3/CDK5RAP3/NUP188/CSE1L/CCT4/CCT5/KPNA2/TXN/RANGAP1/TRIM29/MFHAS1/TGFB1/CCT7/POLR1A/DKC1/KPNB1/PLK1/NOP53/TXNIP/NUP93/PKIA/IPO7/TRIM8/SUMO3/PRKCD/CALR/PML/ECT2/HDAC3/STK11/EIF2AK3/SRC/DMAP1/CD2AP/RPF2/CCT6A/FERMT1/BYSL/CDK1/TOR1A/KPNA4/TOR1AIP2/STAT3/JUP/IPO13/SOX9/KPNA6/NUP155/LZTS2/MMP12/KPNA3/TCP1/PARP9/APPL2/HSP90AB1/LARP7/CD36/CHP1/LAMTOR5/RPL23/DTX3L/TMEM98/NUP153/TOR1B/…	71
GO:0010565	BP	GO:0010565	regulation of cellular ketone metabolic process	53/2884	189/18866	4.8655e-06	0.000339813	0.000269095	PSMD1/PLIN5/PSMD2/PSMA6/PPARG/ACADVL/PSMD5/PSMB2/PSMD7/ADIPOR2/PSMB7/ADM/PSMA7/ANXA1/ERLIN1/CAV1/NFE2L1/PSMA3/PSMD14/PSMC3/PSME3/NR1H4/PPTC7/TRIB3/PSMB5/HPGD/PSMB9/PSMA1/SCAP/PDP1/FABP5/PDK4/SOX9/PSMD13/NCOR2/WNT4/CLN3/INSIG2/PSMD12/CES1/DKK3/PSME2/APPL2/DGAT2/PSMB8/PSMA5/PSMF1/DGKQ/COMT/PSMC2/NR1H2/TWIST1/IL1B	53
GO:0044409	BP	GO:0044409	entry into host	44/2884	147/18866	4.89753e-06	0.000339813	0.000269095	KRT6A/IFITM3/ITGA2/LDLR/IFITM1/NPC1/CXCL8/TMPRSS2/CAV1/CTSB/TRIM62/CAV2/PVR/CTNNB1/TNFRSF14/TRIM8/CD46/NECTIN1/TRIM21/TRIM22/TRIM27/SRC/NECTIN4/CD86/CDK1/CXADR/ITGB1/PHB/PPIA/EXOC7/KPNA3/TRIM14/SCARB1/SERPINB3/SLC1A5/DPP4/ICAM1/AXL/ITGB5/NUP153/CTSL/GRB2/LGALS1/EPHA2	44
GO:0034101	BP	GO:0034101	erythrocyte homeostasis	40/2884	129/18866	5.02946e-06	0.000345174	0.00027334	P4HTM/TGFBR3/CDK6/CDK5RAP3/INHBA/LYAR/ACVR2A/GATA3/HOXB6/MFHAS1/NFE2L1/ALAS1/STAT1/KLF13/PRKDC/HIF1A/HOXA5/STAT5B/SLC25A38/PRDX1/LYN/BCL6/HSPA9/FLVCR1/RHEX/KMT2E/ID2/ACIN1/STAT3/BPGM/ADD1/SLC11A2/ATP5IF1/SRF/NCAPG2/B2M/SPI1/AXL/VEGFA/G6PD	40
GO:0006631	BP	GO:0006631	fatty acid metabolic process	94/2884	396/18866	5.60289e-06	0.000376347	0.000298026	ECHDC2/FAAH/PLIN5/ACSF2/ACOT7/PTGES3/ABCD3/ALOX5/PPARG/ACADVL/CBR4/IVD/ADIPOR2/ANXA1/ACAA1/ERLIN1/CAV1/NFE2L1/ACADS/HADH/PRXL2B/ACOXL/MCEE/ACOX1/DECR2/SLC27A4/ACSL5/TRIB3/BDH2/SCP2/CYP4F12/HPGD/ACOX3/ACSS1/DEGS1/ELOVL6/PHYH/SGPL1/HSD17B4/CBR1/SCAP/LPIN3/PDP1/GSTP1/FABP5/THEM4/TNFRSF1A/LIPE/PTGES/PDK4/ACADSB/CROT/GPAT4/SLC27A2/CRAT/SOX9/PNPLA8/HADHB/AMACR/ALOX5AP/ALKBH7/INSIG2/ACSL3/FADS3/ADH7/CES…	94
GO:0045787	BP	GO:0045787	positive regulation of cell cycle	94/2884	396/18866	5.60289e-06	0.000376347	0.000298026	SFN/SPHK1/EIF4G1/CCNT2/CCNB1/FOXA1/CDC25B/AURKA/SH2B1/DLGAP5/FOSL1/NPM1/CDCA5/MDM4/ANAPC4/SETMAR/ANXA1/INSR/ZNF711/DTL/MNAT1/RACGAP1/BTG2/CNOT9/CDC45/NUMA1/CARM1/HMGA2/TBX3/STAT5B/CALR/CDT1/FAP/FAM83D/MIR200B/TGM1/TFDP1/PML/ECT2/MED25/TRIM21/PLK2/SRC/RANBP1/RAB11A/PBX1/DDX39B/DAB2IP/CDK10/CDK1/MAD2L1/ADAM17/KMT2E/CCNYL1/USP19/PTPN11/ID2/SMARCD3/AURKB/PIDD1/NUPR2/KIF23/WNT4/TNKS1BP1/CDC16/UBE2C/EP…	94
GO:0007059	BP	GO:0007059	chromosome segregation	82/2884	334/18866	5.70276e-06	0.000379023	0.000300145	RAN/CENPN/POGZ/ACTR3/NUP37/NTMT1/CCNB1/MCMBP/AGO4/NDE1/DLGAP5/CDC20/CDCA5/SPC25/AKAP8L/SLC25A5/ANAPC4/CDCA8/PTTG1/NR3C1/MKI67/KPNB1/NCAPD2/PLK1/RACGAP1/KIF2C/CDCA2/BIRC5/PMF1/NUMA1/NCAPH/CENPW/TRIP13/CTNNB1/HJURP/TOP2B/NAA50/CDT1/FAM83D/ECT2/NDC1/KIF4A/SMC1A/NCAPG/RAB11A/TUBG2/NEK6/CHMP1A/INCENP/CHTF8/MAD2L1/CENPH/PRC1/BEX4/ZW10/KLHL22/KNSTRN/AURKB/CHMP2A/KIF23/BUB1B/RECQL5/P3H4/SIRT7/SMC2/KIFC1/…	82
GO:0006635	BP	GO:0006635	fatty acid beta-oxidation	27/2884	74/18866	6.1854e-06	0.000406617	0.000321996	ECHDC2/PLIN5/ABCD3/ACADVL/IVD/ACAA1/ACADS/HADH/ACOXL/ACOX1/DECR2/BDH2/SCP2/ACOX3/HSD17B4/CROT/SLC27A2/CRAT/HADHB/AMACR/DECR1/ECI1/ECHS1/ECI2/ECH1/TWIST1/ACADM	27
GO:1905330	BP	GO:1905330	regulation of morphogenesis of an epithelium	51/2884	181/18866	6.279e-06	0.000406617	0.000321996	PSMD1/CELSR1/TBX2/PSMD2/PSMA6/HNF1B/SNAI2/GATA3/PSMD5/PSMB2/PSMD7/PSMB7/PSMA7/HOXB7/AR/PSMA3/STAT1/FZD6/PSMD14/PSMC3/PSME3/GRHL3/RNF207/CELSR2/CTNNB1/PSMB5/PSMB9/PSMA1/FZD4/CXCL10/PARD6A/SOX9/PHLDB2/AP2S1/PSMD13/WNT4/PAX8/PSMD12/WNT7A/WNT11/PSME2/MED12/PSMB8/PSMA5/PSMF1/VEGFA/PSMC2/PDGFA/GJA1/SMURF1/MDK	51
GO:0006790	BP	GO:0006790	sulfur compound metabolic process	89/2884	371/18866	6.31112e-06	0.000406617	0.000321996	IDUA/GLRX3/NDST1/SLC19A2/ACSF2/CHST11/GGT6/ACOT7/CSAD/SUOX/CHAC2/DSE/CBR4/TSTD1/MTHFD1/AMD1/CHST15/HMGCL/ACOT9/NFE2L1/GGT7/MGST2/BTD/MCEE/B4GALT2/ABHD14B/DGAT1/ACSL5/STAT5B/ACSS1/ELOVL6/MPC1/CIAPIN1/B3GNT7/HSD17B4/SULT1E1/HSPA9/MICAL1/PDP1/GSTP1/THEM4/CHAC1/AADAT/PDK4/DLST/BLMH/GPAT4/CHPF/SLC25A1/MGST3/B4GALT6/KYNU/GCLM/GSTK1/ACSL3/PAX8/PC/HEXB/PMVK/IDH1/ST3GAL4/DBI/SLC25A10/PDHB/DGAT2/TPST1/CHST…	89
GO:0052548	BP	GO:0052548	regulation of endopeptidase activity	101/2884	434/18866	6.38062e-06	0.000406942	0.000322254	MYC/TNFRSF10A/SFN/SERPINB5/CD109/UBE2Z/SPINK1/COL7A1/PRNP/ANP32B/F3/PLAUR/ANXA2/CD44/HSPD1/PPARG/SOX7/PMAIP1/DAPK1/SERPINB1/SERPINB9/ANXA8/PTTG1/PSMA3/CYCS/CTSH/PSMD14/SERPINB8/AGER/PSME3/BAK1/BIRC5/PERP/ANXA8L1/SERPINE1/VCP/CASP1/IFI16/CARD17/FAS/PEBP1/IGBP1/DELE1/KLF4/PML/HIP1R/PSMB9/ACER2/SERPINB13/LYN/EIF2AK3/SRC/XDH/TP63/GRAMD4/MICAL1/CYFIP2/ADRM1/AKIRIN2/SIAH2/BBC3/GAPDH/STAT3/ARRB1/TNFSF15…	101
GO:0042254	BP	GO:0042254	ribosome biogenesis	77/2884	310/18866	6.91631e-06	0.000436597	0.000345737	DDX21/RAN/NOLC1/BMS1/NIP7/RRNAD1/FCF1/LYAR/WDR43/RRP12/NPM1/RIOK1/EIF4A3/DKC1/MRTO4/EXOSC2/NOP53/TRAF7/DDX17/KAT2B/NOP58/PRKDC/BOP1/NSUN5P1/PDCD11/MRPS2/DDX18/NPM3/PAK1IP1/NOB1/UTP14A/THUMPD1/GTPBP4/REXO4/NOP56/PWP1/RPF2/CEBPZ/EXOSC3/RPL14/BYSL/NOP2/RPL26L1/RPS28/UTP11/AATF/RPS6/MPHOSPH6/NOC2L/GEMIN4/YBEY/SURF6/DDX54/NOL10/RPL3/NIFK/RPS27/ISG20/EBNA1BP2/SIRT7/NOP9/SBDS/NOL6/UTP4/RRP1B/RPL23A/MRPL…	77
GO:1901653	BP	GO:1901653	cellular response to peptide	94/2884	398/18866	6.98389e-06	0.000436597	0.000345737	PRNP/INPP5K/YWHAG/PPARG/PTPN1/CCNA2/AGTRAP/ADCY3/RANGAP1/SLC39A14/INSR/KLF10/CAV1/BCAR1/RAB31/STAT1/AGER/SRD5A1/RAB15/KAT2B/NR1H4/CAV2/PRKDC/ATP6V1B2/ADCY6/OGT/GJB2/FOXO6/PRKCD/TRIB3/STAT5B/BAIAP2/KLF4/GOT1/NFKB1/PCSK9/NAMPT/USF1/LYN/KLF15/SRC/NCK1/SNX6/MIR200A/LPIN3/GSTP1/PTPN11/PDK4/STAT3/ATP6V0D1/AP3S1/GDF15/ATP6V0E2/ATP6V1D/SLC2A8/INSIG2/PKM/ID1/MYO1C/RAB10/CA2/RHOQ/KANK1/APP/BCAR3/APPL2/CD36…	94
GO:0071453	BP	GO:0071453	cellular response to oxygen levels	62/2884	235/18866	7.11421e-06	0.000437225	0.000346234	PSMD1/MYC/ENO1/AJUBA/PSMD2/DDAH1/PSMA6/CACNB3/CCNB1/PPARG/PSMD5/PSMB2/CCNA2/PMAIP1/PSMD7/PSMB7/PSMA7/MDM4/UBQLN1/CAV1/IRAK1/PSMA3/AK4/NOP53/PSMD14/PSMC3/PSME3/PGK1/STC2/HIF1A/FAS/TIGAR/PSMB5/ELOC/PSMB9/NAMPT/PSMA1/SRC/HYOU1/USP19/S100B/ATP6V0D1/PICK1/PSMD13/PSMD12/NOTCH1/PSME2/AQP1/EDN1/PSMB8/PSMA5/PSMF1/PLK3/ATP6AP1/NDRG1/FAM162A/ICAM1/VEGFA/CCDC115/PSMC2/TWIST1/GNB1	62
GO:0045930	BP	GO:0045930	negative regulation of mitotic cell cycle	83/2884	341/18866	7.13242e-06	0.000437225	0.000346234	PSMD1/ORC1/SFN/CDK6/PSMD2/PSMA6/CDK5RAP3/CCNB1/AURKA/PSMD5/PSMB2/PSMD7/CDC20/PSMB7/PSMA7/MDM4/SETMAR/JADE1/TGFB1/SYF2/E4F1/PTTG1/PSMA3/PLK1/NOP53/PSMD14/INTS3/PSMC3/PSME3/BTG2/PRKDC/CNOT9/AVEN/CARM1/TRIP13/CTNNB1/RFWD3/HMGA2/TOP2B/PSMB5/CDT1/FAP/KLF4/TFDP1/PML/PSMB9/PSMA1/PLK2/BCL6/HRAS/FOXC1/PNPT1/CDK1/MAD2L1/ZW10/KLHL22/AURKB/PIDD1/BUB1B/PSMD13/TNKS1BP1/RAD9A/PSMD12/ZFYVE19/PSME2/SLC9A3R1/CNOT1…	83
GO:0007088	BP	GO:0007088	regulation of mitotic nuclear division	47/2884	163/18866	7.28506e-06	0.000440629	0.00034893	PKMYT1/SPHK1/ANLN/CCNB1/AURKA/SH2B1/DLGAP5/CDC20/CDCA5/PRMT5/ANAPC4/INSR/KIF11/NFE2L1/PTTG1/MKI67/PLK1/CAV2/NUMA1/TRIP13/CDT1/RANBP1/NEK6/CHMP1A/MAD2L1/ZW10/KLHL22/AURKB/CHMP2A/BUB1B/CDC16/UBE2C/EPGN/EDN1/CCDC8/NEK2/CDC6/CUL7/BUB3/CDC27/HNRNPU/PSMG2/FBXW5/RAD21/PDGFRB/IL1B/PDGFB	47
GO:1901988	BP	GO:1901988	negative regulation of cell cycle phase transition	69/2884	270/18866	7.32754e-06	0.000440629	0.00034893	PSMD1/ORC1/SFN/CDK6/PSMD2/PSMA6/CDK5RAP3/CCNB1/AURKA/PSMD5/PSMB2/PSMD7/CDC20/PSMB7/PSMA7/MDM4/JADE1/SYF2/DTL/PSMA3/PLK1/NOP53/PSMD14/PSMC3/PSME3/BTG2/PRKDC/CNOT9/AVEN/CARM1/TRIP13/RFWD3/HMGA2/PSMB5/CDT1/KLF4/TFDP1/PML/PSMB9/PSMA1/PLK2/CDK1/MAD2L1/ZW10/KLHL22/AURKB/PIDD1/BUB1B/PSMD13/TNKS1BP1/PSMD12/ZFYVE19/PSME2/CNOT11/PSMB8/PSMA5/SOX4/PSMF1/PLK3/E2F4/CDC6/CTDSP1/PSMC2/BUB3/GADD45A/CDKN2A/PSMG2/C…	69
GO:0010256	BP	GO:0010256	endomembrane system organization	107/2884	468/18866	7.93262e-06	0.000472515	0.00037418	RILP/MICALL1/CORO1C/FER1L4/FAM174B/FNBP1L/CCNB1/SURF4/RAB38/AKAP8L/PRMT5/PDCD10/AGFG1/GOLGA8B/TMED4/CSNK1A1/ANXA8/EHD2/OSBPL2/GOLGA8A/CAV1/MYH9/AR/PLK1/ATP2A2/NUP93/DCTN1/CAV2/ANXA8L1/GORASP1/NUMA1/RNF26/TBC1D20/ARV1/VPS28/SPAG4/PRKCD/CCNB2/BAIAP2/RAB7A/VPS11/SPTSSB/DEGS1/EIF2AK3/GOLPH3L/CAMSAP3/PACSIN3/RAB11A/DMPK/SEC61A1/PLEKHM2/CASQ1/NEK6/CHMP1A/PI4K2A/CDK1/TOR1A/TOR1AIP2/BLOC1S1/MOSPD3/SYNGR1…	107
GO:0019216	BP	GO:0019216	regulation of lipid metabolic process	100/2884	431/18866	8.10282e-06	0.000478079	0.000378587	RAN/PLIN5/SPHK1/PNPLA2/PLA2G6/SNAI2/VDR/ATP1A1/PPARG/ACADVL/RAB38/VAV2/ADIPOR2/LDLR/ADM/ORMDL3/ANXA1/TGFB1/ERLIN1/TM7SF2/CAV1/NFE2L1/NRBF2/KPNB1/CAPN2/ALAS1/PIK3IP1/FMC1/MTMR4/NPAS2/NR1H4/PLPP1/ME1/CARM1/ACOX1/ARV1/SLC27A4/PRKCD/TRIB3/SEC14L2/STAT5B/G0S2/ORMDL1/SMPD2/KLF4/NFKB1/ASAH1/HPGD/ELOVL6/HDAC3/GLIPR1/LYN/SRC/RORC/SCAP/DAB2IP/PEX11A/PDP1/FABP5/TNFRSF1A/HELZ2/ID2/PDK4/STOML2/SMARCD3/NCOA1/S…	100
GO:0043434	BP	GO:0043434	response to peptide hormone	103/2884	447/18866	8.17747e-06	0.000478079	0.000378587	TGFBR3/INPP5K/YWHAG/PPARG/PTPN1/CCNA2/AGTRAP/ADCY3/CAD/ADM/RANGAP1/SLC39A14/ANXA1/INSR/CAV1/BCAR1/RAB31/STAT1/SRD5A1/RAB15/KAT2B/NR1H4/HADH/CAV2/BTG2/PRKDC/STC2/ATP6V1B2/ADCY6/SLC2A1/OGT/GJB2/FOXO6/EPM2AIP1/EIF2B3/SRSF6/GCNT1/PRKCD/TRIB3/STAT5B/BAIAP2/GOT1/NFKB1/PCSK9/USF1/LYN/KLF15/SRC/NCK1/SCAP/PNPT1/LPIN3/GSTP1/AREG/PTPN11/TRIM16/PDK4/STAT3/ATP6V0D1/AP3S1/GDF15/ATP6V0E2/ATP6V1D/SLC2A8/INSIG2/P…	103
GO:0001704	BP	GO:0001704	formation of primary germ layer	39/2884	127/18866	8.4878e-06	0.000491669	0.000389349	HNF1B/COL7A1/INHBA/SOX7/ITGB4/ITGA2/LAMB3/MMP14/ETS2/LAMA3/EXT2/FN1/CTNNB1/HMGA2/KLF4/ATOH8/ELF5/FOXC1/SETD2/ITGB1/ITGA3/POFUT2/WNT11/MESP1/SRF/ACVR1/ITGA7/DUSP2/SCX/TWSG1/ITGB5/LEO1/ARID1A/COL5A2/GJA1/COL4A2/LAMB1/MMP15/EPHA2	39
GO:0050792	BP	GO:0050792	regulation of viral process	58/2884	217/18866	9.06068e-06	0.000514608	0.000407513	TMEM250/INPP5K/KPNA2/IFITM3/IFITM1/CXCL8/NELFB/MPHOSPH8/TMPRSS2/STAT1/TRIM62/PSMC3/LARP1/CAV2/TNIP1/SNW1/TBC1D20/IFI16/HMGA2/TRIM8/TOP2B/HSPA8/RAB7A/GTF2F2/IGF2R/PML/TRIM21/TRIM22/TRIM27/GTF2B/OAS2/FAM111A/PHB/POLR2J/PPIA/NELFA/OAS3/CCL3/KPNA6/CHMP2A/ISG20/PC/NOTCH1/BST2/RAD23A/RRP1B/CCL4/SETDB1/TRIM14/EIF2AK2/STOM/LAMP3/APOBEC3A/IFIT5/CFL1/SUPT4H1/DHX9/LGALS1	58
GO:1902749	BP	GO:1902749	regulation of cell cycle G2/M phase transition	58/2884	217/18866	9.06068e-06	0.000514608	0.000407513	PSMD1/ORC1/PSMD2/OFD1/PSMA6/CDK5RAP3/CCNB1/CDC25B/AURKA/YWHAG/PSMD5/NDE1/PSMB2/TUBA4A/PSMD7/PSMB7/NPM1/PSMA7/SYF2/DTL/PSMA3/PLK1/NOP53/PSMD14/PSMC3/PSME3/DCTN1/PKIA/AVEN/HMGA2/TPX2/PSMB5/DYNLL1/PSMB9/PSMA1/RAB11A/PBX1/CDK1/SMARCD3/AURKB/PSMD13/PSMD12/ZFYVE19/NEDD1/APP/ODF2/PSME2/PSMB8/PSMA5/ACTR1A/PSMF1/NEK2/CDC6/HMMR/PSMC2/TUBB4B/CKAP5/RAD21	58
GO:0052126	BP	GO:0052126	movement in host environment	48/2884	169/18866	9.17684e-06	0.000514608	0.000407513	KRT6A/IFITM3/ITGA2/LDLR/IFITM1/NPC1/CXCL8/TMPRSS2/CAV1/CTSB/TRIM62/CAV2/PVR/CTNNB1/TNFRSF14/TRIM8/RAB7A/CD46/NECTIN1/PML/TRIM21/TRIM22/TRIM27/SRC/NECTIN4/CD86/CDK1/CXADR/ITGB1/PHB/PPIA/EXOC7/CHMP2A/PC/KPNA3/TRIM14/SCARB1/SERPINB3/SLC1A5/DPP4/ICAM1/AXL/ITGB5/NUP153/CTSL/GRB2/LGALS1/EPHA2	48
GO:1903829	BP	GO:1903829	positive regulation of cellular protein localization	82/2884	338/18866	9.2098e-06	0.000514608	0.000407513	CARD10/RAN/SFN/BAG3/MSN/PRNP/CDK5RAP3/ANP32B/CACNB3/YWHAQ/CCT4/CCT5/YWHAG/PMAIP1/PDCD10/TGFB1/EPHB2/RHOU/CCT7/DKC1/PLK1/MTCL1/ENTR1/ABHD17A/NUMA1/EPB41/TRIM8/VPS28/PRKCD/GNL3/CDT1/VPS11/TFDP1/ECT2/HDAC3/STK11/GPD1L/EIF2AK3/SRC/DMAP1/CD2AP/RAB11A/HRAS/TP63/PPP3R1/CCT6A/CDK1/ITGB1/ITGA3/BBC3/ARIH2/JUP/YWHAH/RHOG/PARD6A/STX3/CLN3/ACSL3/MYO1C/RANGRF/TCP1/PARP9/HSP90AB1/LARP7/STOM/CHP1/LAMTOR5/UBL5/PL…	82
GO:0034620	BP	GO:0034620	cellular response to unfolded protein	43/2884	146/18866	9.80415e-06	0.000543012	0.000430007	EIF2S1/BAG3/EXTL3/CDK5RAP3/CREB3L4/HSPA5/HSPD1/CXXC1/ACADVL/PDIA6/PTPN1/HSP90B1/CXCL8/SRPRB/DCTN1/BAK1/STC2/VCP/CALR/HSPA8/DNAJB11/WFS1/EIF2AK3/ERN2/NCK1/HYOU1/TSPYL2/HSPA9/DAB2IP/DERL1/ATP6V0D1/OPTN/ADD1/HSPA13/EIF2AK2/SHC1/CANX/HSF1/YIF1A/CUL7/TPP1/PPP1R15A/AGR2	43
GO:0006611	BP	GO:0006611	protein export from nucleus	51/2884	184/18866	1.03996e-05	0.000562495	0.000445434	RAN/SFN/BAG3/NUP37/ANP32B/NUP188/CSE1L/TXN/DESI1/NPM1/RANGAP1/AKAP8L/AGFG1/SRSF11/TGFB1/EIF4A3/NUP93/GLE1/NXF1/XPOT/ALYREF/EIF5A/SRSF6/CALR/YTHDC1/NUP205/NSUN2/NDC1/XPO5/CHTOP/DDX39B/HSPA9/SETD2/PTPN11/NUP155/POLDIP3/SIRT7/XPO6/NOP9/NOL6/DDX39A/RAE1/DHX38/CHP1/SRSF5/THOC2/NUP153/PABPN1/HNRNPA2B1/SMURF1/IL1B	51
GO:0090090	BP	GO:0090090	negative regulation of canonical Wnt signaling pathway	51/2884	184/18866	1.03996e-05	0.000562495	0.000445434	PSMD1/TLE2/PSMD2/LMBR1L/PSMA6/SNAI2/PSMD5/PSMB2/PSMD7/PSMB7/PSMA7/JADE1/CSNK1A1/G3BP1/CAV1/PSMA3/FZD6/PSMD14/PSMC3/PSME3/KREMEN2/FUZ/TMEM88/RAPGEF1/PSMB5/PSMB9/STK11/PSMA1/FRZB/TLE6/PFDN5/DAB2IP/FERMT1/FZD4/SIAH2/SOX9/PSMD13/LZTS2/PSMD12/NOTCH1/WNT11/DKK3/PSME2/SLC9A3R1/MESP1/PSMB8/PSMA5/PSMF1/PSMC2/TLE1/MDK	51
GO:0035567	BP	GO:0035567	non-canonical Wnt signaling pathway	44/2884	151/18866	1.04938e-05	0.000562495	0.000445434	PSMD1/CELSR1/PSMD2/PSMA6/PSMD5/AGO4/PSMB2/PSMD7/PSMB7/PSMA7/PSMA3/FZD6/PSMD14/PSMC3/PSME3/NLK/GRHL3/CELSR2/CTNNB1/PSMB5/PSMB9/PSMA1/FRZB/PPP3R1/FZD4/PARD6A/AP2S1/PSMD13/WNT4/PSMD12/WNT7A/WNT11/PSME2/MED12/PLCB3/CALM1/PSMB8/PSMA5/PSMF1/FZD10/PSMC2/SMURF1/PPP3CA/GNB1	44
GO:1900182	BP	GO:1900182	positive regulation of protein localization to nucleus	28/2884	80/18866	1.05123e-05	0.000562495	0.000445434	CARD10/RAN/BAG3/CDK5RAP3/CCT4/CCT5/TGFB1/CCT7/DKC1/PLK1/TRIM8/PRKCD/ECT2/HDAC3/STK11/EIF2AK3/SRC/DMAP1/CD2AP/CCT6A/CDK1/JUP/TCP1/PARP9/HSP90AB1/LARP7/LAMTOR5/DTX3L	28
GO:0016072	BP	GO:0016072	rRNA metabolic process	62/2884	238/18866	1.09687e-05	0.000581986	0.000460869	DDX21/NOLC1/BMS1/RRNAD1/FCF1/LYAR/WDR43/RRP12/PELO/RIOK1/EIF4A3/DKC1/MRTO4/EXOSC2/NOP53/DDX17/KAT2B/NOP58/PRKDC/BOP1/NSUN5P1/PDCD11/DDX18/NPM3/NOB1/UTP14A/THUMPD1/GTPBP4/REXO4/NOP56/ERN2/RPF2/EXOSC3/RPL14/BYSL/NOP2/DEDD2/RPS28/UTP11/RPS6/MPHOSPH6/GEMIN4/YBEY/DDX54/NOL10/NIFK/RPS27/ISG20/EBNA1BP2/SIRT7/NOP9/SBDS/NOL6/UTP4/RRP1B/TSR1/NOP14/RPS8/WDR74/PES1/WBP11/FAM207A	62
GO:0035967	BP	GO:0035967	cellular response to topologically incorrect protein	47/2884	166/18866	1.23897e-05	0.000651906	0.000516239	EIF2S1/BAG3/EXTL3/CDK5RAP3/CREB3L4/HSPA5/HSPD1/CXXC1/ACADVL/PDIA6/PTPN1/HSP90B1/CXCL8/SRPRB/DCTN1/BAK1/STC2/VCP/CALR/HSPA8/DNAJB11/UGGT2/WFS1/EIF2AK3/ERN2/NCK1/HYOU1/TSPYL2/HSPA9/DAB2IP/TOR1A/DERL1/ATP6V0D1/OPTN/ADD1/HSPA13/UGGT1/EIF2AK2/RNF5/SHC1/CANX/HSF1/YIF1A/CUL7/TPP1/PPP1R15A/AGR2	47
GO:0060828	BP	GO:0060828	regulation of canonical Wnt signaling pathway	73/2884	295/18866	1.35887e-05	0.00070701	0.000559875	PSMD1/TLE2/CDH3/PSMD2/LMBR1L/PSMA6/SNAI2/SULF2/ZBED2/IFT20/SOX7/RUVBL1/PSMD5/PSMB2/NRARP/PSMD7/PSMB7/PSMA7/JADE1/TGFB1/CSNK1A1/G3BP1/CAV1/PSMA3/FZD6/PSMD14/PSMC3/PSME3/LYPD6/KREMEN2/FUZ/TMEM88/VCP/CTNNB1/RAPGEF1/PSMB5/NFKB1/PSMB9/STK11/PSMA1/FRZB/TLE6/SRC/PFDN5/DAB2IP/FERMT1/FZD4/SIAH2/JUP/SOX9/PSMD13/RNF146/TRPM4/LZTS2/PSMD12/NOTCH1/WNT11/KANK1/DKK3/PSME2/SLC9A3R1/MESP1/PSMB8/PSMA5/SOX4/PSMF1/WN…	73
GO:0051169	BP	GO:0051169	nuclear transport	85/2884	357/18866	1.3661e-05	0.00070701	0.000559875	GEMIN8/RAN/SFN/NOLC1/BAG3/NUP37/ANP32B/NUP188/CSE1L/KPNA2/TXN/DESI1/NPM1/RANGAP1/AKAP8L/AGFG1/SRSF11/TGFB1/EIF4A3/KPNB1/TXNIP/NUP93/PKIA/GLE1/HTATIP2/NXF1/XPOT/IPO7/HMGA1/ALYREF/EIF5A/SRSF6/PRKCD/CALR/YTHDC1/NUP205/NSUN2/PML/ECT2/HDAC3/NDC1/SNRPB/XPO5/DMAP1/CHTOP/DDX39B/HSPA9/FERMT1/SETD2/CDK1/PTPN11/KPNA4/STAT3/JUP/GEMIN4/SNRPD1/IPO13/KPNA6/NUP155/POLDIP3/SIRT7/XPO6/NOP9/LZTS2/MMP12/NOL6/KPNA3/D…	85
GO:0045017	BP	GO:0045017	glycerolipid biosynthetic process	68/2884	270/18866	1.43029e-05	0.000734218	0.00058142	FIG4/AJUBA/PLIN5/PNPLA2/INPP5K/PLA2G6/PIK3C2B/SLC44A4/SH3YL1/DPM3/ACP6/RAB38/LDLR/PTDSS1/RAB4A/SLC44A3/PIGZ/CAPN2/MTMR4/NR1H4/PLCE1/CRLS1/PCYT1A/PCYT2/DGAT1/RAB14/PLA2G12A/GPD1L/CHKA/ANG/AGPAT5/PIP4K2C/LPIN3/PI4K2A/FABP5/PIGC/DPM1/RAB5A/DPM2/LPCAT2/GPAT4/CHPT1/CLN3/VAC14/ACSL3/INPPL1/ARF3/PLA2G2F/SLC44A2/MTMR14/LIPH/PI4KB/DGAT2/PIGS/SACM1L/SCARB1/PIK3CD/DGKQ/LPIN2/PDGFA/MOGAT2/STARD7/PITPNM1/MBOA…	68
GO:0030218	BP	GO:0030218	erythrocyte differentiation	37/2884	121/18866	1.5887e-05	0.000808956	0.000640605	P4HTM/TGFBR3/CDK6/CDK5RAP3/INHBA/LYAR/ACVR2A/GATA3/MFHAS1/NFE2L1/ALAS1/STAT1/KLF13/PRKDC/HIF1A/HOXA5/STAT5B/SLC25A38/LYN/BCL6/HSPA9/FLVCR1/RHEX/KMT2E/ID2/ACIN1/STAT3/BPGM/ADD1/SLC11A2/ATP5IF1/SRF/NCAPG2/B2M/SPI1/VEGFA/G6PD	37
GO:0008654	BP	GO:0008654	phospholipid biosynthetic process	68/2884	271/18866	1.62857e-05	0.000822623	0.000651428	FIG4/AJUBA/INPP5K/PLA2G6/PIK3C2B/SLC44A4/SH3YL1/DPM3/ACP6/RAB38/PTDSS1/RAB4A/SLC44A3/PIGZ/CAPN2/MTMR4/NR1H4/CRLS1/PCYT1A/PCYT2/RAB14/PLA2G12A/GPD1L/CHKA/AGPAT5/MBOAT2/PIP4K2C/LPIN3/PI4K2A/FABP5/PIGC/DPM1/RAB5A/DPM2/LPCAT2/GPAT4/SPTLC1/CHPT1/CLN3/VAC14/ACSL3/INPPL1/ARF3/PLA2G2F/DOLK/SLC44A2/HEXB/PMVK/IDH1/MTMR14/LIPH/PI4KB/SPHK2/PIGS/SACM1L/PIK3CD/DGKQ/DOLPP1/HMGCS2/LPIN2/PDGFA/STARD7/PITPNM1/MBOA…	68
GO:0006913	BP	GO:0006913	nucleocytoplasmic transport	84/2884	354/18866	1.75009e-05	0.000876989	0.000694479	GEMIN8/RAN/SFN/NOLC1/BAG3/NUP37/ANP32B/NUP188/CSE1L/KPNA2/TXN/DESI1/NPM1/RANGAP1/AKAP8L/AGFG1/SRSF11/TGFB1/EIF4A3/KPNB1/TXNIP/NUP93/PKIA/GLE1/HTATIP2/NXF1/XPOT/IPO7/ALYREF/EIF5A/SRSF6/PRKCD/CALR/YTHDC1/NUP205/NSUN2/PML/ECT2/HDAC3/NDC1/SNRPB/XPO5/DMAP1/CHTOP/DDX39B/HSPA9/FERMT1/SETD2/CDK1/PTPN11/KPNA4/STAT3/JUP/GEMIN4/SNRPD1/IPO13/KPNA6/NUP155/POLDIP3/SIRT7/XPO6/NOP9/LZTS2/MMP12/NOL6/KPNA3/DDX39A/…	84
GO:0034341	BP	GO:0034341	response to interferon-gamma	54/2884	202/18866	1.80491e-05	0.00089734	0.000710595	ACTR3/SIRPA/CD44/PPARG/IFITM3/MT2A/IFITM1/DAPK1/STAT1/TRIM62/GBP6/CASP1/RAB7B/TRIM8/PRKCD/NMI/PML/GBP1/NLRC5/TRIM21/TRIM22/ZYX/SEC61A1/IRF5/VAMP3/OAS2/CCL15/GAPDH/OAS3/CCL3/IFNGR1/KYNU/IRF6/PTAFR/MYO1C/STXBP2/GBP5/CD47/ACTG1/IRF1/PARP9/BST2/HSP90AB1/CCL4/ACTR2/EDN1/B2M/ICAM1/RPL13A/TLR2/SOCS1/NR1H2/SUMO1/MID1	54
GO:0052547	BP	GO:0052547	regulation of peptidase activity	105/2884	466/18866	1.85387e-05	0.000914481	0.000724169	MYC/TNFRSF10A/SFN/SERPINB5/CD109/UBE2Z/SPINK1/COL7A1/PRNP/ANP32B/F3/PLAUR/ANXA2/CD44/HSPD1/PPARG/SOX7/PMAIP1/DAPK1/SERPINB1/SERPINB9/ANXA8/CAV1/PTTG1/PSMA3/CYCS/CTSH/PSMD14/SERPINB8/AGER/PSME3/BAK1/BIRC5/PERP/ANXA8L1/SERPINE1/VCP/FN1/CASP1/IFI16/CARD17/FAS/PEBP1/IGBP1/DELE1/KLF4/FBLN1/PML/HIP1R/PSMB9/ACER2/SERPINB13/LYN/EIF2AK3/SRC/XDH/TP63/GRAMD4/MICAL1/CYFIP2/ADRM1/AKIRIN2/SIAH2/BBC3/GAPDH/STAT…	105
GO:0007015	BP	GO:0007015	actin filament organization	99/2884	434/18866	1.88369e-05	0.000921986	0.000730112	FSCN1/MYO1B/DIAPH1/CORO1C/PLS3/ACTR3/RHOD/INPP5K/ARHGEF10L/ARHGAP12/RND3/CDC42EP1/HSP90B1/ARPC5L/LIMK1/ARPC2/BCAR1/SSH3/SHROOM1/ACTN1/MYO6/TPM4/S100A10/LIMCH1/ARPC1B/LIMA1/GBA2/GAS2L1/POF1B/PRKCD/ARFIP1/RHOC/FCHSD1/BAIAP2/COTL1/HIP1R/ZYX/TRIM27/SPIRE2/WASHC5/SRC/ANG/CD2AP/WASF2/NCK1/VILL/MICAL1/CYFIP2/MTPN/ARPC1A/MYO1E/SCIN/MYO5B/KIRREL1/RHOG/ESPN/ARRB1/PHLDB2/MARCKSL1/PICK1/WNT4/ASAP3/INPPL1/ID1…	99
GO:0006364	BP	GO:0006364	rRNA processing	59/2884	227/18866	1.90346e-05	0.000924495	0.000732099	DDX21/NOLC1/BMS1/RRNAD1/FCF1/LYAR/WDR43/RRP12/RIOK1/EIF4A3/DKC1/MRTO4/EXOSC2/NOP53/DDX17/KAT2B/NOP58/PRKDC/BOP1/NSUN5P1/PDCD11/DDX18/NPM3/NOB1/UTP14A/THUMPD1/GTPBP4/REXO4/NOP56/RPF2/EXOSC3/RPL14/BYSL/NOP2/RPS28/UTP11/RPS6/MPHOSPH6/GEMIN4/YBEY/DDX54/NOL10/NIFK/RPS27/ISG20/EBNA1BP2/SIRT7/NOP9/SBDS/NOL6/UTP4/RRP1B/TSR1/NOP14/RPS8/WDR74/PES1/WBP11/FAM207A	59
GO:0046364	BP	GO:0046364	monosaccharide biosynthetic process	32/2884	100/18866	2.11643e-05	0.00102009	0.000807797	PGAM1/ENO1/FBP1/CLK2/WDR5/TPI1/CHST15/SLC39A14/FAM3C/TKT/KAT2B/PGK1/OGT/SLC37A4/GOT1/G6PC3/PGM1/GAPDH/CRTC2/SLC25A1/SIRT7/KAT2A/PC/SLC25A10/DGAT2/MDH2/DGKQ/PGD/C1QTNF3/TALDO1/G6PD/AKR1A1	32
GO:0033044	BP	GO:0033044	regulation of chromosome organization	84/2884	356/18866	2.18134e-05	0.00104341	0.000826264	MYC/RPS6KA4/CCNB1/SNAI2/CCT4/CCT5/WDR5/GATA3/PYGO2/DLGAP5/CDC20/CDCA5/SET/AKAP8L/ANAPC4/SETMAR/MPHOSPH8/CCT7/MNAT1/PTTG1/MKI67/DKC1/PLK1/PAXBP1/CDC45/SNW1/NUMA1/OGT/TRIP13/SSRP1/HMGA1/CTNNB1/HNRNPC/GNL3/CDT1/PML/DNMT1/SRC/BCL6/CHTOP/ATAD2/PHF1/CCT6A/NEK6/PHF19/MAD2L1/KMT2E/EID1/ZW10/NOC2L/MAP1S/MCM2/KLHL22/NAA40/ARRB1/AURKB/BUB1B/KAT2A/CDC16/UBE2C/TCP1/SDR16C5/SETDB1/TADA3/CENPV/SPHK2/MLLT6/NEK2/…	84
GO:0007265	BP	GO:0007265	Ras protein signal transduction	82/2884	346/18866	2.29752e-05	0.00109072	0.00086373	CELSR1/FBP1/ARFGEF3/RHOD/RGL2/FOXM1/RAP2B/NISCH/EPOR/CCNA2/CDC42EP1/CYTH2/MFN2/EPHB2/G3BP1/LIMK1/RAB4A/RHOU/CNKSR1/RAB35/KPNB1/RRAS2/RAB15/LRRC59/PLCE1/RALB/OGT/SGSM3/RAPGEF1/ARHGDIA/ARHGEF11/PLK2/DNMT1/PDPN/LYN/BCL6/WASF2/PPP2CB/HRAS/GNA12/RTKN/DAB2IP/PRAG1/ITGB1/CYTH3/ITGA3/MAP4K4/DNM2/MAPK11/RHOG/ARRB1/DOK1/NOTCH1/RANGRF/KITLG/GBF1/KANK1/MAPKAP1/NRAS/F2R/TNFAIP1/HEG1/MADD/SETDB1/RAB4B/SHC2/SHC…	82
GO:0030099	BP	GO:0030099	myeloid cell differentiation	98/2884	431/18866	2.37337e-05	0.00111832	0.000885585	MYC/P4HTM/TGFBR3/CD109/CDK6/CDK5RAP3/INHBA/LYAR/ACVR2A/WDR5/HOXB8/GATA3/ANXA2/PPARG/AGO4/GPR68/MFHAS1/HOXB7/TGFB1/KLF10/NFE2L1/MYH9/JAG1/ALAS1/STAT1/ACTN1/BATF/KLF13/KAT2B/PRKDC/HIF1A/CTNNB1/IFI16/RAB7B/HOXA5/STAT5B/CEBPB/GABPA/SLC25A38/PML/TCTA/DHRS2/LYN/SRC/BCL6/WASF2/HSPA9/DLL1/FLVCR1/SH3PXD2A/RHEX/SCIN/KMT2E/PTPN11/ID2/FSTL3/KAT8/ACIN1/STAT3/NBEAL2/FES/CCL3/GPR137/BPGM/ADD1/THBS1/CA2/KITLG/AP…	98
GO:0061041	BP	GO:0061041	regulation of wound healing	43/2884	151/18866	2.44352e-05	0.00114284	0.000905007	CD109/F3/PLAUR/ENPP4/ANXA2/ALOX5/PLAU/ANXA1/EPHB2/CAV1/MYH9/AGER/SERPINE1/PLPP3/SRSF6/PRKCD/FAP/MIR200B/THBD/USF1/HBEGF/TNFRSF12A/PDPN/LYN/HRAS/ITGB1/F12/CLDN4/PHLDB2/WNT4/SERPINE2/THBS1/ACTG1/KANK1/F2R/CD36/EDN1/SERPINB2/PDGFA/ANO6/GJA1/FCER1G/PDGFB	43
GO:1901987	BP	GO:1901987	regulation of cell cycle phase transition	108/2884	486/18866	2.64299e-05	0.00122705	0.000971688	PSMD1/ORC1/SFN/CDK6/EIF4G1/PSMD2/OFD1/PSMA6/ANLN/CDK5RAP3/CCNB1/CDC25B/AURKA/YWHAG/PSMD5/NDE1/DLGAP5/PSMB2/TUBA4A/PSMD7/CDC20/PSMB7/NPM1/CDCA5/PSMA7/MDM4/ANAPC4/ANXA1/JADE1/SYF2/DTL/PSMA3/PLK1/NOP53/PSMD14/PSMC3/PSME3/DCTN1/PKIA/BTG2/PRKDC/CNOT9/CDC45/AVEN/CARM1/TRIP13/RFWD3/HMGA2/TPX2/PSMB5/DYNLL1/CDT1/KLF4/FAM83D/TFDP1/PML/PSMB9/PSMA1/PLK2/RAB11A/PBX1/NEK6/CDK10/CDK1/MAD2L1/ADAM17/KMT2E/ID2/ZW1…	108
GO:0007093	BP	GO:0007093	mitotic cell cycle checkpoint	46/2884	166/18866	2.77399e-05	0.00127847	0.00101241	ORC1/SFN/CDK5RAP3/CCNB1/AURKA/CDC20/MDM4/SETMAR/TGFB1/SYF2/PLK1/NOP53/INTS3/BTG2/PRKDC/CNOT9/CARM1/TRIP13/RFWD3/HMGA2/TOP2B/CDT1/TFDP1/PML/PLK2/HRAS/CDK1/MAD2L1/ZW10/KLHL22/AURKB/PIDD1/BUB1B/TNKS1BP1/RAD9A/ZFYVE19/CNOT11/SOX4/PLK3/E2F4/CDC6/PPP1R10/BUB3/GADD45A/PSMG2/CNOT1	46
GO:0043254	BP	GO:0043254	regulation of protein-containing complex assembly	101/2884	449/18866	2.85006e-05	0.00130401	0.00103263	FSCN1/AJUBA/EIF4G1/CRBN/ACTR3/MSN/SVIP/GTF2H3/VDAC2/ATAT1/HSPA5/ERCC5/CDC42EP1/PMEPA1/ARPC5L/TGFB1/ANKRA2/ARPC2/SKAP1/SSH3/NOP53/BMF/PSMC3/DCTN1/BAK1/ARPC1B/RALB/NUMA1/GBA2/VCP/SMAD6/HJURP/PRKCD/ARFIP1/RHOC/HSPA8/FCHSD1/CDT1/BAIAP2/VPS11/COTL1/HIP1R/MED25/TRIM27/SPIRE2/WASHC5/SRC/CAMSAP3/WASF2/NCK1/VILL/DAB2IP/CYFIP2/MTPN/ARPC1A/SCIN/PTPN11/KIRREL1/FES/UNC13B/TRAF2/PICK1/MYO1C/ADD1/PIEZO1/GBP5/RP…	101
GO:0006066	BP	GO:0006066	alcohol metabolic process	89/2884	385/18866	2.88535e-05	0.00131066	0.0010379	RAN/SPHK1/PNPLA2/INPP5K/VDR/IP6K2/ACADVL/TPI1/CYP3A5/CBR4/LDLR/NPC1/ERLIN1/TM7SF2/PCBD1/NFE2L1/CNBP/KPNB1/NR1H4/PLCE1/PLPP1/DEGS2/LIMA1/GBA2/PLPP3/IMPA2/ARV1/DGAT1/SEC14L2/GOT1/NFKB1/ASAH1/PCSK9/ACSS1/ACER2/ALDH1A3/ELOVL6/CHKA/SULT1E1/SCAP/P2RY6/LIPE/DPM1/HDLBP/DPM2/SPTLC1/NUDT4/WNT4/INSIG2/PTAFR/INPPL1/HRH1/PMVK/PLCD3/IDH1/CACNA1H/ADH7/CES1/APP/DKK3/AKR1C1/PLCB3/CALM1/SDR16C5/DGAT2/DHRS9/SPHK2/S…	89
GO:0031589	BP	GO:0031589	cell-substrate adhesion	84/2884	359/18866	3.01604e-05	0.00135213	0.00107074	ITGA6/CDK6/AJUBA/CORO1C/RHOD/COL17A1/CD44/FAT2/ITGB4/ITGA2/TMEM8B/LAMB3/PLAU/RIN2/MMP14/ARPC2/COL5A3/SKAP1/JAG1/ACTN1/S100A10/LIMCH1/TESK2/SERPINE1/FN1/CTNNB1/SMAD6/CALR/FBLN1/AKIP1/ACER2/GBP1/ZYX/TNFRSF12A/PDPN/SRC/CAMSAP3/BCL6/FERMT1/VAMP3/FZD4/ITGB1/CD96/ITGA3/NID1/MAP4K4/DNM2/JUP/PHLDB2/MINK1/WNT4/ID1/MMP12/THBS1/NOTCH1/ACTG1/KANK1/PARVB/MYADM/CD36/SRF/ITGA7/EPHB3/HAS2/PXN/AXL/ITGB5/SORBS3/VE…	84
GO:0006644	BP	GO:0006644	phospholipid metabolic process	102/2884	455/18866	3.01949e-05	0.00135213	0.00107074	FIG4/AJUBA/INPP5K/PLA2G6/TMEM150A/IP6K2/PIK3C2B/SLC44A4/SH3YL1/DPM3/ACP6/RAB38/VAV2/LDLR/PTDSS1/TGFB1/RAB4A/SLC44A3/PIGZ/CAPN2/PIK3IP1/MTMR4/NR1H4/PLPP1/CRLS1/PCYT1A/PLPP3/IMPA2/PCYT2/PRKCD/ABHD12/RAB14/PLA2G12A/SMPD2/KLF4/PCSK9/GPD1L/CHKA/LYN/SRC/AGPAT5/MBOAT2/PIP4K2C/DAB2IP/TTC7A/LPIN3/PI4K2A/FABP5/PIGC/PLBD2/DPM1/RAB5A/STOML2/DPM2/LPCAT2/GPAT4/SPTLC1/PNPLA8/HADHB/CHPT1/CLN3/PLPPR2/VAC14/ACSL3/…	102
GO:0030111	BP	GO:0030111	regulation of Wnt signaling pathway	87/2884	375/18866	3.06827e-05	0.0013643	0.00108038	PSMD1/TLE2/CDH3/PSMD2/LMBR1L/PSMA6/HNF1B/NXN/SNAI2/SULF2/ZBED2/IFT20/SOX7/RUVBL1/PSMD5/PSMB2/NRARP/PSMD7/PSMB7/PSMA7/JADE1/TGFB1/CSNK1A1/G3BP1/CAV1/PSMA3/FZD6/PSMD14/PSMC3/PSME3/NLK/DEPDC1B/LYPD6/KREMEN2/FUZ/TMEM88/VCP/CTNNB1/PLPP3/RAPGEF1/TCF7L1/PSMB5/NFKB1/PSMB9/MBD2/STK11/PSMA1/FRZB/TLE6/SRC/CBY1/PFDN5/DAB2IP/FERMT1/FZD4/SIAH2/FOXL1/ITGA3/JUP/SOX9/PSMD13/RNF146/TRPM4/LZTS2/PSMD12/PPP2CA/NOTCH1…	87
GO:0010952	BP	GO:0010952	positive regulation of peptidase activity	53/2884	201/18866	3.23273e-05	0.00142738	0.00113033	MYC/TNFRSF10A/ANP32B/F3/HSPD1/PPARG/SOX7/PMAIP1/DAPK1/CAV1/CYCS/CTSH/PSMD14/AGER/PSME3/BAK1/PERP/VCP/FN1/CASP1/IFI16/FAS/FBLN1/PML/HIP1R/ACER2/LYN/EIF2AK3/XDH/GRAMD4/CYFIP2/ADRM1/AKIRIN2/BBC3/STAT3/CLDN4/ARRB1/TNFSF15/TRAF2/PIDD1/APP/PSME2/F2R/PSENEN/PRELID1/FADD/SERPINB3/TNFRSF10B/FAM162A/DAP/HSPE1/HSF1/TNFSF10	53
GO:1903311	BP	GO:1903311	regulation of mRNA metabolic process	81/2884	344/18866	3.27751e-05	0.00143459	0.00113604	NCL/PSMD1/PKP3/CIRBP/EIF4G1/RBM5/PSMD2/PSMA6/SAFB2/IGF2BP2/TIA1/CCNB1/SERBP1/YBX3/PSMD5/PSMB2/PSMD7/PSMB7/NPM1/SET/PSMA7/PSMA3/EXOSC2/PSMD14/SNRNP70/DDX17/PSMC3/LARP1/PSME3/BTG2/RBM39/SNW1/MAPKAPK2/HNRNPM/HNRNPC/SRSF6/PUF60/PRKCD/PKP1/TRA2A/PSMB5/HSPA8/YTHDC1/METTL3/RBM19/PSMB9/PSMA1/HNRNPK/PNPT1/EXOSC3/SRSF8/PRPF19/TOB1/SAP18/PSMD13/TBRG4/PSMD12/FXR1/PSME2/LARP7/PSMB8/DYRK1A/PSMA5/SRSF5/PSMF1/HS…	81
GO:0150115	BP	GO:0150115	cell-substrate junction organization	32/2884	102/18866	3.29977e-05	0.00143459	0.00113604	KRT5/ITGA6/AJUBA/CORO1C/RHOD/COL17A1/ITGB4/ITGA2/KRT14/LAMB3/MMP14/LAMA3/ACTN1/S100A10/LIMCH1/TESK2/FN1/PLEC/SRC/CAMSAP3/MAP4K4/LAMC2/PHLDB2/WNT4/THBS1/ACTG1/ARF6/VEGFA/COL16A1/BCR/PTPRK/DST	32
GO:0042176	BP	GO:0042176	regulation of protein catabolic process	91/2884	397/18866	3.31723e-05	0.00143459	0.00113604	PSMD1/RILP/PSMD2/MSN/CDK5RAP3/SVIP/SH3RF2/AURKA/ANXA2/RNF19B/DESI1/NEDD4L/CDC20/OSBPL7/LDLR/MDM4/UBQLN1/USP5/CSNK1A1/PBK/CTSC/TIPARP/COP1/CAV1/NFE2L1/DTL/PLK1/NOP53/PSMD14/SNRNP70/PSME3/RAD23B/OGT/VCP/SGSM3/RNF128/VPS28/TRIB3/N4BP1/RAB7A/VPS11/FAM83D/GGA3/PCSK9/PML/PLK2/MYLIP/GGA1/PACSIN3/GNA12/ZYG11B/DAB2IP/TAF9/SF3B3/MAD2L1/USP19/SNX12/ARIH2/PHB/SOX9/ALAD/SERPINE2/NRDC/ATG4B/ATP5IF1/PSME2/FBXL5…	91
GO:0032956	BP	GO:0032956	regulation of actin cytoskeleton organization	84/2884	360/18866	3.35437e-05	0.00144078	0.00114094	FSCN1/CELSR1/ACTR3/RHOD/INPP5K/ARHGEF10L/RND3/CDC42EP1/ARPC5L/LIMK1/ARPC2/SSH3/S100A10/GRHL3/LIMCH1/ARPC1B/LIMA1/GBA2/SMIM22/ARHGDIA/PRKCD/ARFIP1/RHOC/FCHSD1/BAIAP2/COTL1/HIP1R/ECT2/TRIM27/SPIRE2/WASHC5/CD2AP/WASF2/HRAS/NCK1/VILL/CYFIP2/CDK10/MTPN/ARPC1A/SCIN/KIRREL1/FES/RHOG/PHLDB2/PICK1/WNT4/ASAP3/ID1/MYO1C/ADD1/CD47/RHOQ/ACTG1/WNT11/KANK1/ARHGAP40/BST2/MYADM/ACTR2/EDN1/PAM/TGFBR1/WASHC1/ICAM1/…	84
GO:0051156	BP	GO:0051156	glucose 6-phosphate metabolic process	13/2884	26/18866	3.52549e-05	0.00149699	0.00118545	PGAM1/NFE2L1/TKT/DERA/TIGAR/HK1/G6PC3/RPE/PGD/TALDO1/RPIA/HK2/G6PD	13
GO:0071346	BP	GO:0071346	cellular response to interferon-gamma	49/2884	182/18866	3.53265e-05	0.00149699	0.00118545	ACTR3/SIRPA/CD44/PPARG/MT2A/DAPK1/STAT1/TRIM62/GBP6/CASP1/RAB7B/TRIM8/PRKCD/NMI/PML/GBP1/NLRC5/TRIM21/TRIM22/ZYX/IRF5/VAMP3/OAS2/CCL15/GAPDH/OAS3/CCL3/IFNGR1/IRF6/PTAFR/MYO1C/STXBP2/GBP5/CD47/ACTG1/IRF1/PARP9/HSP90AB1/CCL4/ACTR2/EDN1/B2M/ICAM1/RPL13A/TLR2/SOCS1/NR1H2/SUMO1/MID1	49
GO:0030330	BP	GO:0030330	DNA damage response, signal transduction by p53 class mediator	33/2884	107/18866	3.68757e-05	0.00155222	0.00122919	SFN/CCNB1/SNAI2/USP10/FOXM1/AURKA/CD44/PMAIP1/MDM4/BATF/MYO6/BTG2/CNOT9/CARM1/ING4/TFDP1/PML/ACER2/PLK2/CDK1/PIDD1/TNKS1BP1/CNOT11/YJU2/DYRK1A/SOX4/PLK3/E2F4/NDRG1/SPRED2/GADD45A/CNOT1/TWIST1	33
GO:0071375	BP	GO:0071375	cellular response to peptide hormone stimulus	78/2884	330/18866	3.95861e-05	0.00165528	0.0013108	INPP5K/YWHAG/PPARG/PTPN1/CCNA2/AGTRAP/ADCY3/RANGAP1/SLC39A14/INSR/CAV1/BCAR1/RAB31/STAT1/SRD5A1/RAB15/KAT2B/NR1H4/CAV2/PRKDC/ATP6V1B2/ADCY6/OGT/GJB2/FOXO6/PRKCD/TRIB3/STAT5B/BAIAP2/GOT1/NFKB1/PCSK9/USF1/LYN/SRC/NCK1/LPIN3/GSTP1/PTPN11/PDK4/STAT3/ATP6V0D1/AP3S1/GDF15/ATP6V0E2/ATP6V1D/SLC2A8/INSIG2/PKM/MYO1C/RAB10/CA2/RHOQ/KANK1/BCAR3/APPL2/EDN1/SRSF5/SORL1/MAX/ATP6AP1/CDC6/SHC1/PXN/STAT5A/VAMP2/HS…	78
GO:0043123	BP	GO:0043123	positive regulation of I-kappaB kinase/NF-kappaB signaling	50/2884	188/18866	4.18613e-05	0.00171799	0.00136046	DDX21/AJUBA/TSPAN6/IKBKB/TMED4/MTDH/IRAK1/TRIM62/TRAF3IP2/CASP1/CTNNB1/TRIM8/RHOC/ECT2/TRIM21/TRIM22/TRIM27/PLK2/ATP2C1/NEK6/TNFRSF1A/DDX1/S100B/TRAF2/SLC44A2/CANT1/LURAP1L/GOLT1B/LITAF/BST2/F2R/CD36/TRIM14/FKBP1A/LAMTOR5/TICAM1/FADD/TNFRSF10B/APOL3/IFIT5/TGM2/EEF1D/PLEKHG5/TNFSF10/GJA1/LTBR/TFG/SECTM1/LGALS1/IL1B	50
GO:0051783	BP	GO:0051783	regulation of nuclear division	50/2884	188/18866	4.18613e-05	0.00171799	0.00136046	PKMYT1/SPHK1/ANLN/CCNB1/AURKA/SH2B1/DLGAP5/CDC20/CDCA5/PRMT5/ANAPC4/INSR/ZNF711/KIF11/NFE2L1/PTTG1/MKI67/PLK1/CAV2/NUMA1/TRIP13/CALR/CDT1/RANBP1/NEK6/CHMP1A/MAD2L1/ZW10/KLHL22/AURKB/CHMP2A/BUB1B/WNT4/CDC16/UBE2C/EPGN/EDN1/CCDC8/NEK2/CDC6/CUL7/BUB3/CDC27/HNRNPU/PSMG2/FBXW5/RAD21/PDGFRB/IL1B/PDGFB	50
GO:0031668	BP	GO:0031668	cellular response to extracellular stimulus	63/2884	253/18866	4.19021e-05	0.00171799	0.00136046	EIF2S1/NPRL2/ITGA6/EIF4G1/CACNB3/SNAI2/VDR/PIK3C2B/HSPA5/PPARG/ADORA2B/KRT20/PMAIP1/TNC/FOSL1/NUAK2/KLF10/SESN1/NUAK1/WDR45/SRD5A1/NR1H4/SNW1/RALB/SLC2A1/GAS2L1/IFI16/LAMP2/FAS/UCN2/HSPA8/PCSK9/NAMPT/USF1/LYN/EIF2AK3/USF2/GSTP1/DSC2/PDK4/GABARAP/CTSV/FES/DCTPP1/NCOA1/PICK1/NUPR2/WNT4/UPP1/SRF/EIF2AK2/MAX/USP33/ICAM1/COMT/AXL/DAP/ARHGAP35/TRIM24/NUDT15/MAP1LC3A/POSTN/SREBF2	63
GO:0036294	BP	GO:0036294	cellular response to decreased oxygen levels	56/2884	218/18866	4.36404e-05	0.00177133	0.0014027	PSMD1/MYC/ENO1/AJUBA/PSMD2/DDAH1/PSMA6/CACNB3/CCNB1/PSMD5/PSMB2/CCNA2/PMAIP1/PSMD7/PSMB7/PSMA7/MDM4/UBQLN1/IRAK1/PSMA3/AK4/NOP53/PSMD14/PSMC3/PSME3/PGK1/STC2/HIF1A/TIGAR/PSMB5/ELOC/PSMB9/NAMPT/PSMA1/SRC/HYOU1/USP19/S100B/PICK1/PSMD13/PSMD12/NOTCH1/PSME2/AQP1/EDN1/PSMB8/PSMA5/PSMF1/PLK3/NDRG1/FAM162A/ICAM1/VEGFA/PSMC2/TWIST1/GNB1	56
GO:0061418	BP	GO:0061418	regulation of transcription from RNA polymerase II promoter in response to hypoxia	26/2884	77/18866	4.37643e-05	0.00177133	0.0014027	PSMD1/PSMD2/PSMA6/PSMD5/PSMB2/PSMD7/PSMB7/PSMA7/PSMA3/PSMD14/PSMC3/PSME3/HIF1A/PSMB5/ELOC/PSMB9/PSMA1/PSMD13/PSMD12/NOTCH1/PSME2/PSMB8/PSMA5/PSMF1/VEGFA/PSMC2	26
GO:0007044	BP	GO:0007044	cell-substrate junction assembly	31/2884	99/18866	4.53177e-05	0.00181421	0.00143666	KRT5/ITGA6/AJUBA/CORO1C/RHOD/COL17A1/ITGB4/ITGA2/KRT14/LAMB3/MMP14/LAMA3/ACTN1/S100A10/LIMCH1/TESK2/FN1/PLEC/SRC/CAMSAP3/MAP4K4/LAMC2/PHLDB2/WNT4/THBS1/ACTG1/VEGFA/COL16A1/BCR/PTPRK/DST	31
GO:0060071	BP	GO:0060071	Wnt signaling pathway, planar cell polarity pathway	33/2884	108/18866	4.53983e-05	0.00181421	0.00143666	PSMD1/CELSR1/PSMD2/PSMA6/PSMD5/PSMB2/PSMD7/PSMB7/PSMA7/PSMA3/FZD6/PSMD14/PSMC3/PSME3/GRHL3/CELSR2/PSMB5/PSMB9/PSMA1/FZD4/PARD6A/AP2S1/PSMD13/PSMD12/WNT7A/WNT11/PSME2/MED12/PSMB8/PSMA5/PSMF1/PSMC2/SMURF1	33
GO:0070646	BP	GO:0070646	protein modification by small protein removal	72/2884	300/18866	4.57547e-05	0.00181695	0.00143883	PSMD1/MYC/PSMD2/PSMA6/SHMT2/USP10/GATA3/DESI1/WDR48/RUVBL1/PSMD5/PSMB2/CCNA2/PSMD7/CDC20/MINDY1/PSMB7/PSMA7/MDM4/USP5/USP3/AR/PSMA3/NOP53/IFIH1/PSMD14/RCE1/ACTB/PSMC3/KAT2B/PSME3/RAD23B/TNIP1/HIF1A/OGT/VCP/JOSD1/RNF128/PSMB5/UCHL3/COPS3/PSMB9/COPS8/TRIM21/PSMA1/NFRKB/USP21/ADRM1/MINDY2/CDK1/TOR1A/SIAH2/USP19/TRAF2/PSMD13/KAT2A/PSMD12/DDX58/INO80E/USP1/PSME2/USP18/RAD23A/TADA3/PSMB8/PSMA5/PSMF1/US…	72
GO:0090263	BP	GO:0090263	positive regulation of canonical Wnt signaling pathway	42/2884	150/18866	4.66101e-05	0.00183935	0.00145657	PSMD1/CDH3/PSMD2/PSMA6/SULF2/ZBED2/RUVBL1/PSMD5/PSMB2/NRARP/PSMD7/PSMB7/PSMA7/TGFB1/CAV1/PSMA3/PSMD14/PSMC3/PSME3/LYPD6/VCP/PSMB5/NFKB1/PSMB9/PSMA1/SRC/JUP/PSMD13/RNF146/TRPM4/PSMD12/KANK1/PSME2/PSMB8/PSMA5/SOX4/PSMF1/WNK1/PPM1N/PSMC2/SEMA5A/BAMBI	42
GO:1903706	BP	GO:1903706	regulation of hemopoiesis	109/2884	498/18866	4.74296e-05	0.00186007	0.00147297	PSMD1/MYC/P4HTM/PNP/CDK6/PSMD2/PSMA6/INHBA/ACVR2A/WDR5/HOXB8/GATA3/PSMD5/AGO4/PSMB2/NRARP/GPR68/PSMD7/PSMB7/PSMA7/ANXA1/TGFB1/PRDM1/KLF10/MMP14/XRCC6/PSMA3/JAG1/STAT1/PSMD14/KLF13/AGER/PSMC3/KAT2B/PSME3/PRKDC/HIF1A/ADA/CTNNB1/TNFRSF18/IL18/RAB7B/HOXA5/STAT5B/CEBPB/PSMB5/GABPA/RUNX3/METTL3/CD46/PSMB9/TCTA/PSMA1/LYN/BCL6/FOXC1/HSPA9/DLL1/RHEX/CD86/SCIN/KMT2E/ID2/FSTL3/ACIN1/STAT3/FES/PUS7/CCL3/GPR1…	109
GO:0007369	BP	GO:0007369	gastrulation	50/2884	189/18866	4.85913e-05	0.00189386	0.00149973	EXT1/HNF1B/COL7A1/INHBA/ACVR2A/SOX7/ITGB4/ITGA2/LAMB3/SYF2/MMP14/ETS2/LAMA3/EXT2/FN1/CTNNB1/HMGA2/OSR1/KLF4/ATOH8/ELF5/FOXC1/SETD2/ITGB1/ITGA3/POFUT2/PHLDB2/RIC8A/WNT11/MYADM/MESP1/SRF/ACVR1/ITGA7/AMOT/DUSP2/APLN/SCX/WNK1/TWSG1/ITGB5/LEO1/ARID1A/COL5A2/GJA1/IL1RN/COL4A2/LAMB1/MMP15/EPHA2	50
GO:0006605	BP	GO:0006605	protein targeting	99/2884	444/18866	4.90129e-05	0.00189857	0.00150346	MICALL1/BAG3/RHOD/PRNP/INPP5K/CACNB3/YWHAQ/HSPA5/YWHAG/TRAK1/HSPD1/MFN2/SSR3/SSR2/HMGCL/ACAA1/RHOU/AGPS/SRPRB/SPCS1/MTCL1/RPL34/NUMA1/PAN3/PMPCA/RPL15/ACOX1/DECR2/M6PR/LAMP2/RPL9/HSPA8/RAB7A/SCP2/VPS11/PEX19/LTBP2/ACOX3/PHYH/HSD17B4/HRAS/SEC61A1/TIMM23/RPL14/RPS11/ZFAND6/RPS28/ARIH2/ZDHHC12/RPS6/SYNGR1/GABARAP/TRAM2/RPL17/CROT/TOMM40/PEX3/RPL3/SLC27A2/RPL29/CRAT/RPS27/AMACR/GSTK1/MYO1C/AP1M2/SRP7…	99
GO:0051168	BP	GO:0051168	nuclear export	53/2884	204/18866	4.98251e-05	0.00191827	0.00151906	RAN/SFN/BAG3/NUP37/ANP32B/NUP188/CSE1L/TXN/DESI1/NPM1/RANGAP1/AKAP8L/AGFG1/SRSF11/TGFB1/EIF4A3/NUP93/GLE1/NXF1/XPOT/ALYREF/EIF5A/SRSF6/CALR/YTHDC1/NUP205/NSUN2/NDC1/XPO5/CHTOP/DDX39B/HSPA9/SETD2/PTPN11/NUP155/POLDIP3/SIRT7/XPO6/NOP9/LZTS2/NOL6/DDX39A/RAE1/DHX38/CHP1/SRSF5/THOC2/NUP153/PABPN1/HNRNPA2B1/DHX9/SMURF1/IL1B	53
GO:0030010	BP	GO:0030010	establishment of cell polarity	40/2884	141/18866	5.06855e-05	0.00193957	0.00153592	FSCN1/MSN/GATA3/IFT20/NDE1/SYNE4/MYH9/PLK1/DCTN1/NUMA1/LLGL2/ARHGEF11/STK11/CAMSAP3/FERMT1/MAD2L1/ITGB1/CYTH3/ZW10/CENPA/AMOTL1/FLOT2/BCCIP/RAB10/WNT7A/GBF1/KANK1/SLC9A3R1/HSP90AB1/WWC1/AMOT/FAM89B/FOXJ1/UST/CFL1/ARF6/SPRY1/MPP7/GJA1/HES1	40
GO:0090307	BP	GO:0090307	mitotic spindle assembly	23/2884	65/18866	5.17902e-05	0.0019699	0.00155994	CDC20/KIF11/KPNB1/PLK1/RACGAP1/BIRC5/TPX2/KIF2A/KIF4A/SMC1A/RAB11A/CHMP1A/PRC1/KIFC2/AURKB/CHMP2A/KIF23/BCCIP/KIFC1/SMC3/NEK2/MYBL2/HNRNPU	23
GO:0071349	BP	GO:0071349	cellular response to interleukin-12	19/2884	49/18866	5.46269e-05	0.00205837	0.00163	MSN/SIRPA/ANXA2/CNN2/HSPA9/PPIA/CD47/TCP1/PSME2/SOD2/LCP1/TALDO1/CFL1/SERPINB2/LMNB1/HNRNPA2B1/TYK2/RALA/PAK2	19
GO:0007249	BP	GO:0007249	I-kappaB kinase/NF-kappaB signaling	69/2884	286/18866	5.47681e-05	0.00205837	0.00163	DDX21/AJUBA/TSPAN6/IKBKB/SIRPA/USP10/WDR83/TMED4/MTDH/IRAK1/STAT1/TRIM62/NR1H4/TNIP1/TRAF3IP2/CASP1/CTNNB1/TRIM8/RHOC/ECT2/TRIM21/TRIM22/TRIM27/PLK2/DAB2IP/ATP2C1/NEK6/GSTP1/TNFRSF1A/DDX1/ZFAND6/S100B/TRAF4/TRAF2/PIDD1/OPTN/SLC44A2/CANT1/ASH1L/LURAP1L/GOLT1B/LITAF/BST2/F2R/CD36/TRIM14/FKBP1A/LAMTOR5/SPHK2/PRDX4/TICAM1/FADD/ZMYND11/TNFRSF10B/APOL3/IFIT5/TGM2/EEF1D/TLR2/PPM1N/PLEKHG5/TNFSF10/GJA1/L…	69
GO:0046474	BP	GO:0046474	glycerophospholipid biosynthetic process	58/2884	230/18866	5.67151e-05	0.00211893	0.00167796	FIG4/AJUBA/INPP5K/PLA2G6/PIK3C2B/SLC44A4/SH3YL1/DPM3/ACP6/RAB38/PTDSS1/RAB4A/SLC44A3/PIGZ/CAPN2/MTMR4/NR1H4/CRLS1/PCYT1A/PCYT2/RAB14/PLA2G12A/GPD1L/CHKA/AGPAT5/PIP4K2C/LPIN3/PI4K2A/FABP5/PIGC/DPM1/RAB5A/DPM2/LPCAT2/GPAT4/CHPT1/CLN3/VAC14/ACSL3/INPPL1/ARF3/PLA2G2F/SLC44A2/MTMR14/LIPH/PI4KB/PIGS/SACM1L/PIK3CD/DGKQ/LPIN2/PDGFA/STARD7/PITPNM1/MBOAT7/PIGM/PEMT/PDGFB	58
GO:0090068	BP	GO:0090068	positive regulation of cell cycle process	72/2884	302/18866	5.74498e-05	0.00212244	0.00168074	SFN/SPHK1/EIF4G1/CCNB1/CDC25B/AURKA/SH2B1/DLGAP5/NPM1/CDCA5/MDM4/ANAPC4/ANXA1/INSR/ZNF711/DTL/RACGAP1/BTG2/CNOT9/CDC45/NUMA1/CARM1/HMGA2/CDT1/FAP/FAM83D/MIR200B/TFDP1/PML/ECT2/MED25/PLK2/RANBP1/RAB11A/PBX1/DAB2IP/CDK10/CDK1/MAD2L1/ADAM17/KMT2E/USP19/ID2/SMARCD3/AURKB/PIDD1/KIF23/WNT4/TNKS1BP1/CDC16/UBE2C/EPGN/APP/RAB11FIP4/CNOT11/EDN1/CENPV/SOX4/PLK3/RPL23/E2F4/CDC6/CYP1A1/FEN1/GADD45A/CDC27/HNRN…	72
GO:0042326	BP	GO:0042326	negative regulation of phosphorylation	106/2884	484/18866	5.84039e-05	0.00212244	0.00168074	DUSP7/MYC/SFN/FBP1/NPRL2/CD109/STRAP/AJUBA/EIF4G1/CORO1C/SPINK1/PRNP/CDK5RAP3/INHBA/INPP5K/CCNB1/SH3RF2/SIRPA/FOXM1/DUSP14/YWHAG/PTPN1/ITPRIP/NPM1/PMEPA1/PRKRIP1/PSCA/TGFB1/EPHB2/PBK/CAV1/PLK1/PIK3IP1/NDRG2/CD300A/KAT2B/BAK1/PKIA/NR2F2/TNIP1/PRKDC/IPO7/PLPP3/SMAD6/RAPGEF1/PEBP1/TIGAR/IGBP1/PRKCD/TRIB3/DYNLL1/EIF3A/KLF4/FBLN1/GBP1/HEXIM1/HDAC3/GPD1L/TRIM27/PWP1/LYN/XDH/NCK1/SNX6/MECOM/DAB2IP/MICAL…	106
GO:0006779	BP	GO:0006779	porphyrin-containing compound biosynthetic process	13/2884	27/18866	5.84897e-05	0.00212244	0.00168074	RSAD1/NFE2L1/ALAS1/PPOX/PGRMC1/CPOX/SLC25A38/ALAD/FECH/HMBS/SLC11A2/ATP5IF1/SUCLA2	13
GO:0033014	BP	GO:0033014	tetrapyrrole biosynthetic process	13/2884	27/18866	5.84897e-05	0.00212244	0.00168074	RSAD1/NFE2L1/ALAS1/PPOX/PGRMC1/CPOX/SLC25A38/ALAD/FECH/HMBS/SLC11A2/ATP5IF1/SUCLA2	13
GO:0034698	BP	GO:0034698	response to gonadotropin	13/2884	27/18866	5.84897e-05	0.00212244	0.00168074	TGFBR3/INHBA/CCNA2/SRD5A1/GJB2/ITGA3/CTSV/GCLM/PAX8/NOTCH1/ICAM1/POR/NSMF	13
GO:0030856	BP	GO:0030856	regulation of epithelial cell differentiation	46/2884	171/18866	6.16731e-05	0.00222517	0.00176209	SFN/CD109/IKBKB/VDR/GATA3/ZBED2/CAV1/JAG1/STAT1/KLF7/SERPINE1/NUMA1/CTNNB1/SRSF6/OSR1/TBX3/STAT5B/CEBPB/MAFG/ATOH8/SERPINB13/FRZB/OVOL2/XDH/TP63/FOXC1/DLL1/TNFRSF1A/TRIM16/CTSV/SOX9/PAX8/ID1/ADD1/NOTCH1/MYCL/MESP1/SULT2B1/SPRED2/FOXJ1/VEZF1/VEGFA/SPRY1/CTSL/HES1/IL1B	46
GO:0010950	BP	GO:0010950	positive regulation of endopeptidase activity	48/2884	181/18866	6.37529e-05	0.00228603	0.00181029	MYC/TNFRSF10A/ANP32B/F3/HSPD1/PPARG/SOX7/PMAIP1/DAPK1/CYCS/CTSH/PSMD14/AGER/PSME3/BAK1/PERP/VCP/CASP1/IFI16/FAS/PML/HIP1R/ACER2/LYN/EIF2AK3/XDH/GRAMD4/CYFIP2/ADRM1/AKIRIN2/BBC3/STAT3/ARRB1/TNFSF15/TRAF2/PIDD1/PSME2/F2R/PSENEN/PRELID1/FADD/SERPINB3/TNFRSF10B/FAM162A/DAP/HSPE1/HSF1/TNFSF10	48
GO:0006090	BP	GO:0006090	pyruvate metabolic process	42/2884	152/18866	6.51026e-05	0.00228603	0.00181029	SLC16A1/PGAM1/ENO1/ME3/FBP1/LDHA/NUP37/NUP188/TPI1/PRXL2C/PFKP/INSR/NUP93/PGK1/ME1/HIF1A/OGT/TIGAR/NUP205/PFKM/NDC1/MPC1/SLC16A3/HK1/PGM1/PDP1/PDK4/GAPDH/STAT3/BPGM/NUP155/PKM/PC/APP/RAE1/PDHB/DDIT4/NUP153/HK2/MPC2/OGDH/PFKL	42
GO:0032869	BP	GO:0032869	cellular response to insulin stimulus	57/2884	226/18866	6.5108e-05	0.00228603	0.00181029	INPP5K/YWHAG/PPARG/PTPN1/SLC39A14/INSR/BCAR1/RAB31/STAT1/SRD5A1/RAB15/KAT2B/NR1H4/CAV2/PRKDC/ATP6V1B2/OGT/FOXO6/PRKCD/TRIB3/BAIAP2/GOT1/PCSK9/USF1/SRC/NCK1/LPIN3/GSTP1/PTPN11/PDK4/ATP6V0D1/AP3S1/ATP6V0E2/ATP6V1D/SLC2A8/INSIG2/PKM/MYO1C/RAB10/RHOQ/KANK1/BCAR3/APPL2/SRSF5/SORL1/ATP6AP1/SHC1/VAMP2/LPIN2/SOCS1/DENND4C/TNS2/NCOA5/EIF4EBP2/ATP6V1H/GRB2/IL1B	57
GO:0044706	BP	GO:0044706	multi-multicellular organism process	57/2884	226/18866	6.5108e-05	0.00228603	0.00181029	ACVR2A/PLA2G6/MAGED2/VDR/EPOR/ITGA2/CAD/FOSL1/ADIPOR2/ADM/PRDM1/PTHLH/CTSB/AR/CAPN2/NR2F2/STC2/SLC2A1/GJB2/OVGP1/STAT5B/CALR/FBLN1/THBD/HPGD/NAMPT/TLE6/ITGA3/CLDN4/CTSV/RPL29/KPNA6/WNT4/DSG2/TEAD3/PTAFR/SERPINE2/UBE2Q1/HEXB/ASH1L/RAMP2/HAVCR2/EDN1/FKBP4/SPHK2/PAM/COMT/CYP1A1/HSF1/VEGFA/HSD11B2/ARID1A/COL16A1/GJA1/CST3/IL1B/IHH	57
GO:0042770	BP	GO:0042770	signal transduction in response to DNA damage	38/2884	133/18866	6.52471e-05	0.00228603	0.00181029	SFN/CCNB1/SNAI2/USP10/FOXM1/AURKA/CD44/PMAIP1/MDM4/DTL/PLK1/BATF/MYO6/BTG2/PRKDC/CNOT9/CARM1/ING4/TFDP1/PML/ACER2/PLK2/CDK1/PRPF19/PIDD1/TNKS1BP1/CNOT11/YJU2/DYRK1A/SOX4/PLK3/E2F4/NDRG1/SPRED2/GADD45A/CNOT1/GRB2/TWIST1	38
GO:0007565	BP	GO:0007565	female pregnancy	51/2884	196/18866	6.55323e-05	0.00228603	0.00181029	PLA2G6/MAGED2/VDR/EPOR/ITGA2/CAD/FOSL1/ADIPOR2/ADM/PRDM1/PTHLH/CTSB/AR/CAPN2/NR2F2/STC2/SLC2A1/GJB2/OVGP1/STAT5B/CALR/FBLN1/THBD/HPGD/NAMPT/TLE6/ITGA3/CLDN4/CTSV/RPL29/KPNA6/WNT4/DSG2/TEAD3/UBE2Q1/ASH1L/RAMP2/HAVCR2/FKBP4/SPHK2/PAM/COMT/HSF1/VEGFA/HSD11B2/ARID1A/COL16A1/GJA1/CST3/IL1B/IHH	51
GO:0051604	BP	GO:0051604	protein maturation	70/2884	293/18866	6.74355e-05	0.00233949	0.00185262	ENO1/GLRX3/PRNP/F3/HSPD1/PLAU/TMPRSS2/MMP14/METAP2/MYH9/CTSH/RCE1/KAT2B/SPCS1/BAK1/PGK1/PERP/SERPINE1/OGT/PMPCA/CASP1/IFI16/ECE1/LDLRAD3/GLG1/NAA50/CALR/DNAJB11/PCSK9/WFS1/SRC/DDI2/KLK13/CYFIP2/CHAC1/SNAPIN/SNX12/F12/NAA20/STOML2/TSPAN15/NAA40/CTSE/PIDD1/CLN3/SERPINE2/THBS1/SRGN/CES1/TIMM17A/PSENEN/FKBP1A/PRDX4/FADD/SOX4/SORL1/LMF2/FURIN/SERPINH1/TMEM98/PITRM1/C1R/CTSZ/PMPCB/CTSL/TESC/MELTF/MMS19…	70
GO:0090175	BP	GO:0090175	regulation of establishment of planar polarity	33/2884	110/18866	6.79975e-05	0.0023461	0.00185785	PSMD1/CELSR1/PSMD2/PSMA6/PSMD5/PSMB2/PSMD7/PSMB7/PSMA7/PSMA3/FZD6/PSMD14/PSMC3/PSME3/GRHL3/CELSR2/PSMB5/PSMB9/PSMA1/FZD4/PARD6A/AP2S1/PSMD13/PSMD12/WNT7A/WNT11/PSME2/MED12/PSMB8/PSMA5/PSMF1/PSMC2/SMURF1	33
GO:0031334	BP	GO:0031334	positive regulation of protein-containing complex assembly	63/2884	257/18866	6.89103e-05	0.00235488	0.00186481	FSCN1/AJUBA/EIF4G1/CRBN/ACTR3/MSN/GTF2H3/ATAT1/ERCC5/CDC42EP1/ARPC5L/TGFB1/ARPC2/SKAP1/BMF/PSMC3/DCTN1/BAK1/ARPC1B/NUMA1/VCP/ARFIP1/RHOC/FCHSD1/CDT1/BAIAP2/HIP1R/MED25/TRIM27/SPIRE2/WASHC5/SRC/WASF2/NCK1/DAB2IP/ARPC1A/SCIN/KIRREL1/FES/UNC13B/PICK1/MYO1C/PIEZO1/GBP5/RPA3/CD36/ACTR2/WASHC1/ICAM1/LCP1/ARF6/BRK1/VEGFA/CORO1B/PSMC2/MPP7/NR1H2/ASAP1/CKAP5/SUMO1/GRB2/WASH6P/MMP3	63
GO:0051098	BP	GO:0051098	regulation of binding	84/2884	367/18866	6.8998e-05	0.00235488	0.00186481	EIF2S1/RAN/TGFBR3/EIF4G1/PBXIP1/PLAUR/GATA3/AURKA/TXN/ANXA2/PPARG/PYGO2/ITGA2/CDCA5/TGFB1/CSNK1A1/EIF4A3/CAV1/PCBD1/PLK1/ATP2A2/ACTB/AGER/S100A10/RALB/CARM1/EPB41/CTNNB1/IFI16/HMGA2/HJURP/SUMO3/PRKCD/TRIB3/CDT1/KLF4/PEX19/PCSK9/GTPBP4/HIP1R/MED25/MBD2/PLK2/SRC/PPP2CB/GTF2B/FOXC1/SNAPIN/ID2/DERL1/SMARCD3/ARRB1/AURKB/ID1/ADD1/PPP2CA/CRTAC1/APP/PARP9/RAMP2/HSP90AB1/BTAF1/FKBP1A/LAMTOR5/TICAM1/SORL1/…	84
GO:0001736	BP	GO:0001736	establishment of planar polarity	36/2884	124/18866	6.97853e-05	0.00235628	0.00186592	PSMD1/CELSR1/PSMD2/PSMA6/IFT20/PSMD5/PSMB2/PSMD7/PSMB7/PSMA7/PSMA3/FZD6/PSMD14/PSMC3/PSME3/GRHL3/CELSR2/FUZ/PSMB5/PSMB9/PSMA1/TP63/FZD4/PARD6A/AP2S1/PSMD13/PSMD12/WNT7A/WNT11/PSME2/MED12/PSMB8/PSMA5/PSMF1/PSMC2/SMURF1	36
GO:0007164	BP	GO:0007164	establishment of tissue polarity	36/2884	124/18866	6.97853e-05	0.00235628	0.00186592	PSMD1/CELSR1/PSMD2/PSMA6/IFT20/PSMD5/PSMB2/PSMD7/PSMB7/PSMA7/PSMA3/FZD6/PSMD14/PSMC3/PSME3/GRHL3/CELSR2/FUZ/PSMB5/PSMB9/PSMA1/TP63/FZD4/PARD6A/AP2S1/PSMD13/PSMD12/WNT7A/WNT11/PSME2/MED12/PSMB8/PSMA5/PSMF1/PSMC2/SMURF1	36
GO:0016579	BP	GO:0016579	protein deubiquitination	68/2884	283/18866	7.0544e-05	0.00236923	0.00187617	PSMD1/MYC/PSMD2/PSMA6/SHMT2/USP10/GATA3/WDR48/RUVBL1/PSMD5/PSMB2/CCNA2/PSMD7/CDC20/MINDY1/PSMB7/PSMA7/MDM4/USP5/USP3/AR/PSMA3/NOP53/IFIH1/PSMD14/RCE1/ACTB/PSMC3/KAT2B/PSME3/RAD23B/TNIP1/HIF1A/OGT/VCP/JOSD1/RNF128/PSMB5/UCHL3/PSMB9/TRIM21/PSMA1/NFRKB/USP21/ADRM1/MINDY2/CDK1/SIAH2/USP19/TRAF2/PSMD13/KAT2A/PSMD12/DDX58/INO80E/USP1/PSME2/USP18/RAD23A/TADA3/PSMB8/PSMA5/PSMF1/USP33/TGFBR1/ACTL6A/PSMC2/…	68
GO:0071260	BP	GO:0071260	cellular response to mechanical stimulus	26/2884	79/18866	7.16974e-05	0.00239523	0.00189676	TNFRSF10A/BAG3/ATP1A1/ITGA2/CNN2/BAK1/SLC2A1/CASP1/FAS/GOT1/NFKB1/MTPN/TNFRSF1A/PTPN11/SOX9/PIEZO1/IRF1/WNT11/AQP1/FADD/SCX/TNFRSF10B/GADD45A/GJA1/LTBR/IL1B	26
GO:0051225	BP	GO:0051225	spindle assembly	34/2884	115/18866	7.35651e-05	0.00244469	0.00193592	AURKA/CDC20/TUBGCP6/GOLGA8B/KIF11/GOLGA8A/KPNB1/PLK1/RACGAP1/BIRC5/NUMA1/CENPW/TPX2/KIF2A/HDAC3/KIF4A/SMC1A/WASHC5/RAB11A/NEK6/CHMP1A/INCENP/PRC1/KIFC2/AURKB/CHMP2A/KIF23/BCCIP/KIFC1/LZTS2/SMC3/NEK2/MYBL2/HNRNPU	34
GO:0035987	BP	GO:0035987	endodermal cell differentiation	18/2884	46/18866	7.41576e-05	0.00245147	0.0019413	HNF1B/COL7A1/INHBA/LAMB3/MMP14/LAMA3/FN1/CTNNB1/HMGA2/SETD2/MESP1/ITGA7/ITGB5/LEO1/COL5A2/COL4A2/LAMB1/MMP15	18
GO:0070671	BP	GO:0070671	response to interleukin-12	19/2884	50/18866	7.5568e-05	0.00248509	0.00196792	MSN/SIRPA/ANXA2/CNN2/HSPA9/PPIA/CD47/TCP1/PSME2/SOD2/LCP1/TALDO1/CFL1/SERPINB2/LMNB1/HNRNPA2B1/TYK2/RALA/PAK2	19
GO:0046718	BP	GO:0046718	viral entry into host cell	38/2884	134/18866	7.78283e-05	0.00254616	0.00201628	IFITM3/ITGA2/LDLR/IFITM1/NPC1/TMPRSS2/CAV1/CTSB/TRIM62/CAV2/PVR/TNFRSF14/TRIM8/CD46/NECTIN1/TRIM21/TRIM22/TRIM27/NECTIN4/CD86/CDK1/CXADR/ITGB1/PHB/PPIA/KPNA3/TRIM14/SCARB1/SERPINB3/SLC1A5/DPP4/ICAM1/AXL/ITGB5/NUP153/CTSL/LGALS1/EPHA2	38
GO:0010506	BP	GO:0010506	regulation of autophagy	80/2884	347/18866	7.85335e-05	0.00255598	0.00202406	NPRL2/BAG3/EIF4G1/SVIP/TMEM150A/USP10/WDR6/IFT20/TP53INP1/OSBPL7/MFN2/DAPK1/SH3BP4/NPC1/UBQLN1/MTDH/DRAM2/SESN1/BMF/SNRNP70/MTMR4/LARP1/MTCL1/ATP6V1B2/RALB/HIF1A/VPS26A/IFI16/TRIM8/TIGAR/TRIB3/NAMPT/ACER2/STK11/TRIM21/TRIM22/TRIM27/PLK2/QSOX1/SNX6/PIP4K2C/FYCO1/KAT8/GAPDH/RAB5A/STAT3/ATP6V0D1/KLHL22/GPR137/SPTLC1/ATP6V0E2/EXOC7/OPTN/LAMTOR2/ATP6V1D/CLN3/EXOC1/ATP5IF1/TRIM14/RNF5/LAMTOR5/TICAM1/US…	80
GO:0006002	BP	GO:0006002	fructose 6-phosphate metabolic process	8/2884	12/18866	8.18996e-05	0.00265187	0.00209999	FBP1/PFKP/NFE2L1/PFKM/HK1/TALDO1/HK2/PFKL	8
GO:0030968	BP	GO:0030968	endoplasmic reticulum unfolded protein response	36/2884	125/18866	8.37775e-05	0.00269883	0.00213718	EIF2S1/EXTL3/CDK5RAP3/CREB3L4/HSPA5/CXXC1/ACADVL/PDIA6/PTPN1/HSP90B1/CXCL8/SRPRB/DCTN1/BAK1/STC2/VCP/CALR/DNAJB11/WFS1/EIF2AK3/ERN2/NCK1/HYOU1/TSPYL2/DAB2IP/DERL1/ATP6V0D1/ADD1/EIF2AK2/SHC1/CANX/YIF1A/CUL7/TPP1/PPP1R15A/AGR2	36
GO:1903034	BP	GO:1903034	regulation of response to wounding	48/2884	183/18866	8.55794e-05	0.00273535	0.0021661	CD109/F3/PLAUR/ENPP4/ANXA2/ALOX5/PLAU/ANXA1/EPHB2/CAV1/MYH9/AGER/SERPINE1/PLPP3/SRSF6/PRKCD/FAP/KLF4/MIR200B/THBD/USF1/HBEGF/TNFRSF12A/PDPN/LYN/HRAS/PTPRS/ITGB1/F12/CLDN4/MAP2K1/PHLDB2/KLK8/WNT4/SERPINE2/THBS1/ACTG1/KANK1/F2R/CD36/EDN1/SERPINB2/PDGFA/ANO6/GJA1/FCER1G/MDK/PDGFB	48
GO:0008202	BP	GO:0008202	steroid metabolic process	77/2884	332/18866	8.61867e-05	0.00273535	0.0021661	RAN/SNAI2/VDR/ATP1A1/ACADVL/CYP3A5/OSBPL7/LDLR/ADM/NPC1/ACAA1/ERLIN1/OSBPL2/HSD17B11/TIPARP/TM7SF2/NFE2L1/CNBP/KPNB1/SRD5A1/NR1H4/LIMA1/GBA2/ARV1/SEC14L2/STAT5B/SCP2/NFKB1/ASAH1/PCSK9/ELOVL6/DHRS2/SGPL1/RORC/HSD17B4/SULT1E1/HSD17B2/PBX1/SCAP/LIPE/YWHAH/OSBPL3/HDLBP/SLC27A2/ATP8B1/OSBP/AMACR/WNT4/INSIG2/PMVK/CACNA1H/CES1/APP/DKK3/AKR1C1/LIPA/DGAT2/DHRS9/SCARB1/DGKQ/SULT2B1/COMT/CYP1A1/HMGCS2/G6PD/…	77
GO:0016051	BP	GO:0016051	carbohydrate biosynthetic process	54/2884	213/18866	8.63082e-05	0.00273535	0.0021661	PGAM1/ENO1/EXT1/FBP1/NDST1/CLK2/CHST11/INPP5K/WDR5/TPI1/CHST15/SLC39A14/INSR/FAM3C/TGFB1/TKT/PPP1R3C/EXT2/KAT2B/PGK1/SLC2A1/OGT/EPM2AIP1/IMPA2/SLC37A4/GOT1/NFKB1/B3GALNT1/B3GNT7/G6PC3/P2RY6/PGM1/GAPDH/CRTC2/SLC25A1/SIRT7/PTAFR/KAT2A/PC/HRH1/ST3GAL4/GBE1/SLC25A10/DGAT2/MDH2/DGKQ/PGD/C1QTNF3/HAS2/TALDO1/G6PD/AKR1A1/B3GNT3/PDGFB	54
GO:0071456	BP	GO:0071456	cellular response to hypoxia	53/2884	208/18866	8.66439e-05	0.00273535	0.0021661	PSMD1/MYC/ENO1/AJUBA/PSMD2/DDAH1/PSMA6/CCNB1/PSMD5/PSMB2/CCNA2/PMAIP1/PSMD7/PSMB7/PSMA7/MDM4/UBQLN1/IRAK1/PSMA3/AK4/NOP53/PSMD14/PSMC3/PSME3/PGK1/STC2/HIF1A/TIGAR/PSMB5/ELOC/PSMB9/PSMA1/SRC/HYOU1/USP19/S100B/PSMD13/PSMD12/NOTCH1/PSME2/AQP1/EDN1/PSMB8/PSMA5/PSMF1/PLK3/NDRG1/FAM162A/ICAM1/VEGFA/PSMC2/TWIST1/GNB1	53
GO:0048706	BP	GO:0048706	embryonic skeletal system development	37/2884	130/18866	8.83605e-05	0.00277566	0.00219802	MTHFD1L/EXT1/TFAP2A/NDST1/HOXB3/HOXB4/CHST11/ACVR2A/HOXB5/HOXB8/HOXB6/SULF2/MTHFD1/MBTD1/HOXB7/EIF4A3/MMP14/FUZ/CTNNB1/HOXA5/OSR1/PBX1/HOXB2/IFT140/FLVCR1/TBX1/SETD2/SLC2A10/WNT11/MED12/GNAS/SCX/TGFBR1/PCGF2/KIAA1217/TWIST1/IHH	37
GO:0006740	BP	GO:0006740	NADPH regeneration	10/2884	18/18866	9.18126e-05	0.00286983	0.00227259	PGAM1/TKT/DERA/TIGAR/RPE/IDH1/PGD/TALDO1/RPIA/G6PD	10
GO:0051983	BP	GO:0051983	regulation of chromosome segregation	32/2884	107/18866	9.29333e-05	0.00289055	0.002289	CCNB1/DLGAP5/CDC20/CDCA5/ANAPC4/PTTG1/MKI67/PLK1/RACGAP1/KIF2C/NUMA1/TRIP13/CTNNB1/CDT1/ECT2/NEK6/MAD2L1/ZW10/KLHL22/KNSTRN/AURKB/BUB1B/CDC16/UBE2C/NEK2/CDC6/FEN1/BUB3/CDC27/HNRNPU/PSMG2/RAD21	32
GO:0030866	BP	GO:0030866	cortical actin cytoskeleton organization	16/2884	39/18866	9.49604e-05	0.00293912	0.00232746	ANLN/IKBKB/EHD2/FMNL2/RACGAP1/EPB41L1/EPB41/CALR/LLGL2/ECT2/RTKN/CAVIN3/KIF23/RHOQ/PLS1/ARF6	16
GO:0009308	BP	GO:0009308	amine metabolic process	39/2884	140/18866	9.63892e-05	0.00296879	0.00235096	PSMD1/SAT2/PSMD2/PSMA6/HNMT/PSMD5/PSMB2/PSMD7/PSMB7/AMD1/PSMA7/PSMA3/PSMD14/PSMC3/PSME3/NR1H4/SRM/PSMB5/MAOA/PSMB9/PSMA1/CHKA/AOC2/AADAT/KYNU/PSMD13/CLN3/PSMD12/PSME2/PSMB8/PSMA5/SMOX/PSMF1/COMT/CYP1A1/AOC3/PSMC2/SAT1/GDPD3	39
GO:0051099	BP	GO:0051099	positive regulation of binding	46/2884	174/18866	9.70964e-05	0.00297605	0.00235671	EIF2S1/RAN/EIF4G1/PLAUR/GATA3/TXN/ANXA2/PPARG/PYGO2/ITGA2/CDCA5/TGFB1/CAV1/S100A10/RALB/EPB41/CTNNB1/TRIB3/CDT1/KLF4/HIP1R/MED25/MBD2/PLK2/PPP2CB/GTF2B/FOXC1/DERL1/ARRB1/ADD1/PPP2CA/APP/PARP9/RAMP2/HSP90AB1/FKBP1A/LAMTOR5/TICAM1/USP33/B2M/DTX3L/HSF1/DHX9/HES1/BAMBI/TWIST1	46
GO:0030178	BP	GO:0030178	negative regulation of Wnt signaling pathway	55/2884	219/18866	9.78191e-05	0.00298372	0.00236278	PSMD1/TLE2/PSMD2/LMBR1L/PSMA6/NXN/SNAI2/PSMD5/PSMB2/PSMD7/PSMB7/PSMA7/JADE1/CSNK1A1/G3BP1/CAV1/PSMA3/FZD6/PSMD14/PSMC3/PSME3/NLK/KREMEN2/FUZ/TMEM88/RAPGEF1/PSMB5/PSMB9/STK11/PSMA1/FRZB/TLE6/CBY1/PFDN5/DAB2IP/FERMT1/FZD4/SIAH2/SOX9/PSMD13/LZTS2/PSMD12/NOTCH1/WNT11/DKK3/PSME2/SLC9A3R1/MESP1/PSMB8/PSMA5/PSMF1/PSMC2/CTNNBIP1/TLE1/MDK	55
GO:0038061	BP	GO:0038061	NIK/NF-kappaB signaling	48/2884	184/18866	9.8869e-05	0.00300125	0.00237666	PSMD1/CARD10/TNFRSF10A/SPHK1/PSMD2/PSMA6/TSPAN6/PSMD5/PSMB2/PSMD7/PSMB7/PSMA7/IRAK1/PSMA3/PSMD14/AGER/PSMC3/PSME3/IL18/PSMB5/CALR/PRDX1/AKIP1/PSMB9/ZFP91/COPS8/PSMA1/CD86/PHB/TRAF4/TNFSF15/TRAF2/PSMD13/PSMD12/APP/LITAF/PSME2/EIF2AK2/HAVCR2/EDN1/PSMB8/PSMA5/PSMF1/C1QTNF3/TNFRSF10B/TLR2/PSMC2/IL1B	48
GO:0001706	BP	GO:0001706	endoderm formation	20/2884	55/18866	0.000101528	0.00306722	0.0024289	HNF1B/COL7A1/INHBA/SOX7/LAMB3/MMP14/LAMA3/FN1/CTNNB1/HMGA2/SETD2/MESP1/ITGA7/DUSP2/ITGB5/LEO1/COL5A2/COL4A2/LAMB1/MMP15	20
GO:0002831	BP	GO:0002831	regulation of response to biotic stimulus	91/2884	409/18866	0.000105168	0.00316205	0.002504	PSMD1/TTLL12/PSMD2/PSMA6/TSPAN6/SIGIRR/IKBKB/CGAS/HSPD1/PPARG/PSMD5/PTPN1/PSMB2/PSMD7/PSMB7/PSMA7/SERPINB9/XRCC6/PSMA3/STAT1/NOP53/LRP8/PSMD14/PSMC3/PSME3/PVR/PRKDC/RNF26/TRAF3IP2/SELENOK/IFI16/TIGAR/PRKCD/STAT5B/PSMB5/NFKB1/NMI/METTL3/PSMB9/HEXIM1/NLRC5/PSMA1/DDX60/CD274/LYN/SRC/HRAS/CD96/PTPN11/SAMHD1/UNC13B/IFNGR1/OPTN/PSMD13/MMP12/GBP5/PSMD12/DDX58/IRF1/PARP9/PSME2/APPL2/HSP90AB1/NRAS/USP18/C…	91
GO:0006839	BP	GO:0006839	mitochondrial transport	65/2884	271/18866	0.000106448	0.00318537	0.00252246	SFN/BAG3/YWHAQ/YWHAG/HSPD1/PMAIP1/SLC25A29/MFN2/SLC25A5/UCP2/RHOU/HEBP2/MOAP1/SMDT1/BMF/BAK1/ATP5MC2/PMPCA/ATP5F1B/ZNF205/SLC25A38/VPS11/TFDP1/HIP1R/SLC25A22/MPC1/TP63/TIMM23/PPP3R1/PNPT1/FLVCR1/THEM4/BBC3/ARIH2/STAT3/YWHAH/TOMM40/STOML2/SLC25A32/SLC25A36/SLC25A1/ALKBH7/SLC25A23/ATP5IF1/SLC35F6/TIMM17A/SLC25A10/COX5B/ATP5ME/UBL5/TOMM5/RHOT2/LETM1/TST/HK2/PITRM1/RAC2/MPC2/ATG13/LMAN1/PMPCB/ATP5MC3…	65
GO:0043281	BP	GO:0043281	regulation of cysteine-type endopeptidase activity involved in apoptotic process	54/2884	215/18866	0.000112328	0.00333473	0.00264074	MYC/TNFRSF10A/SFN/ANP32B/F3/PLAUR/CD44/HSPD1/PPARG/SOX7/PMAIP1/DAPK1/SERPINB9/CYCS/CTSH/BAK1/BIRC5/VCP/CASP1/FAS/IGBP1/DELE1/KLF4/PML/HIP1R/ACER2/EIF2AK3/SRC/XDH/TP63/GRAMD4/MICAL1/SIAH2/BBC3/ARRB1/TNFSF15/TRAF2/PIDD1/THBS1/F2R/AQP1/RPS6KA1/LAMTOR5/FADD/LAMP3/TNFRSF10B/FAM162A/DAP/HSPE1/HSF1/VEGFA/POR/TNFSF10/PAK2	54
GO:1901568	BP	GO:1901568	fatty acid derivative metabolic process	46/2884	175/18866	0.000112496	0.00333473	0.00264074	FAAH/GGT6/ACOT7/PTGES3/ALOX5/CBR4/HMGCL/ANXA1/GGT7/MGST2/PRXL2B/BDH1/ACOX1/MAPKAPK2/DGAT1/ACSL5/BDH2/CYP4F12/HPGD/ELOVL6/HSD17B4/CBR1/GSTP1/FABP5/TNFRSF1A/PTGES/SLC25A1/MGST3/PNPLA8/ALOX5AP/ACSL3/CYP2J2/AKR1C1/DGAT2/EDN1/PTGES2/PLAA/CYP1A1/HMGCS2/HACD2/TLR2/ABCC1/OXCT1/CYP4F8/CES2/IL1B	46
GO:0048872	BP	GO:0048872	homeostasis of number of cells	62/2884	256/18866	0.000113352	0.00333719	0.00264269	P4HTM/TGFBR3/CDK6/CDK5RAP3/INHBA/LYAR/ACVR2A/GATA3/HOXB6/WDR48/PMAIP1/GCNT4/MFHAS1/ANXA1/NFE2L1/ALAS1/STAT1/IL20RB/KLF13/BAK1/PRKDC/HIF1A/ADA/FAS/HOXA5/STAT5B/CCNB2/SLC25A38/PRDX1/LYN/BCL6/HSPA9/FLVCR1/RHEX/ADAM17/KMT2E/PTPN11/ID2/ACIN1/STAT3/BPGM/SOX9/HCAR2/ADD1/NOTCH1/KITLG/SLC11A2/ATP5IF1/LIPA/F2R/SRF/FADD/NCAPG2/PIK3CD/B2M/SPI1/AXL/VEGFA/G6PD/BCR/FCER1G/GPR183	62
GO:0006520	BP	GO:0006520	cellular amino acid metabolic process	78/2884	340/18866	0.000113636	0.00333719	0.00264269	PSMD1/PSMD2/AIMP2/DDAH1/PSMA6/SHMT2/HNMT/ACCS/CSAD/PPA1/AMT/FARSB/OAT/PSMD5/ENOSF1/PSMB2/CAD/PSMD7/MTHFD1/IVD/PSMB7/GMPS/PSAT1/PSMA7/HMGCL/GART/CTPS2/PCBD1/DPYD/PSMA3/PSPH/DGLUCY/PSMD14/BCKDHB/PSMC3/PSME3/NR1H4/BCAT2/FN3K/PSMB5/GOT1/KYAT3/PSMB9/PSMA1/IARS2/YARS2/AADAT/ACADSB/DLST/BLMH/FARSA/KYNU/GCLM/PSMD13/CLN3/CRYM/PSMD12/CTPS1/PSME2/ALDH5A1/BCAT1/PSMB8/PSMA5/PSMF1/PYCR3/PYCR2/COMT/TST/MPST/MCC…	78
GO:0071158	BP	GO:0071158	positive regulation of cell cycle arrest	26/2884	81/18866	0.000114652	0.00335146	0.00265399	SFN/CCNB1/AURKA/MDM4/BTG2/CNOT9/CARM1/HMGA2/FAP/MIR200B/TFDP1/PML/MED25/PLK2/DAB2IP/CDK1/ID2/PIDD1/TNKS1BP1/CNOT11/SOX4/PLK3/RPL23/E2F4/GADD45A/CNOT1	26
GO:0030865	BP	GO:0030865	cortical cytoskeleton organization	21/2884	60/18866	0.000129591	0.00377069	0.00298598	RHOD/ANLN/IKBKB/RND3/EHD2/FMNL2/RACGAP1/EPB41L1/EPB41/RHOC/CALR/LLGL2/ECT2/RTKN/RHOG/CAVIN3/KIF23/RHOQ/PLS1/ARF6/RAC2	21
GO:0006919	BP	GO:0006919	activation of cysteine-type endopeptidase activity involved in apoptotic process	27/2884	86/18866	0.000130207	0.00377122	0.00298639	TNFRSF10A/ANP32B/F3/HSPD1/PPARG/PMAIP1/CYCS/CTSH/BAK1/VCP/FAS/PML/HIP1R/ACER2/EIF2AK3/XDH/BBC3/TNFSF15/TRAF2/PIDD1/F2R/FADD/TNFRSF10B/FAM162A/DAP/HSPE1/TNFSF10	27
GO:0030071	BP	GO:0030071	regulation of mitotic metaphase/anaphase transition	20/2884	56/18866	0.000135435	0.00388943	0.00308001	CCNB1/DLGAP5/CDC20/ANAPC4/PLK1/TRIP13/CDT1/NEK6/MAD2L1/ZW10/KLHL22/AURKB/BUB1B/CDC16/UBE2C/CDC6/BUB3/CDC27/PSMG2/RAD21	20
GO:1902895	BP	GO:1902895	positive regulation of pri-miRNA transcription by RNA polymerase II	16/2884	40/18866	0.000135945	0.00388943	0.00308001	GATA3/PPARG/FOSL1/TGFB1/NR3C1/HIF1A/SMAD6/GNL3/KLF4/ATOH8/STAT3/SRF/APLN/SPI1/SREBF2/PDGFB	16
GO:0048193	BP	GO:0048193	Golgi vesicle transport	84/2884	374/18866	0.000136503	0.00388943	0.00308001	SGSM2/MYO1B/BICD2/COL7A1/SURF4/GOLT1A/YKT6/TMED4/TRAPPC6A/CTSC/KIF11/RAB31/MCFD2/STEAP2/RACGAP1/KIF2C/DCTN1/NRBP1/CNIH1/AP1G2/PITPNB/GORASP1/NUMA1/VCP/TBC1D20/PLPP3/RAB7B/TRAPPC9/DYNLL1/RAB14/GGA3/KIF2A/KIF4A/SPIRE2/GOLPH3L/TMEM115/GGA1/HYOU1/SCAP/YIPF5/USE1/VAMP3/AREG/CYTH3/SNX12/SEC23B/DNM2/ZW10/ARL1/CD59/ACTR10/PPP6C/ARFGAP3/PICK1/KIF23/OPTN/TAPBP/CLN3/ACSL3/ARF3/RAB10/EXOC1/SNX8/RANGRF/GBF1/T…	84
GO:0043618	BP	GO:0043618	regulation of transcription from RNA polymerase II promoter in response to stress	32/2884	109/18866	0.000136752	0.00388943	0.00308001	PSMD1/BAG3/PSMD2/PSMA6/HSPA5/PSMD5/PSMB2/PSMD7/PSMB7/PSMA7/PSMA3/PSMD14/PSMC3/PSME3/HIF1A/CHD6/CEBPB/PSMB5/ELOC/PSMB9/PSMA1/NCK1/PSMD13/PSMD12/NOTCH1/PSME2/PSMB8/PSMA5/PSMF1/HSF1/VEGFA/PSMC2	32
GO:0006998	BP	GO:0006998	nuclear envelope organization	19/2884	52/18866	0.000139647	0.00395395	0.0031311	CCNB1/AKAP8L/PLK1/NUP93/DCTN1/SPAG4/CCNB2/DMPK/NEK6/CDK1/TOR1A/CHMP2A/NUP155/REEP3/REEP4/PPP2R2A/PPP2CA/TOR1B/VRK1	19
GO:0071559	BP	GO:0071559	response to transforming growth factor beta	62/2884	258/18866	0.000143201	0.00403647	0.00319645	TGFBR3/CD109/STRAP/CHST11/HSPA5/CGN/PMEPA1/TGFB1/CAV1/NR3C1/MTMR4/NLK/CAV2/SNW1/SMAD6/GLG1/RUNX3/GOT1/LTBP2/HPGD/PML/STK11/TRIM33/ZYX/OVOL2/SRC/SNX6/FERMT1/ADAM17/ITGA3/DNM2/PARD6A/GDF15/SOX9/SLC2A10/WNT4/ZFHX3/ID1/THBS1/WNT7A/DKK3/APPL2/HSP90AB1/EDN1/ACVR1/SCX/TGFBR1/FAM89B/TWSG1/SPRED2/PXN/LOX/FURIN/ITGB5/SPRY1/PTPRK/HTRA3/SMURF1/COL4A2/POSTN/BAMBI/LTBP1	62
GO:0060333	BP	GO:0060333	interferon-gamma-mediated signaling pathway	28/2884	91/18866	0.000145336	0.00407845	0.00322969	CD44/PPARG/MT2A/STAT1/TRIM62/TRIM8/PRKCD/NMI/PML/GBP1/NLRC5/TRIM21/TRIM22/IRF5/OAS2/OAS3/IFNGR1/IRF6/PTAFR/IRF1/PARP9/HSP90AB1/B2M/ICAM1/SOCS1/NR1H2/SUMO1/MID1	28
GO:0051650	BP	GO:0051650	establishment of vesicle localization	53/2884	212/18866	0.00014684	0.00410242	0.00324867	CDH3/MYO1B/BICDL2/COL7A1/FNBP1L/KIF5C/TRAK1/NDE1/YKT6/RAB17/TRAPPC6A/CTSC/MCFD2/MYO6/CNIH1/GORASP1/TBC1D20/CTNNB1/TRAPPC9/RAB7A/STK11/RAB11A/MLPH/FYCO1/MYO1E/TOR1A/SNAPIN/AREG/FAM91A1/BLOC1S1/TANC2/DNM2/CD59/MYO5B/PPP6C/AP3S1/ARFGAP3/KIF23/CLN3/MYO1C/AP1M2/RAB11B/GBF1/TRAPPC1/KIF13A/TMED9/TMEM230/RAB1B/NAPA/LMAN1/CTSZ/TFG/PPP6R1	53
GO:2000573	BP	GO:2000573	positive regulation of DNA biosynthetic process	23/2884	69/18866	0.000147794	0.00411089	0.00325538	MYC/CCT4/CCT5/PTGES3/CCT7/DKC1/CTNNB1/KLF4/SRC/DDX39B/CCT6A/RFC3/CHTF8/AURKB/TCP1/HSP90AB1/NEK2/RFC4/PNKP/HNRNPA2B1/XRCC5/PDGFRB/PDGFB	23
GO:0000910	BP	GO:0000910	cytokinesis	45/2884	172/18866	0.00014921	0.00411464	0.00325834	CEP55/TMEM250/ACTR3/ANLN/CDC25B/AURKA/KLHL21/RAB35/MYH9/PLK1/RACGAP1/RAB11FIP3/ENTR1/JTB/RHOC/ECT2/KIF4A/PLK2/CKAP2/SPIRE2/WASHC5/RAB11A/RTKN/CHMP1A/INCENP/SETD2/PRC1/CENPA/TTC19/AURKB/CHMP2A/KIF23/LZTS2/ZFYVE19/KIF13A/CALM1/RAB11FIP4/ACTR2/CENPV/PLK3/CDC6/CFL1/KIF20A/CUL7/ANXA11	45
GO:0007179	BP	GO:0007179	transforming growth factor beta receptor signaling pathway	51/2884	202/18866	0.000149232	0.00411464	0.00325834	TGFBR3/CD109/STRAP/CHST11/HSPA5/CGN/PMEPA1/TGFB1/CAV1/MTMR4/NLK/CAV2/SNW1/SMAD6/GLG1/GOT1/LTBP2/HPGD/PML/STK11/TRIM33/ZYX/SRC/SNX6/FERMT1/ADAM17/ITGA3/DNM2/PARD6A/GDF15/SLC2A10/ID1/THBS1/DKK3/APPL2/HSP90AB1/ACVR1/TGFBR1/FAM89B/TWSG1/SPRED2/PXN/LOX/FURIN/ITGB5/SPRY1/PTPRK/HTRA3/SMURF1/BAMBI/LTBP1	51
GO:2001252	BP	GO:2001252	positive regulation of chromosome organization	47/2884	182/18866	0.00015062	0.00413257	0.00327255	RPS6KA4/CCNB1/SNAI2/CCT4/CCT5/WDR5/GATA3/DLGAP5/AKAP8L/ANAPC4/MPHOSPH8/CCT7/DKC1/PAXBP1/SNW1/NUMA1/OGT/CTNNB1/GNL3/CDT1/PML/DNMT1/BCL6/CHTOP/PHF1/CCT6A/PHF19/KMT2E/ARRB1/AURKB/KAT2A/CDC16/TCP1/SDR16C5/SETDB1/SPHK2/NEK2/VEGFA/FEN1/PPP1R10/PNKP/HNRNPA2B1/CDC27/HNRNPU/XRCC5/RAD21/IL1B	47
GO:0002934	BP	GO:0002934	desmosome organization	7/2884	10/18866	0.000151539	0.00413257	0.00327255	PKP3/SNAI2/DSP/PERP/NECTIN1/JUP/DSG2	7
GO:0033865	BP	GO:0033865	nucleoside bisphosphate metabolic process	38/2884	138/18866	0.000153155	0.00413257	0.00327255	ACSF2/ACOT7/CBR4/HMGCL/ACOT9/DCAKD/MCEE/ABHD14B/DGAT1/ACSL5/ACSS1/ELOVL6/MPC1/HSD17B4/SULT1E1/PDP1/THEM4/AADAT/PDK4/DLST/CROT/GPAT4/SLC25A1/KYNU/ACSL3/PMVK/DBI/PDHB/DGAT2/TPST1/SULT2B1/HMGCS2/HACD2/MPC2/SLC35B3/OGDH/MCCC2/SUCLA2	38
GO:0033875	BP	GO:0033875	ribonucleoside bisphosphate metabolic process	38/2884	138/18866	0.000153155	0.00413257	0.00327255	ACSF2/ACOT7/CBR4/HMGCL/ACOT9/DCAKD/MCEE/ABHD14B/DGAT1/ACSL5/ACSS1/ELOVL6/MPC1/HSD17B4/SULT1E1/PDP1/THEM4/AADAT/PDK4/DLST/CROT/GPAT4/SLC25A1/KYNU/ACSL3/PMVK/DBI/PDHB/DGAT2/TPST1/SULT2B1/HMGCS2/HACD2/MPC2/SLC35B3/OGDH/MCCC2/SUCLA2	38
GO:0034032	BP	GO:0034032	purine nucleoside bisphosphate metabolic process	38/2884	138/18866	0.000153155	0.00413257	0.00327255	ACSF2/ACOT7/CBR4/HMGCL/ACOT9/DCAKD/MCEE/ABHD14B/DGAT1/ACSL5/ACSS1/ELOVL6/MPC1/HSD17B4/SULT1E1/PDP1/THEM4/AADAT/PDK4/DLST/CROT/GPAT4/SLC25A1/KYNU/ACSL3/PMVK/DBI/PDHB/DGAT2/TPST1/SULT2B1/HMGCS2/HACD2/MPC2/SLC35B3/OGDH/MCCC2/SUCLA2	38
GO:0051052	BP	GO:0051052	regulation of DNA metabolic process	82/2884	365/18866	0.000161429	0.0043297	0.00342865	MYC/CGAS/CCT4/CCT5/KPNA2/GATA3/FOXM1/PTGES3/SH2B1/PPARG/NPM1/PRMT5/SETMAR/ZNF711/TGFB1/MPHOSPH8/CCT7/DKC1/NPAS2/WRNIP1/PRKDC/CTNNB1/HMGA2/ALYREF/UBE2V2/TIGAR/HNRNPC/PRKCD/GNL3/CDT1/KLF4/TFDP1/PML/CLCF1/MBD2/SPIRE2/SRC/BCL6/DDX39B/CCT6A/EXOSC3/RAD51/RFC3/CHTF8/SETD2/RAD51AP1/AURKB/RECQL5/SIRT7/DEK/MSH6/TCP1/NUDT16L1/PARP9/USP1/HSP90AB1/PARP4/IL27RA/ACTR2/SUB1/NEK2/ANXA3/SPI1/DTX3L/HSF1/TIMELESS/RF…	82
GO:0046031	BP	GO:0046031	ADP metabolic process	35/2884	124/18866	0.000161832	0.0043297	0.00342865	PGAM1/ENO1/FBP1/LDHA/NUP37/NUP188/TPI1/PRXL2C/PFKP/INSR/AK4/NUP93/PGK1/HIF1A/OGT/TIGAR/NUP205/PFKM/NDC1/HK1/PGM1/GAPDH/NUDT9/STAT3/AK2/BPGM/NUP155/PKM/APP/RAE1/DDIT4/NUP153/HK2/OGDH/PFKL	35
GO:0005996	BP	GO:0005996	monosaccharide metabolic process	69/2884	296/18866	0.000166629	0.00443922	0.00351538	PGAM1/ENO1/FBP1/CLK2/CYB5A/INPP5K/WDR5/TPI1/NISCH/PMAIP1/CHST15/PFKP/SLC39A14/INSR/FAM3C/FUCA1/NFE2L1/TKT/PPP1R3C/GALM/KAT2B/PGK1/MAN2A2/SLC2A1/OGT/EPM2AIP1/TIGAR/SLC37A4/PFKM/GOT1/USF1/SRC/RORC/HK1/G6PC3/PGM1/FABP5/PDK4/SLC23A2/GAPDH/CRTC2/MAN2C1/POFUT2/SLC25A1/BPGM/RPE/SIRT7/PKM/KAT2A/INPPL1/PC/SLC25A10/PDHB/DGAT2/MDH2/PGM5/DGKQ/PHLDA2/PGD/C1QTNF3/TALDO1/RPIA/HK2/G6PD/POFUT1/CYB5R3/AKR1A1/PFKL/…	69
GO:0010965	BP	GO:0010965	regulation of mitotic sister chromatid separation	21/2884	61/18866	0.000169433	0.00449497	0.00355952	CCNB1/DLGAP5/CDC20/ANAPC4/PTTG1/PLK1/TRIP13/CDT1/NEK6/MAD2L1/ZW10/KLHL22/AURKB/BUB1B/CDC16/UBE2C/CDC6/BUB3/CDC27/PSMG2/RAD21	21
GO:0045931	BP	GO:0045931	positive regulation of mitotic cell cycle	44/2884	168/18866	0.000171163	0.00452186	0.00358082	SPHK1/EIF4G1/CCNB1/FOXA1/CDC25B/AURKA/SH2B1/DLGAP5/CDCA5/ANAPC4/ANXA1/INSR/DTL/CDC45/NUMA1/STAT5B/CDT1/TFDP1/RANBP1/RAB11A/PBX1/CDK10/CDK1/MAD2L1/ADAM17/KMT2E/PTPN11/SMARCD3/AURKB/CDC16/UBE2C/EPGN/APP/EDN1/CDC6/CYP1A1/HSF1/PPP1R10/CDC27/HNRNPU/HES1/PDGFRB/IL1B/PDGFB	44
GO:0042273	BP	GO:0042273	ribosomal large subunit biogenesis	24/2884	74/18866	0.000173119	0.00454499	0.00359913	NIP7/NPM1/MRTO4/NOP53/TRAF7/BOP1/DDX18/PAK1IP1/GTPBP4/RPF2/RPL14/NOP2/RPL26L1/NOC2L/SURF6/RPL3/NIFK/EBNA1BP2/RPL23A/MRPL11/ZNF622/NOP16/WDR74/PES1	24
GO:0045088	BP	GO:0045088	regulation of innate immune response	71/2884	307/18866	0.000174231	0.00454499	0.00359913	PSMD1/TTLL12/PSMD2/PSMA6/IKBKB/CGAS/PPARG/PSMD5/PTPN1/PSMB2/PSMD7/PSMB7/PSMA7/SERPINB9/XRCC6/PSMA3/STAT1/LRP8/PSMD14/PSMC3/PSME3/PVR/PRKDC/IFI16/PRKCD/STAT5B/PSMB5/NFKB1/NMI/METTL3/PSMB9/HEXIM1/NLRC5/PSMA1/LYN/SRC/HRAS/CD96/PTPN11/SAMHD1/IFNGR1/PSMD13/MMP12/GBP5/PSMD12/IRF1/PARP9/PSME2/APPL2/HSP90AB1/NRAS/USP18/HAVCR2/PSMB8/FADD/PSMA5/PSMF1/ZCCHC3/LAG3/SLAMF8/MUC15/PSMC2/ERAP1/SOCS1/NR1H2/SUMO1/H…	71
GO:2000116	BP	GO:2000116	regulation of cysteine-type endopeptidase activity	58/2884	239/18866	0.000174733	0.00454499	0.00359913	MYC/TNFRSF10A/SFN/ANP32B/F3/PLAUR/CD44/HSPD1/PPARG/SOX7/PMAIP1/DAPK1/SERPINB9/CYCS/CTSH/BAK1/BIRC5/PERP/VCP/CASP1/IFI16/FAS/IGBP1/DELE1/KLF4/PML/HIP1R/PSMB9/ACER2/EIF2AK3/SRC/XDH/TP63/GRAMD4/MICAL1/CYFIP2/SIAH2/BBC3/ARRB1/TNFSF15/TRAF2/PIDD1/THBS1/F2R/AQP1/RPS6KA1/LAMTOR5/FADD/LAMP3/TNFRSF10B/FAM162A/DAP/HSPE1/HSF1/VEGFA/POR/TNFSF10/PAK2	58
GO:0043620	BP	GO:0043620	regulation of DNA-templated transcription in response to stress	33/2884	115/18866	0.000174918	0.00454499	0.00359913	PSMD1/BAG3/PSMD2/PSMA6/HSPA5/PSMD5/PSMB2/PSMD7/PSMB7/PSMA7/PSMA3/PSMD14/PSMC3/PSME3/HIF1A/CHD6/CEBPB/PSMB5/ELOC/PSMB9/PSMA1/NCK1/PSMD13/PSMD12/NOTCH1/PSME2/RPS6KA1/PSMB8/PSMA5/PSMF1/HSF1/VEGFA/PSMC2	33
GO:0045840	BP	GO:0045840	positive regulation of mitotic nuclear division	20/2884	57/18866	0.000178939	0.00459277	0.00363697	SPHK1/AURKA/SH2B1/DLGAP5/CDCA5/ANAPC4/INSR/NUMA1/CDT1/RANBP1/AURKB/CDC16/UBE2C/EPGN/EDN1/CDC27/HNRNPU/PDGFRB/IL1B/PDGFB	20
GO:0072431	BP	GO:0072431	signal transduction involved in mitotic G1 DNA damage checkpoint	20/2884	57/18866	0.000178939	0.00459277	0.00363697	SFN/CCNB1/AURKA/MDM4/BTG2/PRKDC/CNOT9/CARM1/TFDP1/PML/PLK2/CDK1/PIDD1/TNKS1BP1/CNOT11/SOX4/PLK3/E2F4/GADD45A/CNOT1	20
GO:1902400	BP	GO:1902400	intracellular signal transduction involved in G1 DNA damage checkpoint	20/2884	57/18866	0.000178939	0.00459277	0.00363697	SFN/CCNB1/AURKA/MDM4/BTG2/PRKDC/CNOT9/CARM1/TFDP1/PML/PLK2/CDK1/PIDD1/TNKS1BP1/CNOT11/SOX4/PLK3/E2F4/GADD45A/CNOT1	20
GO:1903362	BP	GO:1903362	regulation of cellular protein catabolic process	62/2884	260/18866	0.000180043	0.0046024	0.0036446	MSN/CDK5RAP3/SVIP/SH3RF2/AURKA/ANXA2/RNF19B/DESI1/CDC20/OSBPL7/LDLR/UBQLN1/USP5/CSNK1A1/PBK/CTSC/COP1/CAV1/NFE2L1/PLK1/NOP53/PSMD14/PSME3/RAD23B/OGT/VCP/RNF128/TRIB3/N4BP1/VPS11/PCSK9/PML/PLK2/MYLIP/GNA12/ZYG11B/DAB2IP/TAF9/USP19/ARIH2/ALAD/ATP5IF1/PSME2/FBXL5/HSP90AB1/RAD23A/LAPTM4B/PSMF1/RHBDF1/PLK3/RPL23/LAMP3/TMTC3/FURIN/RNF144B/PSMC2/CEBPA/SUMO1/TMEM259/NUDT15/SMURF1/USP14	62
GO:0016311	BP	GO:0016311	dephosphorylation	105/2884	492/18866	0.000180835	0.00460399	0.00364586	DUSP7/FIG4/PPP1R14C/FBP1/PKMYT1/ARFGEF3/PTPRM/UBLCP1/IKBKB/CDK5RAP3/INPP5K/SH3RF2/ATP1A1/CDC25B/DUSP14/PTP4A1/PTPN1/PGAM5/ACP6/ITGA2/SET/MFHAS1/HSP90B1/SYTL2/TGFB1/PTPA/SSH3/PSPH/NUAK1/PPP1R3C/CYCS/MTMR4/CD300A/CDCA2/PPP1R37/PLPP1/PPTC7/PLPP3/IMPA2/CDKN3/MARF1/TIGAR/IGBP1/PRKCD/PPP4R1/STK11/SRC/CAMSAP3/PPP2CB/G6PC3/DMPK/NCK1/PTPRS/PPP3R1/PPP2R2C/LPIN3/PDP1/PPM1H/PTPN11/PPP1R1B/PPP1R14B/CSRNP2/PPP…	105
GO:0006098	BP	GO:0006098	pentose-phosphate shunt	9/2884	16/18866	0.000184642	0.00466666	0.00369548	PGAM1/TKT/DERA/TIGAR/RPE/PGD/TALDO1/RPIA/G6PD	9
GO:0002218	BP	GO:0002218	activation of innate immune response	39/2884	144/18866	0.000184774	0.00466666	0.00369548	PSMD1/PSMD2/PSMA6/IKBKB/CGAS/PSMD5/PSMB2/PSMD7/PSMB7/PSMA7/XRCC6/PSMA3/PSMD14/PSMC3/PSME3/PRKDC/IFI16/PRKCD/PSMB5/NFKB1/PSMB9/HEXIM1/PSMA1/LYN/SRC/HRAS/PSMD13/PSMD12/PSME2/NRAS/PSMB8/PSMA5/PSMF1/ZCCHC3/MUC15/PSMC2/FCER1G/PAK2/XRCC5	39
GO:0071156	BP	GO:0071156	regulation of cell cycle arrest	31/2884	106/18866	0.000186407	0.00468913	0.00371328	SFN/CCNB1/FOXM1/AURKA/MDM4/SETMAR/BTG2/CNOT9/CARM1/HMGA2/CALR/FAP/MIR200B/TFDP1/PML/MED25/PLK2/DAB2IP/CDK1/ID2/PIDD1/NUPR2/TNKS1BP1/HSP90AB1/CNOT11/SOX4/PLK3/RPL23/E2F4/GADD45A/CNOT1	31
GO:0006006	BP	GO:0006006	glucose metabolic process	53/2884	214/18866	0.000189392	0.00474533	0.00375779	PGAM1/ENO1/FBP1/CLK2/INPP5K/WDR5/TPI1/NISCH/PMAIP1/PFKP/SLC39A14/INSR/FAM3C/NFE2L1/PPP1R3C/GALM/KAT2B/PGK1/OGT/EPM2AIP1/TIGAR/SLC37A4/PFKM/GOT1/USF1/SRC/RORC/HK1/G6PC3/PGM1/FABP5/PDK4/GAPDH/CRTC2/SLC25A1/BPGM/SIRT7/PKM/KAT2A/INPPL1/PC/SLC25A10/PDHB/DGAT2/MDH2/PGM5/DGKQ/PHLDA2/C1QTNF3/HK2/G6PD/AKR1A1/PFKL	53
GO:0006692	BP	GO:0006692	prostanoid metabolic process	18/2884	49/18866	0.000192118	0.00477572	0.00378185	PTGES3/ANXA1/PRXL2B/ACOX1/HPGD/CBR1/GSTP1/FABP5/TNFRSF1A/PTGES/PNPLA8/AKR1C1/EDN1/PTGES2/PLAA/CYP4F8/CES2/IL1B	18
GO:0006693	BP	GO:0006693	prostaglandin metabolic process	18/2884	49/18866	0.000192118	0.00477572	0.00378185	PTGES3/ANXA1/PRXL2B/ACOX1/HPGD/CBR1/GSTP1/FABP5/TNFRSF1A/PTGES/PNPLA8/AKR1C1/EDN1/PTGES2/PLAA/CYP4F8/CES2/IL1B	18
GO:0046390	BP	GO:0046390	ribose phosphate biosynthetic process	49/2884	194/18866	0.000196889	0.00487512	0.00386057	ENO1/ACOT7/CBR4/ADCY3/CAD/IMPDH1/GMPS/GART/TGFB1/CTPS2/AK4/TKT/ADK/ATP5MC2/DCAKD/ADCY6/VCP/PYGL/PAICS/ATP5F1B/ATIC/ADSL/NME3/ACSL5/ACSS1/ELOVL6/MPC1/PDP1/PDK4/PRPS1/STAT3/AK2/STOML2/SLC25A1/PKM/ACSL3/NME4/UPP1/CTPS1/UCK2/COX5B/PDHB/SPHK2/ATP5ME/HACD2/G6PD/MPC2/SLC35B3/ATP5MC3	49
GO:0090398	BP	GO:0090398	cellular senescence	25/2884	79/18866	0.000198089	0.00488568	0.00386893	TBX2/CDK6/YPEL3/CGAS/ULK3/NUAK1/PRKDC/HMGA1/HMGA2/PRKCD/TBX3/CALR/PML/NAMPT/PLK2/BCL6/HRAS/PNPT1/NEK6/ID2/MAP2K1/SRF/B2M/CDKN2A/TWIST1	25
GO:0046470	BP	GO:0046470	phosphatidylcholine metabolic process	27/2884	88/18866	0.000199616	0.00490419	0.00388358	PLA2G6/SLC44A4/RAB38/LDLR/SLC44A3/CAPN2/PCYT1A/PLA2G12A/CHKA/MBOAT2/LPIN3/FABP5/LPCAT2/GPAT4/PNPLA8/CHPT1/ACSL3/PLA2G2F/SLC44A2/DBI/SCARB1/PLA2G7/LPIN2/STARD7/NR1H2/GDPD3/PEMT	27
GO:1905818	BP	GO:1905818	regulation of chromosome separation	22/2884	66/18866	0.00020428	0.00498218	0.00394534	CCNB1/DLGAP5/CDC20/ANAPC4/PTTG1/PLK1/NUMA1/TRIP13/CDT1/NEK6/MAD2L1/ZW10/KLHL22/AURKB/BUB1B/CDC16/UBE2C/CDC6/BUB3/CDC27/PSMG2/RAD21	22
GO:0006457	BP	GO:0006457	protein folding	56/2884	230/18866	0.000204369	0.00498218	0.00394534	SPHK1/BAG3/DNAJC4/AHSA2P/NKTR/CCT4/CCT5/HSPA5/PTGES3/ENGASE/HSPD1/PDIA6/DNAJA4/FKBP9/HSP90B1/PPIL1/CCT7/SNRNP70/GANAB/RAD23B/GNB4/NGLY1/VCP/QSOX2/CALR/HSPA8/PEX19/DNAJB11/WFS1/ERP27/PFDN5/QSOX1/HSPA9/CCT6A/DNAJC5/AHSA1/TOR1A/PPIA/TRAP1/DERL1/POFUT2/ERP44/HSPA13/UGGT1/TCP1/HSP90AB1/FKBP4/FKBP1A/PRDX4/B2M/CANX/HSPE1/TBCC/TOR1B/LMAN1/GNB1	56
GO:0046939	BP	GO:0046939	nucleotide phosphorylation	37/2884	135/18866	0.000205859	0.0049992	0.00395882	PGAM1/ENO1/FBP1/LDHA/NUP37/NUP188/TPI1/PRXL2C/PFKP/INSR/AK4/NUP93/PGK1/HIF1A/OGT/NME3/TIGAR/NUP205/PFKM/NDC1/HK1/PGM1/GAPDH/STAT3/DTYMK/BPGM/NUP155/PKM/NME4/APP/RAE1/DDIT4/NUP153/HK2/PNKP/OGDH/PFKL	37
GO:0001933	BP	GO:0001933	negative regulation of protein phosphorylation	96/2884	444/18866	0.000207195	0.00501238	0.00396926	DUSP7/MYC/SFN/CD109/STRAP/EIF4G1/CORO1C/SPINK1/PRNP/CDK5RAP3/INPP5K/CCNB1/SH3RF2/SIRPA/FOXM1/DUSP14/YWHAG/PTPN1/ITPRIP/NPM1/PMEPA1/PRKRIP1/PSCA/TGFB1/EPHB2/PBK/CAV1/PLK1/NDRG2/CD300A/KAT2B/BAK1/PKIA/NR2F2/TNIP1/PRKDC/IPO7/PLPP3/SMAD6/RAPGEF1/PEBP1/IGBP1/PRKCD/TRIB3/EIF3A/KLF4/FBLN1/GBP1/HEXIM1/HDAC3/GPD1L/TRIM27/PWP1/LYN/XDH/NCK1/SNX6/MECOM/DAB2IP/MICAL1/GSTP1/STK38/PPP1R1B/PHB/KIRREL1/PARD6A/ARR…	96
GO:0030198	BP	GO:0030198	extracellular matrix organization	87/2884	395/18866	0.000211426	0.00509521	0.00403485	FSCN1/COLGALT1/ITGA6/SERPINB5/COL7A1/COL17A1/BMP1/ANXA2/CD44/SULF2/ITGB4/ELF3/ITGA2/TNC/LAMB3/TGFB1/OLFML2A/CAV1/MMP14/COL5A3/LAMA3/CAPN2/CAV2/SERPINE1/FN1/FAP/FBLN1/PDPN/QSOX1/FOXC1/TGFBI/FERMT1/SH3PXD2A/MYO1E/ADAM19/MMP10/TNFRSF1A/ITGB1/ITGA3/NID1/CTSV/LAMC2/SOX9/SLC2A10/PHLDB2/P3H4/MMP12/ADAMTSL4/CD47/THBS1/NOTCH1/RIC8A/COL18A1/APP/RAMP2/PRDX4/ITGA7/SCX/TGFBR1/DPP4/HAS2/WASHC1/ICAM1/LCP1/LOX/C…	87
GO:0045216	BP	GO:0045216	cell-cell junction organization	52/2884	210/18866	0.000217557	0.00522301	0.00413606	CDH3/PKP3/FSCN1/IKBKB/SNAI2/ARVCF/DSP/TGFB1/CAV1/CRB3/MTDH/ACTB/NR1H4/PVR/PARD6B/PERP/GJB2/CTNNB1/POF1B/PKP1/RHOC/NECTIN1/ECT2/SRC/ANG/CAMSAP3/TJP3/NECTIN4/CXADR/JUP/CLDN4/PARD6A/GJB6/DSG2/MYO1C/ADD1/CCM2/ACTG1/WNT11/RAMP2/PLEKHA7/F2R/HEG1/SRF/TGFBR1/VEGFA/ESAM/MPP7/GJA1/PAK2/IL1B/EPHA2	52
GO:0038093	BP	GO:0038093	Fc receptor signaling pathway	58/2884	241/18866	0.000221085	0.00528761	0.00418721	PSMD1/PSMD2/ACTR3/PSMA6/MYO10/IKBKB/PLA2G6/MAPK10/PSMD5/PSMB2/VAV2/PSMD7/PSMB7/PSMA7/LIMK1/ARPC2/PSMA3/PSMD14/ACTB/PSMC3/PSME3/ARPC1B/RAPGEF1/PRKCD/PSMB5/BAIAP2/NFKB1/PSMB9/PSMA1/LYN/SRC/WASF2/NCK1/PPP3R1/CYFIP2/ARPC1A/FCGR2A/PSMD13/MYO1C/PSMD12/CD47/ACTG1/PSME2/APPL2/HSP90AB1/CALM1/ACTR2/PSMB8/PSMA5/PSMF1/SHC1/BRK1/PSMC2/FCER1G/PAK2/GRB2/DOCK1/PPP3CA	58
GO:0033045	BP	GO:0033045	regulation of sister chromatid segregation	26/2884	84/18866	0.000222275	0.00529601	0.00419386	CCNB1/DLGAP5/CDC20/CDCA5/ANAPC4/PTTG1/PLK1/NUMA1/TRIP13/CTNNB1/CDT1/NEK6/MAD2L1/ZW10/KLHL22/AURKB/BUB1B/CDC16/UBE2C/CDC6/FEN1/BUB3/CDC27/HNRNPU/PSMG2/RAD21	26
GO:0071214	BP	GO:0071214	cellular response to abiotic stimulus	75/2884	331/18866	0.000228222	0.00539699	0.00427383	MYC/EIF2S1/TNFRSF10A/BAG3/SNAI2/HSPA5/ATP1A1/YBX3/GATA3/MAPK10/TP53INP1/ITGA2/GPR68/CNGA1/NPM1/PBK/XRCC6/CNN2/METAP2/BMF/BAK1/SLC2A1/CASP1/IFI16/HMGA2/FAS/N4BP1/RAB11FIP5/GOT1/NFKB1/METTL3/NAMPT/ECT2/STK11/HRAS/CAB39/RAD51/MTPN/TNFRSF1A/PTPN11/TMEM109/DNM2/RAD51AP1/NOC2L/POLD1/SOX9/AURKB/CLN3/PTAFR/TNKS1BP1/RAD9A/PIEZO1/SLC25A23/RAB11B/IRF1/WNT11/CALM1/AQP1/CHP1/FADD/SCX/LETM1/TNFRSF10B/HSF1/EEF1…	75
GO:0104004	BP	GO:0104004	cellular response to environmental stimulus	75/2884	331/18866	0.000228222	0.00539699	0.00427383	MYC/EIF2S1/TNFRSF10A/BAG3/SNAI2/HSPA5/ATP1A1/YBX3/GATA3/MAPK10/TP53INP1/ITGA2/GPR68/CNGA1/NPM1/PBK/XRCC6/CNN2/METAP2/BMF/BAK1/SLC2A1/CASP1/IFI16/HMGA2/FAS/N4BP1/RAB11FIP5/GOT1/NFKB1/METTL3/NAMPT/ECT2/STK11/HRAS/CAB39/RAD51/MTPN/TNFRSF1A/PTPN11/TMEM109/DNM2/RAD51AP1/NOC2L/POLD1/SOX9/AURKB/CLN3/PTAFR/TNKS1BP1/RAD9A/PIEZO1/SLC25A23/RAB11B/IRF1/WNT11/CALM1/AQP1/CHP1/FADD/SCX/LETM1/TNFRSF10B/HSF1/EEF1…	75
GO:0043062	BP	GO:0043062	extracellular structure organization	87/2884	396/18866	0.000231072	0.005444	0.00431105	FSCN1/COLGALT1/ITGA6/SERPINB5/COL7A1/COL17A1/BMP1/ANXA2/CD44/SULF2/ITGB4/ELF3/ITGA2/TNC/LAMB3/TGFB1/OLFML2A/CAV1/MMP14/COL5A3/LAMA3/CAPN2/CAV2/SERPINE1/FN1/FAP/FBLN1/PDPN/QSOX1/FOXC1/TGFBI/FERMT1/SH3PXD2A/MYO1E/ADAM19/MMP10/TNFRSF1A/ITGB1/ITGA3/NID1/CTSV/LAMC2/SOX9/SLC2A10/PHLDB2/P3H4/MMP12/ADAMTSL4/CD47/THBS1/NOTCH1/RIC8A/COL18A1/APP/RAMP2/PRDX4/ITGA7/SCX/TGFBR1/DPP4/HAS2/WASHC1/ICAM1/LCP1/LOX/C…	87
GO:0090150	BP	GO:0090150	establishment of protein localization to membrane	77/2884	342/18866	0.000234132	0.00545734	0.00432161	SFN/MICALL1/CLSTN1/PRNP/INPP5K/CACNB3/YWHAQ/HSPA5/YWHAG/MAPK10/PMAIP1/SSR3/NPC1/SSR2/RAB31/MOAP1/BMF/MTCL1/RPL34/GORASP1/RPL15/RPL9/PEX19/GGA3/TFDP1/GOLPH3L/GGA1/RAB11A/HRAS/TP63/SEC61A1/PPP3R1/RPL14/VAMP3/RPS11/RPS28/BBC3/ZDHHC12/RPS6/TRAM2/YWHAH/RPL17/PEX3/RPL3/RPL29/STX3/RPS27/OPTN/CLN3/ACSL3/MYO1C/RAB10/BRAF/SRP72/RAB11B/RPS18/KIF13A/SRP14/STOM/CHP1/RPL23A/RPL28/SRP54/RPL23/RPL32/RPL13A/RPS25…	77
GO:0007091	BP	GO:0007091	metaphase/anaphase transition of mitotic cell cycle	20/2884	58/18866	0.000234259	0.00545734	0.00432161	CCNB1/DLGAP5/CDC20/ANAPC4/PLK1/TRIP13/CDT1/NEK6/MAD2L1/ZW10/KLHL22/AURKB/BUB1B/CDC16/UBE2C/CDC6/BUB3/CDC27/PSMG2/RAD21	20
GO:1902099	BP	GO:1902099	regulation of metaphase/anaphase transition of cell cycle	20/2884	58/18866	0.000234259	0.00545734	0.00432161	CCNB1/DLGAP5/CDC20/ANAPC4/PLK1/TRIP13/CDT1/NEK6/MAD2L1/ZW10/KLHL22/AURKB/BUB1B/CDC16/UBE2C/CDC6/BUB3/CDC27/PSMG2/RAD21	20
GO:0044106	BP	GO:0044106	cellular amine metabolic process	36/2884	131/18866	0.000235175	0.00545734	0.00432161	PSMD1/SAT2/PSMD2/PSMA6/HNMT/PSMD5/PSMB2/PSMD7/PSMB7/AMD1/PSMA7/PSMA3/PSMD14/PSMC3/PSME3/NR1H4/SRM/PSMB5/MAOA/PSMB9/PSMA1/CHKA/AADAT/KYNU/PSMD13/CLN3/PSMD12/PSME2/PSMB8/PSMA5/SMOX/PSMF1/COMT/PSMC2/SAT1/GDPD3	36
GO:0006783	BP	GO:0006783	heme biosynthetic process	11/2884	23/18866	0.00023596	0.00545734	0.00432161	NFE2L1/ALAS1/PPOX/PGRMC1/CPOX/SLC25A38/ALAD/FECH/HMBS/SLC11A2/ATP5IF1	11
GO:0071560	BP	GO:0071560	cellular response to transforming growth factor beta stimulus	60/2884	252/18866	0.000236859	0.00545813	0.00432224	TGFBR3/CD109/STRAP/CHST11/HSPA5/CGN/PMEPA1/TGFB1/CAV1/NR3C1/MTMR4/NLK/CAV2/SNW1/SMAD6/GLG1/GOT1/LTBP2/HPGD/PML/STK11/TRIM33/ZYX/OVOL2/SRC/SNX6/FERMT1/ADAM17/ITGA3/DNM2/PARD6A/GDF15/SOX9/SLC2A10/WNT4/ID1/THBS1/WNT7A/DKK3/APPL2/HSP90AB1/EDN1/ACVR1/SCX/TGFBR1/FAM89B/TWSG1/SPRED2/PXN/LOX/FURIN/ITGB5/SPRY1/PTPRK/HTRA3/SMURF1/COL4A2/POSTN/BAMBI/LTBP1	60
GO:0031669	BP	GO:0031669	cellular response to nutrient levels	54/2884	221/18866	0.000238851	0.00548401	0.00434274	EIF2S1/NPRL2/EIF4G1/CACNB3/SNAI2/VDR/PIK3C2B/HSPA5/PPARG/KRT20/PMAIP1/TNC/NUAK2/KLF10/SESN1/NUAK1/WDR45/SRD5A1/NR1H4/SNW1/RALB/SLC2A1/GAS2L1/IFI16/LAMP2/FAS/UCN2/HSPA8/PCSK9/NAMPT/USF1/EIF2AK3/USF2/DSC2/PDK4/GABARAP/CTSV/FES/NCOA1/PICK1/NUPR2/WNT4/UPP1/SRF/EIF2AK2/MAX/USP33/ICAM1/COMT/DAP/TRIM24/MAP1LC3A/POSTN/SREBF2	54
GO:0070555	BP	GO:0070555	response to interleukin-1	52/2884	211/18866	0.000246519	0.00563956	0.00446592	PSMD1/RPS6KA4/IL1RAP/PSMD2/PSMA6/HNMT/IKBKB/SIRPA/USP10/PSMD5/PSMB2/PSMD7/PSMB7/PSMA7/ANXA1/CXCL8/IRAK1/PSMA3/PSMD14/PSMC3/PSME3/HIF1A/IGBP1/CEBPB/PSMB5/NFKB1/PSMB9/GBP1/PSMA1/SRC/DAB2IP/TAF9/CCL15/MAPK11/CCL3/SOX9/PSMD13/PSMD12/CD47/APP/PSME2/IL1R1/CCL4/EDN1/PSMB8/PSMA5/PSMF1/HAS2/ICAM1/PSMC2/IL1RN/IL1B	52
GO:0002181	BP	GO:0002181	cytoplasmic translation	30/2884	103/18866	0.000254044	0.00576941	0.00456874	ETF1/EIF4H/EIF4G1/EIF3B/YBX3/EIF3J/CNBP/TMA7/EIF2S2/RPL15/EIF2B3/RPL9/EIF3A/FTSJ1/METTL3/GSPT2/DENR/EIF2S3/NCK1/RPL26L1/RPS28/MCTS1/RPL17/EIF3H/RPL29/PKM/RPL32/RPL13A/DPH2/DHX9	30
GO:0070498	BP	GO:0070498	interleukin-1-mediated signaling pathway	30/2884	103/18866	0.000254044	0.00576941	0.00456874	PSMD1/RPS6KA4/IL1RAP/PSMD2/PSMA6/IKBKB/PSMD5/PSMB2/PSMD7/PSMB7/PSMA7/IRAK1/PSMA3/PSMD14/PSMC3/PSME3/PSMB5/NFKB1/PSMB9/PSMA1/PSMD13/PSMD12/PSME2/IL1R1/PSMB8/PSMA5/PSMF1/PSMC2/IL1RN/IL1B	30
GO:0006650	BP	GO:0006650	glycerophospholipid metabolic process	77/2884	343/18866	0.000257534	0.00576941	0.00456874	FIG4/AJUBA/INPP5K/PLA2G6/TMEM150A/IP6K2/PIK3C2B/SLC44A4/SH3YL1/DPM3/ACP6/RAB38/LDLR/PTDSS1/RAB4A/SLC44A3/PIGZ/CAPN2/MTMR4/NR1H4/CRLS1/PCYT1A/IMPA2/PCYT2/ABHD12/RAB14/PLA2G12A/GPD1L/CHKA/AGPAT5/MBOAT2/PIP4K2C/TTC7A/LPIN3/PI4K2A/FABP5/PIGC/DPM1/RAB5A/STOML2/DPM2/LPCAT2/GPAT4/PNPLA8/HADHB/CHPT1/CLN3/VAC14/ACSL3/INPPL1/ARF3/PLA2G2F/SLC44A2/DBI/MTMR14/LIPH/PI4KB/PIGS/SACM1L/SCARB1/PIK3CD/DGKQ/PLA2G7/L…	77
GO:0019674	BP	GO:0019674	NAD metabolic process	18/2884	50/18866	0.000257677	0.00576941	0.00456874	PGAM1/ENO1/LDHA/TPI1/PFKP/PGK1/NADSYN1/TIGAR/PFKM/GPD1L/HK1/GAPDH/BPGM/PKM/NADK2/NT5E/HK2/PFKL	18
GO:0043616	BP	GO:0043616	keratinocyte proliferation	18/2884	50/18866	0.000257677	0.00576941	0.00456874	CDH3/SFN/CD109/SNAI2/VDR/FST/SRSF6/TGM1/OVOL2/TP63/FERMT1/AREG/KLK8/IRF6/SDR16C5/HAS2/PTPRK/MDK	18
GO:0045646	BP	GO:0045646	regulation of erythrocyte differentiation	18/2884	50/18866	0.000257677	0.00576941	0.00456874	P4HTM/CDK6/INHBA/ACVR2A/STAT1/KLF13/PRKDC/HIF1A/HOXA5/STAT5B/LYN/HSPA9/RHEX/ID2/STAT3/NCAPG2/B2M/SPI1	18
GO:0036498	BP	GO:0036498	IRE1-mediated unfolded protein response	22/2884	67/18866	0.000260725	0.00581702	0.00460645	EXTL3/HSPA5/CXXC1/ACADVL/PDIA6/PTPN1/SRPRB/DCTN1/BAK1/DNAJB11/WFS1/ERN2/HYOU1/TSPYL2/DAB2IP/ATP6V0D1/ADD1/SHC1/YIF1A/CUL7/TPP1/AGR2	22
GO:0008593	BP	GO:0008593	regulation of Notch signaling pathway	31/2884	108/18866	0.000269458	0.00596967	0.00472733	NRARP/ELF3/PDCD10/JAG2/MMP14/JAG1/KAT2B/SNW1/LLGL2/METTL3/CD46/SRC/YJEFN3/BCL6/TP63/DLL1/PRAG1/CHAC1/STAT3/GALNT11/TSPAN15/ARRB1/DLK2/NOTCH3/NOTCH1/MESP1/ARRDC1/POFUT1/HES1/POSTN/SREBF2	31
GO:0044774	BP	GO:0044774	mitotic DNA integrity checkpoint	31/2884	108/18866	0.000269458	0.00596967	0.00472733	ORC1/SFN/CDK5RAP3/CCNB1/AURKA/MDM4/SETMAR/SYF2/NOP53/BTG2/PRKDC/CNOT9/CARM1/RFWD3/HMGA2/TOP2B/TFDP1/PML/PLK2/CDK1/PIDD1/TNKS1BP1/RAD9A/CNOT11/SOX4/PLK3/E2F4/CDC6/PPP1R10/GADD45A/CNOT1	31
GO:0050673	BP	GO:0050673	epithelial cell proliferation	97/2884	453/18866	0.000276382	0.00610167	0.00483186	MYC/CDH3/SFN/TGFBR3/SERPINB5/CD109/STRAP/CDK6/HNF1B/PTPRM/ACVR2A/SNAI2/VDR/F3/GATA3/SULF2/WDR48/ALOX5/PPARG/PYGO2/NRARP/SERPINB1/PDCD10/TGFB1/FGFBP1/CAV1/MMP14/AR/STAT1/FMC1/NR2F2/CAV2/PRKDC/HIF1A/CTNNB1/HOXA5/FST/SRSF6/OSR1/UHRF1/CEBPB/FAP/RUNX3/ATOH8/TGM1/BTBD10/STK11/OVOL2/ANG/XDH/HRAS/TP63/ZNF580/DAB2IP/NFIB/FERMT1/TBX1/ADAM17/AREG/ID2/STAT3/MAP2K1/SOX9/VEGFC/KLK8/IRF6/ID1/WDR13/MMP12/THBS1/E…	97
GO:0031571	BP	GO:0031571	mitotic G1 DNA damage checkpoint	21/2884	63/18866	0.000282573	0.00621279	0.00491985	SFN/CCNB1/AURKA/MDM4/BTG2/PRKDC/CNOT9/CARM1/RFWD3/TFDP1/PML/PLK2/CDK1/PIDD1/TNKS1BP1/CNOT11/SOX4/PLK3/E2F4/GADD45A/CNOT1	21
GO:0002223	BP	GO:0002223	stimulatory C-type lectin receptor signaling pathway	32/2884	113/18866	0.000283384	0.00621279	0.00491985	PSMD1/PSMD2/PSMA6/IKBKB/PSMD5/PSMB2/PSMD7/PSMB7/PSMA7/PSMA3/PSMD14/PSMC3/PSME3/PRKCD/PSMB5/NFKB1/PSMB9/PSMA1/LYN/SRC/HRAS/PSMD13/PSMD12/PSME2/NRAS/PSMB8/PSMA5/PSMF1/MUC15/PSMC2/FCER1G/PAK2	32
GO:0030879	BP	GO:0030879	mammary gland development	38/2884	142/18866	0.000288702	0.0062928	0.00498321	TBX2/VDR/GATA3/PYGO2/ELF3/ITGA2/CAD/CAV1/AR/HIF1A/HOXA5/TBX3/STAT5B/CEBPB/PML/SRC/ELF5/USF2/XDH/OAS2/AREG/ID2/ORAI1/GPAT4/NCOA1/SOX9/NCOR2/IRF6/WNT4/LBH/APLN/PAM/STAT5A/ARHGAP35/VEGFA/HK2/STAT6/EPHA2	38
GO:0006735	BP	GO:0006735	NADH regeneration	12/2884	27/18866	0.000291019	0.0062928	0.00498321	PGAM1/ENO1/TPI1/PFKP/PGK1/PFKM/HK1/GAPDH/BPGM/PKM/HK2/PFKL	12
GO:0061621	BP	GO:0061621	canonical glycolysis	12/2884	27/18866	0.000291019	0.0062928	0.00498321	PGAM1/ENO1/TPI1/PFKP/PGK1/PFKM/HK1/GAPDH/BPGM/PKM/HK2/PFKL	12
GO:0061718	BP	GO:0061718	glucose catabolic process to pyruvate	12/2884	27/18866	0.000291019	0.0062928	0.00498321	PGAM1/ENO1/TPI1/PFKP/PGK1/PFKM/HK1/GAPDH/BPGM/PKM/HK2/PFKL	12
GO:0001837	BP	GO:0001837	epithelial to mesenchymal transition	40/2884	152/18866	0.00029652	0.00633036	0.00501295	NOLC1/TGFBR3/STRAP/TCOF1/SNAI2/FOXA1/GATA3/TGFB1/JAG1/TRIM62/DDX17/FUZ/HIF1A/CTNNB1/HMGA2/FAM83D/PDPN/OVOL2/FOXC1/DAB2IP/POFUT2/SOX9/PHLDB2/WNT4/PPP2CA/NOTCH1/MCRIP1/WNT11/ACVR1/SERPINB3/TGFBR1/HAS2/SPRED2/SPRY1/CUL7/RFLNB/BAMBI/TWIST1/IL1B/MDK	40
GO:0051056	BP	GO:0051056	regulation of small GTPase mediated signal transduction	73/2884	323/18866	0.000297439	0.00633036	0.00501295	FBP1/ARFGEF3/RHOD/RGL2/FOXM1/ARHGAP12/EPOR/VAV2/CYTH2/MFN2/FAM13B/EPHB2/RHOU/FAM13A/RACGAP1/LRRC59/PLCE1/DEPDC1B/OGT/RALGAPA2/RALBP1/SGSM3/RAPGEF1/ARHGDIA/RHOC/ARHGEF11/ECT2/LYN/FGD3/SRC/CD2AP/BCL6/PPP2CB/HRAS/DAB2IP/PRAG1/ARHGEF4/ITGB1/CYTH3/ITGA3/GMIP/MAP4K4/DNM2/ARHGAP11A/RHOG/ARRB1/RHOQ/NOTCH1/ARHGAP21/KITLG/GBF1/KANK1/ARHGAP40/MAPKAP1/F2R/TNFAIP1/HEG1/MADD/AMOT/RHOT2/SHC1/ARF6/ARHGAP35/ABR/S…	73
GO:1903900	BP	GO:1903900	regulation of viral life cycle	41/2884	157/18866	0.000298933	0.00633036	0.00501295	INPP5K/KPNA2/IFITM3/IFITM1/CXCL8/MPHOSPH8/TMPRSS2/TRIM62/LARP1/CAV2/TNIP1/TBC1D20/IFI16/HMGA2/TRIM8/TOP2B/HSPA8/PML/TRIM21/TRIM22/TRIM27/OAS2/FAM111A/PHB/PPIA/OAS3/KPNA6/CHMP2A/ISG20/PC/NOTCH1/BST2/RAD23A/SETDB1/TRIM14/EIF2AK2/STOM/LAMP3/APOBEC3A/IFIT5/LGALS1	41
GO:0009896	BP	GO:0009896	positive regulation of catabolic process	97/2884	454/18866	0.0002997	0.00633036	0.00501295	RILP/NPRL2/PLIN5/BAG3/PNPLA2/MSN/SVIP/SH3RF2/AURKA/RNF19B/NEDD4L/PTPN1/PRXL2C/TP53INP1/CDC20/OSBPL7/LDLR/MFN2/DAPK1/SH3BP4/INSR/UBQLN1/USP5/CSNK1A1/CTSC/TIPARP/COP1/CAV1/MTDH/DTL/PLK1/SESN1/NOP53/LARP1/BTG2/RALB/HIF1A/VCP/SGSM3/TRIM8/DXO/RNF128/VPS28/PRKCD/TRIB3/RAB7A/VPS11/METTL3/GGA3/PCSK9/STK11/TRIM21/TRIM22/TRIM27/PLK2/MYLIP/GGA1/PACSIN3/ZYG11B/PIP4K2C/DAB2IP/PNPT1/FYCO1/ARIH2/SPTLC1/SOX9/TOB…	97
GO:0018394	BP	GO:0018394	peptidyl-lysine acetylation	44/2884	172/18866	0.000300956	0.00633036	0.00501295	RPS6KA4/POLE3/SNAI2/ATAT1/WDR5/GATA3/HAT1/RUVBL1/PYGO2/SET/JADE1/KAT2B/OGT/TADA1/ING4/NAA50/MRGBP/KLF15/DMAP1/GTF2B/TAF9/TRIM16/PHF10/KAT8/CRTC2/BLOC1S1/SGF29/EID1/NOC2L/NCOA1/NAA40/ARRB1/KAT2A/SDR16C5/BAZ1A/TADA3/SPHK2/SOX4/SPI1/PCGF2/ACTL6A/POR/TWIST1/IL1B	44
GO:0033047	BP	GO:0033047	regulation of mitotic sister chromatid segregation	23/2884	72/18866	0.000301087	0.00633036	0.00501295	CCNB1/DLGAP5/CDC20/ANAPC4/PTTG1/PLK1/NUMA1/TRIP13/CDT1/NEK6/MAD2L1/ZW10/KLHL22/AURKB/BUB1B/CDC16/UBE2C/CDC6/BUB3/CDC27/HNRNPU/PSMG2/RAD21	23
GO:0048008	BP	GO:0048008	platelet-derived growth factor receptor signaling pathway	20/2884	59/18866	0.000304002	0.00633036	0.00501295	F3/IFT20/PTPN1/TIPARP/BCAR1/TXNIP/RAPGEF1/HIP1R/SGPL1/SRC/MYO1E/PTPN11/SLC9A3R1/PTPN12/LOX/VEGFA/PDGFA/BCR/PDGFRB/PDGFB	20
GO:0072413	BP	GO:0072413	signal transduction involved in mitotic cell cycle checkpoint	20/2884	59/18866	0.000304002	0.00633036	0.00501295	SFN/CCNB1/AURKA/MDM4/BTG2/PRKDC/CNOT9/CARM1/TFDP1/PML/PLK2/CDK1/PIDD1/TNKS1BP1/CNOT11/SOX4/PLK3/E2F4/GADD45A/CNOT1	20
GO:1902402	BP	GO:1902402	signal transduction involved in mitotic DNA damage checkpoint	20/2884	59/18866	0.000304002	0.00633036	0.00501295	SFN/CCNB1/AURKA/MDM4/BTG2/PRKDC/CNOT9/CARM1/TFDP1/PML/PLK2/CDK1/PIDD1/TNKS1BP1/CNOT11/SOX4/PLK3/E2F4/GADD45A/CNOT1	20
GO:1902403	BP	GO:1902403	signal transduction involved in mitotic DNA integrity checkpoint	20/2884	59/18866	0.000304002	0.00633036	0.00501295	SFN/CCNB1/AURKA/MDM4/BTG2/PRKDC/CNOT9/CARM1/TFDP1/PML/PLK2/CDK1/PIDD1/TNKS1BP1/CNOT11/SOX4/PLK3/E2F4/GADD45A/CNOT1	20
GO:0006637	BP	GO:0006637	acyl-CoA metabolic process	30/2884	104/18866	0.000305545	0.00633036	0.00501295	ACSF2/ACOT7/CBR4/HMGCL/ACOT9/MCEE/DGAT1/ACSL5/ACSS1/ELOVL6/MPC1/HSD17B4/PDP1/THEM4/AADAT/PDK4/DLST/GPAT4/SLC25A1/KYNU/ACSL3/PMVK/DBI/PDHB/DGAT2/HMGCS2/HACD2/MPC2/OGDH/SUCLA2	30
GO:0035383	BP	GO:0035383	thioester metabolic process	30/2884	104/18866	0.000305545	0.00633036	0.00501295	ACSF2/ACOT7/CBR4/HMGCL/ACOT9/MCEE/DGAT1/ACSL5/ACSS1/ELOVL6/MPC1/HSD17B4/PDP1/THEM4/AADAT/PDK4/DLST/GPAT4/SLC25A1/KYNU/ACSL3/PMVK/DBI/PDHB/DGAT2/HMGCS2/HACD2/MPC2/OGDH/SUCLA2	30
GO:0033238	BP	GO:0033238	regulation of cellular amine metabolic process	25/2884	81/18866	0.00030579	0.00633036	0.00501295	PSMD1/PSMD2/PSMA6/PSMD5/PSMB2/PSMD7/PSMB7/PSMA7/PSMA3/PSMD14/PSMC3/PSME3/NR1H4/PSMB5/PSMB9/PSMA1/PSMD13/CLN3/PSMD12/PSME2/PSMB8/PSMA5/PSMF1/COMT/PSMC2	25
GO:0061013	BP	GO:0061013	regulation of mRNA catabolic process	51/2884	208/18866	0.000320415	0.00661143	0.00523553	PSMD1/PKP3/CIRBP/EIF4G1/PSMD2/PSMA6/IGF2BP2/SERBP1/YBX3/PSMD5/PSMB2/PSMD7/PSMB7/NPM1/SET/PSMA7/PSMA3/EXOSC2/PSMD14/PSMC3/LARP1/PSME3/BTG2/MAPKAPK2/HNRNPM/HNRNPC/PRKCD/PKP1/PSMB5/HSPA8/METTL3/PSMB9/PSMA1/PNPT1/EXOSC3/TOB1/PSMD13/TBRG4/PSMD12/FXR1/PSME2/PSMB8/PSMA5/PSMF1/PSMC2/FASTK/HNRNPR/HNRNPU/DHX9/CNOT1/THRAP3	51
GO:0006165	BP	GO:0006165	nucleoside diphosphate phosphorylation	36/2884	133/18866	0.000324167	0.00666706	0.00527959	PGAM1/ENO1/FBP1/LDHA/NUP37/NUP188/TPI1/PRXL2C/PFKP/INSR/AK4/NUP93/PGK1/HIF1A/OGT/NME3/TIGAR/NUP205/PFKM/NDC1/HK1/PGM1/GAPDH/STAT3/DTYMK/BPGM/NUP155/PKM/NME4/APP/RAE1/DDIT4/NUP153/HK2/OGDH/PFKL	36
GO:0007250	BP	GO:0007250	activation of NF-kappaB-inducing kinase activity	9/2884	17/18866	0.000339158	0.00695274	0.00550581	CARD10/TNFRSF10A/IRAK1/ZFP91/COPS8/TRAF4/TNFSF15/TRAF2/TNFRSF10B	9
GO:0071347	BP	GO:0071347	cellular response to interleukin-1	46/2884	183/18866	0.000340741	0.00696258	0.0055136	PSMD1/RPS6KA4/IL1RAP/PSMD2/PSMA6/IKBKB/SIRPA/USP10/PSMD5/PSMB2/PSMD7/PSMB7/PSMA7/CXCL8/IRAK1/PSMA3/PSMD14/PSMC3/PSME3/HIF1A/CEBPB/PSMB5/NFKB1/PSMB9/GBP1/PSMA1/DAB2IP/CCL15/MAPK11/CCL3/SOX9/PSMD13/PSMD12/CD47/PSME2/IL1R1/CCL4/EDN1/PSMB8/PSMA5/PSMF1/HAS2/ICAM1/PSMC2/IL1RN/IL1B	46
GO:1902893	BP	GO:1902893	regulation of pri-miRNA transcription by RNA polymerase II	18/2884	51/18866	0.000341879	0.00696331	0.00551418	GATA3/PPARG/FOSL1/TGFB1/NR3C1/HIF1A/SMAD6/GNL3/KLF4/ATOH8/NFIB/STAT3/SOX9/SRF/APLN/SPI1/SREBF2/PDGFB	18
GO:0000075	BP	GO:0000075	cell cycle checkpoint	53/2884	219/18866	0.000348632	0.00707801	0.00560501	ORC1/SFN/CDK5RAP3/CCNB1/AURKA/CDC20/MDM4/SETMAR/TGFB1/SYF2/DTL/PLK1/NOP53/INTS3/BTG2/PRKDC/CNOT9/CDC45/CARM1/TRIP13/RFWD3/HMGA2/TOP2B/CDT1/NSUN2/TFDP1/PML/PLK2/HRAS/DDX39B/CDK1/MAD2L1/PTPN11/PRPF19/ZW10/KLHL22/AURKB/PIDD1/BUB1B/TNKS1BP1/RAD9A/ZFYVE19/CNOT11/SOX4/PLK3/E2F4/CDC6/TIMELESS/PPP1R10/BUB3/GADD45A/PSMG2/CNOT1	53
GO:0016053	BP	GO:0016053	organic acid biosynthetic process	81/2884	368/18866	0.000350173	0.00708651	0.00561174	MTHFD1L/SHMT2/GGT6/ACCS/ACOT7/CSAD/PTGES3/ABCD3/DSE/OAT/ALOX5/ACADVL/CBR4/CAD/MTHFD1/OSBPL7/ADIPOR2/PSAT1/GART/ANXA1/TGFB1/ERLIN1/OSBPL2/DPYD/GGT7/PSPH/MGST2/NR1H4/BCAT2/PRXL2B/DECR2/ATIC/TRIB3/SCP2/GOT1/NFKB1/HPGD/ACSS1/DEGS1/ALDH1A3/ELOVL6/HSD17B4/CBR1/SCAP/GSTP1/FABP5/PTGES/PDK4/OSBPL3/GATM/SLC27A2/MGST3/PNPLA8/KYNU/OSBP/AMACR/ALOX5AP/CLN3/INSIG2/PKM/ACSL3/FADS3/CES1/LIPH/BCAT1/EDN1/DHRS9/PTGE…	81
GO:0002183	BP	GO:0002183	cytoplasmic translational initiation	14/2884	35/18866	0.000353503	0.00711369	0.00563327	EIF4H/EIF4G1/EIF3B/EIF3J/EIF2S2/EIF2B3/EIF3A/METTL3/DENR/EIF2S3/NCK1/MCTS1/EIF3H/RPL13A	14
GO:0035722	BP	GO:0035722	interleukin-12-mediated signaling pathway	17/2884	47/18866	0.000355711	0.00711369	0.00563327	MSN/ANXA2/CNN2/HSPA9/PPIA/TCP1/PSME2/SOD2/LCP1/TALDO1/CFL1/SERPINB2/LMNB1/HNRNPA2B1/TYK2/RALA/PAK2	17
GO:0001885	BP	GO:0001885	endothelial cell development	21/2884	64/18866	0.000360681	0.00711369	0.00563327	MSN/IKBKB/CTNNB1/RAPGEF1/TJP3/PTPRS/TNFRSF1A/ID1/ADD1/CCM2/COL18A1/WNT7A/MYADM/HEG1/ICAM1/COL15A1/VEZF1/VEGFA/CLIC4/PLOD3/IL1B	21
GO:0044783	BP	GO:0044783	G1 DNA damage checkpoint	21/2884	64/18866	0.000360681	0.00711369	0.00563327	SFN/CCNB1/AURKA/MDM4/BTG2/PRKDC/CNOT9/CARM1/RFWD3/TFDP1/PML/PLK2/CDK1/PIDD1/TNKS1BP1/CNOT11/SOX4/PLK3/E2F4/GADD45A/CNOT1	21
GO:0044819	BP	GO:0044819	mitotic G1/S transition checkpoint	21/2884	64/18866	0.000360681	0.00711369	0.00563327	SFN/CCNB1/AURKA/MDM4/BTG2/PRKDC/CNOT9/CARM1/RFWD3/TFDP1/PML/PLK2/CDK1/PIDD1/TNKS1BP1/CNOT11/SOX4/PLK3/E2F4/GADD45A/CNOT1	21
GO:0051306	BP	GO:0051306	mitotic sister chromatid separation	21/2884	64/18866	0.000360681	0.00711369	0.00563327	CCNB1/DLGAP5/CDC20/ANAPC4/PTTG1/PLK1/TRIP13/CDT1/NEK6/MAD2L1/ZW10/KLHL22/AURKB/BUB1B/CDC16/UBE2C/CDC6/BUB3/CDC27/PSMG2/RAD21	21
GO:1904869	BP	GO:1904869	regulation of protein localization to Cajal body	7/2884	11/18866	0.000361515	0.00711369	0.00563327	CCT4/CCT5/CCT7/DKC1/CCT6A/TCP1/LARP7	7
GO:1904871	BP	GO:1904871	positive regulation of protein localization to Cajal body	7/2884	11/18866	0.000361515	0.00711369	0.00563327	CCT4/CCT5/CCT7/DKC1/CCT6A/TCP1/LARP7	7
GO:0035303	BP	GO:0035303	regulation of dephosphorylation	51/2884	209/18866	0.000361961	0.00711369	0.00563327	PPP1R14C/PKMYT1/ARFGEF3/IKBKB/CDK5RAP3/INPP5K/SH3RF2/ITGA2/SET/MFHAS1/HSP90B1/SYTL2/TGFB1/PTPA/NUAK1/MTMR4/CD300A/CDCA2/PPP1R37/MARF1/IGBP1/PRKCD/PPP4R1/SRC/CAMSAP3/DMPK/PPP2R2C/PPP1R1B/PPP1R14B/CSRNP2/PPP1R16A/PHACTR2/PPP2R2A/SH2D4A/HSP90AB1/CALM1/RRP1B/EIF2AK2/FKBP1A/CHP1/CCDC8/WNK1/SPOCD1/PTBP1/PPP1R35/PPP1R10/CABIN1/PPP1R15A/PPP6R1/PDGFRB/NSMF	51
GO:0006656	BP	GO:0006656	phosphatidylcholine biosynthetic process	15/2884	39/18866	0.000363909	0.00711369	0.00563327	SLC44A4/RAB38/SLC44A3/CAPN2/PCYT1A/CHKA/LPIN3/FABP5/GPAT4/CHPT1/ACSL3/SLC44A2/LPIN2/STARD7/PEMT	15
GO:0006778	BP	GO:0006778	porphyrin-containing compound metabolic process	15/2884	39/18866	0.000363909	0.00711369	0.00563327	RSAD1/NFE2L1/ALAS1/PPOX/PGRMC1/CPOX/BDH2/SLC25A38/ALAD/FECH/HMBS/SLC11A2/ATP5IF1/CYP1A1/SUCLA2	15
GO:1901657	BP	GO:1901657	glycosyl compound metabolic process	35/2884	129/18866	0.000371059	0.00721066	0.00571005	RAN/PNP/ENPP4/CBR4/CAD/IMPDH1/TYMP/AMD1/GMPS/TK1/FUCA1/DPYD/AK4/ADK/ADA/GBA2/DERA/ATIC/NME3/GUSB/MACROD1/PRPS1/DTYMK/NME4/UPP1/NT5E/RHOQ/UCK2/AKR1C1/NT5C3A/AKR1B10/APOBEC3A/GLA/AKR1A1/PEMT	35
GO:0035791	BP	GO:0035791	platelet-derived growth factor receptor-beta signaling pathway	8/2884	14/18866	0.000372327	0.00721066	0.00571005	PTPN1/HIP1R/SRC/PTPN12/LOX/PDGFA/PDGFRB/PDGFB	8
GO:1990173	BP	GO:1990173	protein localization to nucleoplasm	8/2884	14/18866	0.000372327	0.00721066	0.00571005	CCT4/CCT5/CCT7/DKC1/NOP53/CCT6A/TCP1/LARP7	8
GO:0098813	BP	GO:0098813	nuclear chromosome segregation	63/2884	272/18866	0.000375228	0.00721066	0.00571005	RAN/POGZ/ACTR3/CCNB1/MCMBP/AGO4/DLGAP5/CDC20/CDCA5/AKAP8L/ANAPC4/CDCA8/PTTG1/KPNB1/NCAPD2/PLK1/RACGAP1/KIF2C/NUMA1/NCAPH/TRIP13/CTNNB1/TOP2B/NAA50/CDT1/FAM83D/ECT2/NDC1/KIF4A/SMC1A/NCAPG/RAB11A/TUBG2/NEK6/CHMP1A/INCENP/CHTF8/MAD2L1/PRC1/ZW10/KLHL22/KNSTRN/AURKB/CHMP2A/KIF23/BUB1B/P3H4/SIRT7/SMC2/KIFC1/CDC16/UBE2C/SMC3/ACTR2/NCAPG2/NEK2/CDC6/FEN1/BUB3/CDC27/HNRNPU/PSMG2/RAD21	63
GO:0072401	BP	GO:0072401	signal transduction involved in DNA integrity checkpoint	23/2884	73/18866	0.000376775	0.00721066	0.00571005	SFN/CCNB1/AURKA/MDM4/DTL/PLK1/BTG2/PRKDC/CNOT9/CARM1/TFDP1/PML/PLK2/CDK1/PRPF19/PIDD1/TNKS1BP1/CNOT11/SOX4/PLK3/E2F4/GADD45A/CNOT1	23
GO:0072422	BP	GO:0072422	signal transduction involved in DNA damage checkpoint	23/2884	73/18866	0.000376775	0.00721066	0.00571005	SFN/CCNB1/AURKA/MDM4/DTL/PLK1/BTG2/PRKDC/CNOT9/CARM1/TFDP1/PML/PLK2/CDK1/PRPF19/PIDD1/TNKS1BP1/CNOT11/SOX4/PLK3/E2F4/GADD45A/CNOT1	23
GO:0030193	BP	GO:0030193	regulation of blood coagulation	25/2884	82/18866	0.000376864	0.00721066	0.00571005	F3/PLAUR/ENPP4/ANXA2/PLAU/EPHB2/CAV1/SERPINE1/PRKCD/FAP/THBD/USF1/PDPN/LYN/F12/SERPINE2/THBS1/F2R/CD36/EDN1/SERPINB2/PDGFA/ANO6/FCER1G/PDGFB	25
GO:0045732	BP	GO:0045732	positive regulation of protein catabolic process	54/2884	225/18866	0.000383755	0.00732034	0.00579691	RILP/MSN/SH3RF2/AURKA/RNF19B/NEDD4L/CDC20/OSBPL7/LDLR/UBQLN1/USP5/CSNK1A1/CTSC/TIPARP/COP1/CAV1/DTL/PLK1/NOP53/VCP/SGSM3/RNF128/VPS28/TRIB3/RAB7A/VPS11/GGA3/PCSK9/PLK2/MYLIP/GGA1/PACSIN3/ZYG11B/DAB2IP/ARIH2/SOX9/NRDC/ATG4B/ATP5IF1/FBXL5/RAD23A/SORL1/PLK3/TMTC3/FURIN/RNF144B/SNX1/PSMC2/CEBPA/SUMO1/TMEM259/GJA1/SMURF1/IL1B	54
GO:0010212	BP	GO:0010212	response to ionizing radiation	38/2884	144/18866	0.000390393	0.00741767	0.00587398	MYC/CLK2/SNAI2/HSPA5/GATA3/KRT14/ANXA1/RRM1/COP1/XRCC6/INTS3/BAK1/PRKDC/IFI16/RFWD3/HMGA2/IKBIP/TIGAR/THBD/PML/NAMPT/ECT2/STK11/HRAS/RAD51/TMEM109/DNM2/RAD51AP1/CXCL10/ALAD/TNKS1BP1/RAD9A/ICAM1/HSF1/EEF1D/GADD45A/GRB2/XRCC5	38
GO:0044784	BP	GO:0044784	metaphase/anaphase transition of cell cycle	20/2884	60/18866	0.000391207	0.00741767	0.00587398	CCNB1/DLGAP5/CDC20/ANAPC4/PLK1/TRIP13/CDT1/NEK6/MAD2L1/ZW10/KLHL22/AURKB/BUB1B/CDC16/UBE2C/CDC6/BUB3/CDC27/PSMG2/RAD21	20
GO:0006096	BP	GO:0006096	glycolytic process	32/2884	115/18866	0.000399575	0.00755363	0.00598165	PGAM1/ENO1/FBP1/LDHA/NUP37/NUP188/TPI1/PRXL2C/PFKP/INSR/NUP93/PGK1/HIF1A/OGT/TIGAR/NUP205/PFKM/NDC1/HK1/PGM1/GAPDH/STAT3/BPGM/NUP155/PKM/APP/RAE1/DDIT4/NUP153/HK2/OGDH/PFKL	32
GO:0006403	BP	GO:0006403	RNA localization	56/2884	236/18866	0.000410121	0.00772819	0.00611988	RAN/BICD2/IGF2BP2/NUP37/NUP188/CCT4/KIF5C/CCT5/RUVBL1/NPM1/AKAP8L/AGFG1/SRSF11/EIF4A3/CCT7/DKC1/EXOSC2/NUP93/NOP58/GLE1/NXF1/XPOT/LRPPRC/ALYREF/EIF5A/SRSF6/YTHDC1/NUP205/NSUN2/NDC1/XPO5/CHTOP/DDX39B/CCT6A/PNPT1/EXOSC3/SETD2/NUP155/POLDIP3/NOP9/MYO1C/NOL6/DDX39A/TCP1/RAE1/DHX38/SRSF5/THOC2/TST/HSF1/NUP153/PABPN1/HNRNPA2B1/CKAP5/HNRNPU/DHX9	56
GO:0097581	BP	GO:0097581	lamellipodium organization	26/2884	87/18866	0.000411256	0.00772819	0.00611988	FSCN1/AJUBA/CORO1C/ACTR3/RHOD/SH2B1/CD44/VAV2/ARPC2/PLCE1/PDPN/SRC/WASF2/NCK1/ARHGEF4/ITGB1/AKIRIN1/DNM2/KANK1/PARVB/ACTR2/SNX1/BRK1/CORO1B/RAC2/EPHA2	26
GO:0061458	BP	GO:0061458	reproductive system development	95/2884	447/18866	0.000415426	0.00777739	0.00615884	SERPINB5/GJB3/PATZ1/SAFB2/INHBA/ACVR2A/VDR/FOXA1/HSPA5/YBX3/GATA3/WDR48/PPARG/AGO4/EPOR/TNC/FOSL1/ADM/ANXA1/INSR/PRDM1/RRM1/TIPARP/MMP14/CTSB/AR/SRD5A1/BAK1/GJB5/EIF2S2/NR2F2/STC2/HIF1A/ADA/TBC1D20/GJB2/CTNNB1/SLIT3/FST/OSR1/TBX3/STAT5B/CEBPB/STK11/OVOL2/SGPL1/SRC/ANG/HSD17B4/HSD17B2/TP63/FOXC1/SETD2/FZD4/ADAM19/PTPN11/FSTL3/CTSV/MAP2K1/NCOA1/SOX9/ARRB1/WNT4/SERPINE2/UBE2Q1/PLCD3/IDH1/NOTCH1/ASH1…	95
GO:0006260	BP	GO:0006260	DNA replication	63/2884	273/18866	0.000416338	0.00777739	0.00615884	ORC1/POLE3/MCMBP/CCNA2/SET/SETMAR/RECQL/RRM1/RRM2/E4F1/DTL/WRNIP1/GRWD1/CDC45/MCM4/SSRP1/HMGA1/RFWD3/ALYREF/MCM10/POLD2/ING4/CDT1/GTPBP4/BCL6/HRAS/GINS1/GINS2/TSPYL2/NFIB/RAD51/RFC3/CHTF8/CDK1/FAM111A/REPIN1/SAMHD1/POLD1/MCM2/STOML2/RECQL5/RBBP8/RAD9A/PTMS/SMC3/RPA3/PPP2CA/BCAR3/TNFAIP1/BAZ1A/MCM6/CDC6/DTD1/NAP1L1/TIMELESS/FEN1/SUPT16H/RFC4/PNKP/EXO1/RBBP4/DHX9/CST3	63
GO:0001649	BP	GO:0001649	osteoblast differentiation	55/2884	231/18866	0.000420402	0.00781933	0.00619206	DDX21/CDK6/ACVR2A/SNAI2/TNC/IFITM1/PTHLH/JAG1/RRAS2/TPM4/RRBP1/CTNNB1/SMAD6/ALYREF/ATP5F1B/HNRNPC/SUCO/CEBPB/GTPBP4/HSD17B4/TP63/BMP3/AREG/ID2/PHB/CCL3/SOX9/TOB1/VEGFC/WNT4/SIRT7/NBR1/ID1/TRPM4/NOTCH1/WNT11/JUND/GNAS/ACVR1/ATP6AP1/TWSG1/LOX/HSPE1/CLIC1/PSMC2/CEBPA/SND1/HNRNPU/CTNNBIP1/DHX9/ID4/TWIST1/LRP3/EPHA2/IHH	55
GO:0006977	BP	GO:0006977	DNA damage response, signal transduction by p53 class mediator resulting in cell cycle arrest	19/2884	56/18866	0.00042106	0.00781933	0.00619206	SFN/CCNB1/AURKA/MDM4/BTG2/CNOT9/CARM1/TFDP1/PML/PLK2/CDK1/PIDD1/TNKS1BP1/CNOT11/SOX4/PLK3/E2F4/GADD45A/CNOT1	19
GO:0043487	BP	GO:0043487	regulation of RNA stability	48/2884	195/18866	0.000429675	0.00795592	0.00630022	PSMD1/CIRBP/EIF4G1/PSMD2/PSMA6/IGF2BP2/SERBP1/YBX3/PSMD5/PSMB2/PSMD7/PSMB7/NPM1/SET/PSMA7/DKC1/PSMA3/EXOSC2/PSMD14/PSMC3/LARP1/PSME3/MAPKAPK2/HNRNPM/DXO/HNRNPC/PRKCD/PSMB5/HSPA8/NSUN2/METTL3/PSMB9/PSMA1/EXOSC3/PSMD13/TBRG4/PSMD12/FXR1/PSME2/PSMB8/PSMA5/PSMF1/PSMC2/FASTK/HNRNPR/HNRNPU/DHX9/THRAP3	48
GO:0061620	BP	GO:0061620	glycolytic process through glucose-6-phosphate	12/2884	28/18866	0.00043883	0.00810167	0.00641564	PGAM1/ENO1/TPI1/PFKP/PGK1/PFKM/HK1/GAPDH/BPGM/PKM/HK2/PFKL	12
GO:0002064	BP	GO:0002064	epithelial cell development	53/2884	221/18866	0.000440557	0.00810984	0.00642211	SFN/CDK6/MSN/IKBKB/FOXA1/PRDM1/AR/JAG1/RAB25/HIF1A/TBC1D20/CTNNB1/POF1B/RAPGEF1/HOXA5/TIGAR/FRMD6/SRC/HSD17B4/TP63/TJP3/PTPRS/DLL1/MYO1E/SLC9A4/TNFRSF1A/GPAT4/SOX9/ID1/ADD1/ADAMTSL4/CCM2/NOTCH1/COL18A1/WNT7A/MYADM/SLC9A3R1/HEG1/SLITRK6/E2F4/ICAM1/FOXJ1/COL15A1/VEZF1/VEGFA/CLIC4/PLOD3/CST3/IL1B/PSAP/PDGFB/EPHA2/IHH	53
GO:0009615	BP	GO:0009615	response to virus	77/2884	349/18866	0.000448373	0.00822973	0.00651705	DDX21/ENO1/CDK6/TSPAN6/IKBKB/CGAS/CCT5/GATA3/IFITM3/PMAIP1/FOSL1/IFITM1/CCDC130/G3BP1/GSDME/STAT1/NOP53/IFIH1/DDX17/CREBZF/RNF26/TRAF3IP2/SELENOK/HMGA1/IFI16/HMGA2/PML/GBP1/NLRC5/TRIM22/DDX60/SRC/IRF5/SETD2/OAS2/DDX1/FAM111A/IFIT3/PHB/SAMHD1/CXCL10/MAPK11/OAS3/IFNGR1/ISG20/UNC93B1/MMP12/DDX58/EXOC1/TPT1/IRF1/GBF1/PARP9/BST2/RRP1B/CCL4/EIF2AK2/LAMTOR5/TICAM1/FADD/MICB/PRF1/ZMYND11/DDIT4/NT5C3A/ZCC…	77
GO:0009100	BP	GO:0009100	glycoprotein metabolic process	89/2884	415/18866	0.00045783	0.00837896	0.00663522	EXT1/IDUA/NDST1/EXTL3/GALNT2/CHST11/LARGE1/ENGASE/OST4/TRAK1/DSE/SULF2/GPC1/DPM3/KRTCAP2/GCNT4/NPC1/CHST15/PHLDA1/TMTC4/MCFD2/NECAB3/GANAB/EXT2/ST3GAL5/GALNT6/GALNT10/NGLY1/MAN2A2/TNIP1/GORASP1/HIF1A/B4GALT2/OGT/CTNNB1/PORCN/MAN1B1/GCNT1/GALNT18/UGGT2/ACER2/HBEGF/B3GALNT1/B3GNT7/FOXL1/DPM1/B3GNT5/AATF/GALNT11/MGAT4A/DPM2/POFUT2/CHPF/ERP44/B4GALT6/SLC2A10/POMGNT2/RPN2/MMP12/DOLK/UGGT1/HEXB/CANT1/S…	89
GO:0007031	BP	GO:0007031	peroxisome organization	25/2884	83/18866	0.000462053	0.00838334	0.00663869	ABCD3/HMGCL/ACAA1/PEX11G/AGPS/TMEM135/ACOX1/DECR2/SCP2/PEX19/ACOX3/PHYH/HSD17B4/PEX11A/ZFAND6/CROT/PEX3/SLC27A2/CRAT/AMACR/GSTK1/IDH1/PEX11B/ECI2/ECH1	25
GO:0048145	BP	GO:0048145	regulation of fibroblast proliferation	25/2884	83/18866	0.000462053	0.00838334	0.00663869	MYC/CDK6/SPHK1/CCNB1/ANXA2/PPARG/CCNA2/TP53INP1/CD300A/S100A6/PRKDC/FN1/CTNNB1/PML/MED25/DAB2IP/BMI1/GSTP1/FTH1/AQP1/CDC6/PDGFA/DHX9/PDGFRB/PDGFB	25
GO:1900046	BP	GO:1900046	regulation of hemostasis	25/2884	83/18866	0.000462053	0.00838334	0.00663869	F3/PLAUR/ENPP4/ANXA2/PLAU/EPHB2/CAV1/SERPINE1/PRKCD/FAP/THBD/USF1/PDPN/LYN/F12/SERPINE2/THBS1/F2R/CD36/EDN1/SERPINB2/PDGFA/ANO6/FCER1G/PDGFB	25
GO:0072395	BP	GO:0072395	signal transduction involved in cell cycle checkpoint	23/2884	74/18866	0.00046862	0.00846903	0.00670655	SFN/CCNB1/AURKA/MDM4/DTL/PLK1/BTG2/PRKDC/CNOT9/CARM1/TFDP1/PML/PLK2/CDK1/PRPF19/PIDD1/TNKS1BP1/CNOT11/SOX4/PLK3/E2F4/GADD45A/CNOT1	23
GO:0048608	BP	GO:0048608	reproductive structure development	94/2884	443/18866	0.000469651	0.00846903	0.00670655	SERPINB5/GJB3/PATZ1/SAFB2/INHBA/ACVR2A/VDR/FOXA1/HSPA5/YBX3/GATA3/WDR48/PPARG/AGO4/EPOR/TNC/FOSL1/ADM/ANXA1/INSR/PRDM1/RRM1/TIPARP/MMP14/CTSB/AR/SRD5A1/BAK1/GJB5/EIF2S2/NR2F2/STC2/HIF1A/ADA/TBC1D20/GJB2/CTNNB1/SLIT3/FST/OSR1/TBX3/STAT5B/CEBPB/STK11/OVOL2/SGPL1/SRC/ANG/HSD17B4/HSD17B2/TP63/FOXC1/SETD2/FZD4/ADAM19/PTPN11/FSTL3/CTSV/MAP2K1/NCOA1/SOX9/ARRB1/WNT4/SERPINE2/PLCD3/IDH1/NOTCH1/ASH1L/KITLG…	94
GO:0002220	BP	GO:0002220	innate immune response activating cell surface receptor signaling pathway	32/2884	116/18866	0.000472141	0.00846903	0.00670655	PSMD1/PSMD2/PSMA6/IKBKB/PSMD5/PSMB2/PSMD7/PSMB7/PSMA7/PSMA3/PSMD14/PSMC3/PSME3/PRKCD/PSMB5/NFKB1/PSMB9/PSMA1/LYN/SRC/HRAS/PSMD13/PSMD12/PSME2/NRAS/PSMB8/PSMA5/PSMF1/MUC15/PSMC2/FCER1G/PAK2	32
GO:0006757	BP	GO:0006757	ATP generation from ADP	32/2884	116/18866	0.000472141	0.00846903	0.00670655	PGAM1/ENO1/FBP1/LDHA/NUP37/NUP188/TPI1/PRXL2C/PFKP/INSR/NUP93/PGK1/HIF1A/OGT/TIGAR/NUP205/PFKM/NDC1/HK1/PGM1/GAPDH/STAT3/BPGM/NUP155/PKM/APP/RAE1/DDIT4/NUP153/HK2/OGDH/PFKL	32
GO:1901293	BP	GO:1901293	nucleoside phosphate biosynthetic process	62/2884	269/18866	0.000476478	0.00852262	0.00674898	ENO1/PNP/ACOT7/ADORA2B/CBR4/ADCY3/CAD/MTHFD1/IMPDH1/GMPS/GART/TK1/TGFB1/RRM1/RRM2/CTPS2/AK4/ADK/NADSYN1/ATP5MC2/DCAKD/ME1/ADCY6/ADA/VCP/PAICS/ATP5F1B/ATIC/ADSL/NME3/ACSL5/NAMPT/ACSS1/ELOVL6/MPC1/PDP1/PDK4/PRPS1/STAT3/AK2/STOML2/DTYMK/SLC25A1/KYNU/PKM/ACSL3/NME4/UPP1/NADK2/CTPS1/UCK2/PARP9/COX5B/PDHB/SPHK2/ATP5ME/NAXD/HACD2/MPC2/PNKP/SLC35B3/ATP5MC3	62
GO:0050818	BP	GO:0050818	regulation of coagulation	26/2884	88/18866	0.000500008	0.00890519	0.00705194	F3/PLAUR/ENPP4/ANXA2/PLAU/EPHB2/CAV1/SERPINE1/ANXA5/PRKCD/FAP/THBD/USF1/PDPN/LYN/F12/SERPINE2/THBS1/F2R/CD36/EDN1/SERPINB2/PDGFA/ANO6/FCER1G/PDGFB	26
GO:0034314	BP	GO:0034314	Arp2/3 complex-mediated actin nucleation	15/2884	40/18866	0.000500688	0.00890519	0.00705194	ACTR3/ARPC5L/ARPC2/ARPC1B/ARFIP1/HIP1R/TRIM27/WASF2/ARPC1A/PICK1/ACTR2/WASHC1/BRK1/CORO1B/WASH6P	15
GO:0007492	BP	GO:0007492	endoderm development	24/2884	79/18866	0.000518046	0.00916366	0.00725662	EXT1/HNF1B/COL7A1/INHBA/SOX7/PELO/LAMB3/MMP14/LAMA3/FN1/CTNNB1/HMGA2/SETD2/NOTCH1/MED12/MESP1/ITGA7/DUSP2/ITGB5/LEO1/COL5A2/COL4A2/LAMB1/MMP15	24
GO:0046394	BP	GO:0046394	carboxylic acid biosynthetic process	80/2884	367/18866	0.000518123	0.00916366	0.00725662	MTHFD1L/SHMT2/GGT6/ACCS/ACOT7/PTGES3/ABCD3/DSE/OAT/ALOX5/ACADVL/CBR4/CAD/MTHFD1/OSBPL7/ADIPOR2/PSAT1/GART/ANXA1/TGFB1/ERLIN1/OSBPL2/DPYD/GGT7/PSPH/MGST2/NR1H4/BCAT2/PRXL2B/DECR2/ATIC/TRIB3/SCP2/GOT1/NFKB1/HPGD/ACSS1/DEGS1/ALDH1A3/ELOVL6/HSD17B4/CBR1/SCAP/GSTP1/FABP5/PTGES/PDK4/OSBPL3/GATM/SLC27A2/MGST3/PNPLA8/KYNU/OSBP/AMACR/ALOX5AP/CLN3/INSIG2/PKM/ACSL3/FADS3/CES1/LIPH/BCAT1/EDN1/DHRS9/PTGES2/PY…	80
GO:0019318	BP	GO:0019318	hexose metabolic process	59/2884	254/18866	0.000522927	0.00920973	0.0072931	PGAM1/ENO1/FBP1/CLK2/INPP5K/WDR5/TPI1/NISCH/PMAIP1/CHST15/PFKP/SLC39A14/INSR/FAM3C/FUCA1/NFE2L1/PPP1R3C/GALM/KAT2B/PGK1/MAN2A2/OGT/EPM2AIP1/TIGAR/SLC37A4/PFKM/GOT1/USF1/SRC/RORC/HK1/G6PC3/PGM1/FABP5/PDK4/GAPDH/CRTC2/MAN2C1/POFUT2/SLC25A1/BPGM/SIRT7/PKM/KAT2A/INPPL1/PC/SLC25A10/PDHB/DGAT2/MDH2/PGM5/DGKQ/PHLDA2/C1QTNF3/HK2/G6PD/POFUT1/AKR1A1/PFKL	59
GO:0061572	BP	GO:0061572	actin filament bundle organization	41/2884	161/18866	0.000523645	0.00920973	0.0072931	FSCN1/MYO1B/PLS3/RHOD/INPP5K/ARHGEF10L/HSP90B1/LIMK1/SHROOM1/ACTN1/S100A10/LIMCH1/LIMA1/RHOC/BAIAP2/ZYX/SPIRE2/SRC/WASF2/MICAL1/ESPN/ARRB1/PHLDB2/WNT4/ASAP3/ID1/ADD1/CD47/ACTG1/WNT11/TNFAIP1/SRF/PLS1/TGFBR1/PXN/LCP1/ITGB5/SORBS3/CORO1B/RFLNB/PAK2	41
GO:0046890	BP	GO:0046890	regulation of lipid biosynthetic process	50/2884	207/18866	0.000528187	0.00926381	0.00733593	RAN/PLIN5/SPHK1/PLA2G6/SNAI2/VDR/ATP1A1/ACADVL/RAB38/ADIPOR2/LDLR/ADM/ORMDL3/ANXA1/ERLIN1/TM7SF2/KPNB1/CAPN2/NR1H4/PRKCD/TRIB3/SEC14L2/ORMDL1/SMPD2/NFKB1/ASAH1/ELOVL6/SCAP/FABP5/TNFRSF1A/PDK4/WNT4/INSIG2/ACSL3/PMVK/IDH1/CES1/DKK3/DGAT2/SPHK2/SCARB1/DGKQ/PDGFA/POR/NR1H2/NFYA/SREBF2/IL1B/PDGFB/SF1	50
GO:0000209	BP	GO:0000209	protein polyubiquitination	75/2884	340/18866	0.000530693	0.00928198	0.00735032	PSMD1/UBE2D4/PSMD2/PSMA6/RNF19B/NEDD4L/PSMD5/PSMB2/PSMD7/PSMB7/PSMA7/ANAPC4/FBXW4/NHLRC3/NFE2L1/UBE2L6/WSB1/DTL/PSMA3/PSMD14/MKRN1/PSMC3/PSME3/RNF26/TRAF3IP2/CTNNB1/UBE2V2/PSMB5/UBE3C/NMI/IRF2BP1/PSMB9/ZFP91/TRIM21/PSMA1/TRIM22/TRIM27/MYLIP/ZNF738/HERC6/TTC3/SIAH2/ARIH2/UBE2F/PRPF19/BLMH/TRAF4/TRAF2/PSMD13/FBXL12/RNF146/CDC16/UBE2C/PSMD12/UBE2Q1/TMEM129/PSME2/FBXL5/TRIM14/RNF5/PSMB8/PSMA5/PSMF1/U…	75
GO:0046148	BP	GO:0046148	pigment biosynthetic process	19/2884	57/18866	0.00054212	0.00945566	0.00748785	CDH3/SHMT2/GMPS/GART/NFE2L1/ALAS1/PPOX/PGRMC1/CPOX/ADA/PAICS/SLC25A38/PRPS1/ALAD/FECH/HMBS/SLC11A2/ATP5IF1/MFSD12	19
GO:0072659	BP	GO:0072659	protein localization to plasma membrane	64/2884	281/18866	0.000546247	0.00950139	0.00752406	PKP3/ATP1B3/PRNP/IKBKB/INPP5K/CACNB3/TMEM150A/ANXA2/IFT20/SYTL2/TGFB1/EPHB2/EHD2/MMP14/CRB3/RAB31/SKAP1/AR/PACS2/ACTB/S100A10/RAB15/GORASP1/TMEM88/GGA3/GBP1/GOLPH3L/GGA1/RAB11A/TTC7A/VAMP3/TNFRSF1A/FYB1/ITGB1/ITGA3/JUP/FLOT2/RHOG/TSPAN15/STX3/OPTN/CLN3/ACSL3/RAB10/RHOQ/RANGRF/RAMP2/MYADM/SLC9A3R1/KIF13A/PLS1/ARF6/VAMP2/GGA2/DENND4C/RAB40C/AGR2/FCER1G/SMURF1/TESC/EFR3A/GORASP2/TMEM59/EPHA2	64
GO:0006694	BP	GO:0006694	steroid biosynthetic process	48/2884	197/18866	0.000549027	0.0095235	0.00754158	RAN/SNAI2/VDR/ATP1A1/OSBPL7/ADM/ERLIN1/OSBPL2/HSD17B11/TM7SF2/CNBP/KPNB1/SRD5A1/NR1H4/ARV1/SEC14L2/SCP2/NFKB1/ASAH1/ELOVL6/HSD17B4/HSD17B2/PBX1/SCAP/OSBPL3/SLC27A2/OSBP/AMACR/WNT4/INSIG2/PMVK/CACNA1H/CES1/DKK3/SCARB1/DGKQ/CYP1A1/HMGCS2/G6PD/POR/HSD11B2/CYB5R3/SRD5A3/NFYA/HSD17B14/SREBF2/IL1B/SF1	48
GO:0046486	BP	GO:0046486	glycerolipid metabolic process	92/2884	434/18866	0.000554543	0.0095675	0.00757642	FIG4/FAAH/AJUBA/PLIN5/PNPLA2/INPP5K/PLA2G6/TMEM150A/IP6K2/PIK3C2B/SLC44A4/SH3YL1/DPM3/ACP6/RAB38/LDLR/PTDSS1/RAB4A/SLC44A3/CAV1/PIGZ/CAPN2/MTMR4/NR1H4/PLCE1/CRLS1/PCYT1A/IMPA2/PCYT2/DGAT1/ABHD12/RAB14/PLA2G12A/PCSK9/GPD1L/CHKA/ANG/AGPAT5/MBOAT2/PIP4K2C/TTC7A/FABP6/LPIN3/PI4K2A/FABP5/PIGC/LIPE/PTPN11/DPM1/RAB5A/STOML2/DPM2/LPCAT2/GPAT4/PNPLA8/HADHB/CHPT1/CLN3/INSIG2/VAC14/ACSL3/INPPL1/ARF3/PLA2G2F…	92
GO:0016197	BP	GO:0016197	endosomal transport	57/2884	244/18866	0.00055479	0.0095675	0.00757642	SGSM2/RILP/MICALL1/CORO1C/TBC1D17/YKT6/RAB17/TMEM50B/ANXA8/EHD2/RAB35/DCTN1/ANXA8L1/RAB11FIP3/ENTR1/NUMA1/VPS26A/VCP/ARL4C/RAB7B/VPS28/ARFIP1/UBAP1/RAB14/RAB7A/GGA3/ITSN2/TRIM27/WASHC5/GGA1/RAB11A/SNX6/VAMP3/CHMP1A/UBXN6/SNX12/BLOC1S1/TMEM50A/ARL1/MYO5B/CHMP2A/RAB10/RAB11B/SNX8/GBF1/TOM1/LAPTM4B/RAB11FIP4/SORL1/VPS25/WASHC1/PLEKHJ1/ARF6/SNX1/SNX17/STX16/WASH6P	57
GO:0002758	BP	GO:0002758	innate immune response-activating signal transduction	32/2884	117/18866	0.000556109	0.0095675	0.00757642	PSMD1/PSMD2/PSMA6/IKBKB/PSMD5/PSMB2/PSMD7/PSMB7/PSMA7/PSMA3/PSMD14/PSMC3/PSME3/PRKCD/PSMB5/NFKB1/PSMB9/PSMA1/LYN/SRC/HRAS/PSMD13/PSMD12/PSME2/NRAS/PSMB8/PSMA5/PSMF1/MUC15/PSMC2/FCER1G/PAK2	32
GO:0048144	BP	GO:0048144	fibroblast proliferation	25/2884	84/18866	0.000563654	0.00967095	0.00765834	MYC/CDK6/SPHK1/CCNB1/ANXA2/PPARG/CCNA2/TP53INP1/CD300A/S100A6/PRKDC/FN1/CTNNB1/PML/MED25/DAB2IP/BMI1/GSTP1/FTH1/AQP1/CDC6/PDGFA/DHX9/PDGFRB/PDGFB	25
GO:0017015	BP	GO:0017015	regulation of transforming growth factor beta receptor signaling pathway	34/2884	127/18866	0.000581247	0.00990855	0.00784649	TGFBR3/CD109/STRAP/CHST11/HSPA5/PMEPA1/TGFB1/CAV1/MTMR4/CAV2/SNW1/SMAD6/GLG1/GOT1/STK11/TRIM33/SNX6/FERMT1/ADAM17/ITGA3/DNM2/SLC2A10/THBS1/DKK3/HSP90AB1/TGFBR1/FAM89B/SPRED2/LOX/SPRY1/HTRA3/SMURF1/BAMBI/LTBP1	34
GO:0032606	BP	GO:0032606	type I interferon production	34/2884	127/18866	0.000581247	0.00990855	0.00784649	CGAS/SIRPA/HSPD1/G3BP1/UBE2L6/XRCC6/IRAK1/STAT1/IFIH1/DTX4/PRKDC/RNF26/CTNNB1/IFI16/UBA7/NFKB1/NMI/NLRC5/TRIM21/PTPRS/IRF5/SETD2/PTPN11/DDX58/IRF1/HAVCR2/TICAM1/ZCCHC3/TLR2/STAT6/NPLOC4/HERC5/DHX9/XRCC5	34
GO:0045010	BP	GO:0045010	actin nucleation	18/2884	53/18866	0.000583779	0.00990855	0.00784649	ACTR3/ARPC5L/ARPC2/ARPC1B/ARFIP1/HIP1R/TRIM27/SPIRE2/WASHC5/WASF2/ARPC1A/SCIN/PICK1/ACTR2/WASHC1/BRK1/CORO1B/WASH6P	18
GO:0061614	BP	GO:0061614	pri-miRNA transcription by RNA polymerase II	18/2884	53/18866	0.000583779	0.00990855	0.00784649	GATA3/PPARG/FOSL1/TGFB1/NR3C1/HIF1A/SMAD6/GNL3/KLF4/ATOH8/NFIB/STAT3/SOX9/SRF/APLN/SPI1/SREBF2/PDGFB	18
GO:0046112	BP	GO:0046112	nucleobase biosynthetic process	9/2884	18/18866	0.000586503	0.0099281	0.00786197	SHMT2/CAD/GMPS/GART/CTPS2/ADA/PAICS/PRPS1/CTPS1	9
GO:0051017	BP	GO:0051017	actin filament bundle assembly	40/2884	157/18866	0.000602047	0.0101159	0.00801067	FSCN1/MYO1B/PLS3/RHOD/INPP5K/ARHGEF10L/HSP90B1/LIMK1/SHROOM1/ACTN1/S100A10/LIMCH1/LIMA1/RHOC/BAIAP2/ZYX/SPIRE2/SRC/WASF2/MICAL1/ESPN/ARRB1/PHLDB2/WNT4/ASAP3/ID1/ADD1/CD47/ACTG1/WNT11/TNFAIP1/SRF/PLS1/TGFBR1/PXN/LCP1/ITGB5/SORBS3/CORO1B/PAK2	40
GO:0046467	BP	GO:0046467	membrane lipid biosynthetic process	38/2884	147/18866	0.000602888	0.0101159	0.00801067	SPHK1/PLA2G6/LARGE1/DPM3/ORMDL3/PIGZ/ST3GAL5/PLPP1/DEGS2/PLPP3/PRKCD/ORMDL1/SMPD2/ASAH1/SPTSSB/DEGS1/ACER2/ELOVL6/SGPL1/SCCPDH/KDSR/PIGC/TNFRSF1A/DPM1/B3GNT5/DPM2/SPTLC1/B4GALT6/ST3GAL4/A4GALT/ST6GALNAC4/SPHK2/PIGS/B3GALT4/HACD2/ALDH3A2/PIGM/PEMT	38
GO:0048762	BP	GO:0048762	mesenchymal cell differentiation	54/2884	229/18866	0.000603228	0.0101159	0.00801067	NOLC1/TGFBR3/STRAP/CORO1C/TCOF1/SNAI2/FOXA1/GATA3/TGFB1/JAG1/STAT1/TRIM62/DDX17/FUZ/HIF1A/FN1/CTNNB1/HMGA2/OSR1/FAM83D/FRZB/PDPN/OVOL2/FOXC1/DAB2IP/TBX1/POFUT2/SOX9/PHLDB2/WNT4/SEMA6C/PPP2CA/NOTCH1/KITLG/MCRIP1/WNT11/EDN1/ACVR1/SERPINB3/TGFBR1/SEMA4A/HAS2/SPRED2/CFL1/SPRY1/CUL7/RFLNB/HES1/SEMA5A/SEMA6A/BAMBI/TWIST1/IL1B/MDK	54
GO:0009165	BP	GO:0009165	nucleotide biosynthetic process	61/2884	266/18866	0.000604004	0.0101159	0.00801067	ENO1/PNP/ACOT7/ADORA2B/CBR4/ADCY3/CAD/MTHFD1/IMPDH1/GMPS/GART/TGFB1/RRM1/RRM2/CTPS2/AK4/ADK/NADSYN1/ATP5MC2/DCAKD/ME1/ADCY6/ADA/VCP/PAICS/ATP5F1B/ATIC/ADSL/NME3/ACSL5/NAMPT/ACSS1/ELOVL6/MPC1/PDP1/PDK4/PRPS1/STAT3/AK2/STOML2/DTYMK/SLC25A1/KYNU/PKM/ACSL3/NME4/UPP1/NADK2/CTPS1/UCK2/PARP9/COX5B/PDHB/SPHK2/ATP5ME/NAXD/HACD2/MPC2/PNKP/SLC35B3/ATP5MC3	61
GO:0001819	BP	GO:0001819	positive regulation of cytokine production	94/2884	447/18866	0.000641029	0.0106816	0.00845867	SLC7A5/DDX21/IL1RAP/SPHK1/TSPAN6/CGAS/F3/GATA3/AFAP1L2/HSPD1/SULF2/ADORA2B/ANXA1/TGFB1/PANX1/XRCC6/IRAK1/STAT1/IL20RB/NOP53/IFIH1/AGER/PRKDC/SERPINE1/HIF1A/SELENOK/CD276/CASP1/CTNNB1/IFI16/TNFRSF14/IL18/RAB7B/CEBPB/NFKB1/CD46/SCAMP5/DDX60/CD274/EIF2AK3/SRC/HRAS/ZNF580/IRF5/AKIRIN2/SETD2/CD86/ADAM17/DDX1/PTPN11/TRIM16/GAPDH/STAT3/PHB/MAPK11/CCL3/TRAF2/KPNA6/PTAFR/GBP5/DDX58/THBS1/TUSC2/IRF1/WNT11/…	94
GO:0019319	BP	GO:0019319	hexose biosynthetic process	27/2884	94/18866	0.000642247	0.0106816	0.00845867	PGAM1/ENO1/FBP1/CLK2/WDR5/TPI1/CHST15/SLC39A14/FAM3C/KAT2B/PGK1/OGT/SLC37A4/GOT1/G6PC3/PGM1/GAPDH/CRTC2/SLC25A1/SIRT7/KAT2A/PC/SLC25A10/DGAT2/MDH2/DGKQ/C1QTNF3	27
GO:0061615	BP	GO:0061615	glycolytic process through fructose-6-phosphate	12/2884	29/18866	0.000645166	0.0106816	0.00845867	PGAM1/ENO1/TPI1/PFKP/PGK1/PFKM/HK1/GAPDH/BPGM/PKM/HK2/PFKL	12
GO:0033627	BP	GO:0033627	cell adhesion mediated by integrin	22/2884	71/18866	0.000646242	0.0106816	0.00845867	SNAI2/ITGB4/ITGA2/PLAU/SKAP1/SERPINE1/ADA/PLPP3/ACER2/LYN/FERMT1/ADAM17/ITGB1/PTPN11/PIEZO1/WNK1/DPP4/ICAM1/ITGB5/COL16A1/TESC/EPHA2	22
GO:0051785	BP	GO:0051785	positive regulation of nuclear division	22/2884	71/18866	0.000646242	0.0106816	0.00845867	SPHK1/AURKA/SH2B1/DLGAP5/CDCA5/ANAPC4/INSR/ZNF711/NUMA1/CDT1/RANBP1/AURKB/WNT4/CDC16/UBE2C/EPGN/EDN1/CDC27/HNRNPU/PDGFRB/IL1B/PDGFB	22
GO:0030177	BP	GO:0030177	positive regulation of Wnt signaling pathway	45/2884	183/18866	0.000652622	0.0107366	0.00850219	PSMD1/CDH3/PSMD2/PSMA6/SULF2/ZBED2/RUVBL1/PSMD5/PSMB2/NRARP/PSMD7/PSMB7/PSMA7/TGFB1/CAV1/PSMA3/PSMD14/PSMC3/PSME3/DEPDC1B/LYPD6/VCP/PSMB5/NFKB1/PSMB9/MBD2/PSMA1/SRC/JUP/PSMD13/RNF146/TRPM4/PSMD12/KANK1/PSME2/PSMB8/PSMA5/SOX4/PSMF1/WNK1/TLR2/PPM1N/PSMC2/SEMA5A/BAMBI	45
GO:0007569	BP	GO:0007569	cell aging	32/2884	118/18866	0.000652968	0.0107366	0.00850219	TBX2/CDK6/YPEL3/CGAS/FOXM1/ULK3/NPM1/NUAK1/PRKDC/SERPINE1/HMGA1/HMGA2/PRKCD/TBX3/CALR/PML/NAMPT/PLK2/BCL6/HRAS/TP63/PNPT1/NEK6/CDK1/ID2/MAP2K1/SRF/B2M/ICAM1/PRELP/CDKN2A/TWIST1	32
GO:0009612	BP	GO:0009612	response to mechanical stimulus	50/2884	209/18866	0.000666886	0.0109369	0.00866086	TNFRSF10A/BAG3/CACNB3/CCNB1/ATP1A1/PPARG/ITGA2/TNC/FOSL1/MMP14/CNN2/PSPH/STAT1/TXNIP/BAK1/BTG2/SLC2A1/CASP1/FAS/ABHD12/SMPD2/GOT1/NFKB1/MBD2/SRC/TMEM120A/MTPN/TNFRSF1A/PTPN11/JUP/CXCL10/SOX9/PIEZO1/SERPINE2/THBS1/IRF1/WNT11/AQP1/SLITRK6/EDN1/FADD/SCX/TNFRSF10B/GADD45A/GJA1/LTBR/POSTN/IL1B/MDK/IHH	50
GO:0007160	BP	GO:0007160	cell-matrix adhesion	54/2884	230/18866	0.00067321	0.0109846	0.00869864	ITGA6/CDK6/AJUBA/CORO1C/RHOD/COL17A1/CD44/ITGB4/ITGA2/TMEM8B/PLAU/RIN2/MMP14/COL5A3/SKAP1/JAG1/ACTN1/S100A10/LIMCH1/TESK2/SERPINE1/FN1/CTNNB1/ACER2/ZYX/SRC/CAMSAP3/BCL6/FERMT1/ITGB1/CD96/ITGA3/NID1/MAP4K4/JUP/PHLDB2/MINK1/WNT4/MMP12/THBS1/ACTG1/CD36/SRF/ITGA7/ITGB5/VEGFA/LYPD3/CD63/COL16A1/BCR/PTPRK/CDKN2A/POSTN/BCAM	54
GO:0034340	BP	GO:0034340	response to type I interferon	28/2884	99/18866	0.000675014	0.0109846	0.00869864	TTLL12/SHMT2/IP6K2/PTPN1/IFITM3/IFITM1/IRAK1/STAT1/METTL3/NLRC5/IRF5/SETD2/OAS2/PTPN11/IFIT3/SAMHD1/OAS3/ISG20/IRF6/MMP12/IRF1/BST2/HSP90AB1/USP18/PSMB8/FADD/TYK2/IFI35	28
GO:0051817	BP	GO:0051817	modulation of process of other organism involved in symbiotic interaction	28/2884	99/18866	0.000675014	0.0109846	0.00869864	INPP5K/KPNA2/ANXA2/INSR/SERPINB9/KPNB1/PSMC3/CAV2/TNIP1/SNW1/TBC1D20/HMGA2/HSPA8/IGF2R/GTF2B/KPNA4/GAPDH/PHB/CCL3/PC/KPNA3/RRP1B/CCL4/AQP1/EIF2AK2/STOM/CFL1/PABPN1	28
GO:0006734	BP	GO:0006734	NADH metabolic process	15/2884	41/18866	0.000679048	0.0110069	0.00871624	PGAM1/ENO1/TPI1/PFKP/PGK1/VCP/TIGAR/PFKM/HK1/GAPDH/BPGM/PKM/MDH2/HK2/PFKL	15
GO:1902745	BP	GO:1902745	positive regulation of lamellipodium organization	13/2884	33/18866	0.000679867	0.0110069	0.00871624	FSCN1/CORO1C/ACTR3/ARPC2/PLCE1/SRC/WASF2/AKIRIN1/DNM2/ACTR2/BRK1/CORO1B/RAC2	13
GO:0006997	BP	GO:0006997	nucleus organization	35/2884	133/18866	0.000684927	0.0110604	0.00875866	NOLC1/CCNB1/SERBP1/PYGO2/AKAP8L/AGFG1/NFE2L1/PLK1/NUP93/DCTN1/PITPNB/NUMA1/SPAG4/CCNB2/NUP205/PML/NDC1/DMPK/NEK6/CHMP1A/CDK1/TOR1A/CHMP2A/NUP155/REEP3/REEP4/PPP2R2A/PPP2CA/NUP153/TOR1B/VRK1/SUMO1/PES1/MFSD14A/SF1	35
GO:0071474	BP	GO:0071474	cellular hyperosmotic response	8/2884	15/18866	0.000691008	0.0111195	0.00880539	YBX3/MAPK10/XRCC6/SLC2A1/SLC25A23/AQP1/LETM1/XRCC5	8
GO:0031638	BP	GO:0031638	zymogen activation	19/2884	58/18866	0.000692104	0.0111195	0.00880539	ENO1/PLAU/MMP14/CTSH/BAK1/PGK1/PERP/SERPINE1/IFI16/CYFIP2/F12/SERPINE2/THBS1/FADD/FURIN/C1R/CTSZ/CTSL/MELTF	19
GO:2000278	BP	GO:2000278	regulation of DNA biosynthetic process	30/2884	109/18866	0.000727716	0.0116619	0.00923497	MYC/CCT4/CCT5/PTGES3/SH2B1/PPARG/CCT7/DKC1/CTNNB1/HNRNPC/KLF4/TFDP1/SRC/DDX39B/CCT6A/RFC3/CHTF8/AURKB/TCP1/HSP90AB1/PARP4/NEK2/RFC4/PNKP/HNRNPA2B1/GJA1/HNRNPU/XRCC5/PDGFRB/PDGFB	30
GO:0030100	BP	GO:0030100	regulation of endocytosis	50/2884	210/18866	0.000747701	0.0118379	0.00937436	SPHK1/ANXA2/PPARG/NEDD4L/PTPN1/ITGA2/RAB17/INSR/RAB4A/CAV1/RAB31/CD300A/SERPINE1/VPS28/PCSK9/HIP1R/SCAMP5/HNRNPK/SRC/CD2AP/PACSIN3/DLL1/TOR1A/SNX12/RAB5C/RAB5A/DNM2/RAB5B/ARRB1/PICK1/AP2S1/ANKRD13D/CLN3/TNK2/APPL2/CD36/RAB4B/ANKRD13A/APLN/DGKQ/B2M/AXL/ARF6/VEGFA/NR1H2/SH3GL2/CD63/SNX17/ANO6/PPP3CA	50
GO:0030857	BP	GO:0030857	negative regulation of epithelial cell differentiation	18/2884	54/18866	0.000752046	0.0118379	0.00937436	CAV1/JAG1/STAT1/CTNNB1/SRSF6/OSR1/TBX3/FRZB/XDH/TP63/DLL1/SOX9/ID1/NOTCH1/SPRED2/VEGFA/SPRY1/HES1	18
GO:0010755	BP	GO:0010755	regulation of plasminogen activation	7/2884	12/18866	0.000752977	0.0118379	0.00937436	ENO1/SERPINE1/F12/SERPINE2/THBS1/CTSZ/MELTF	7
GO:0051255	BP	GO:0051255	spindle midzone assembly	7/2884	12/18866	0.000752977	0.0118379	0.00937436	RACGAP1/KIF4A/INCENP/PRC1/AURKB/KIF23/LZTS2	7
GO:1903405	BP	GO:1903405	protein localization to nuclear body	7/2884	12/18866	0.000752977	0.0118379	0.00937436	CCT4/CCT5/CCT7/DKC1/CCT6A/TCP1/LARP7	7
GO:1904816	BP	GO:1904816	positive regulation of protein localization to chromosome, telomeric region	7/2884	12/18866	0.000752977	0.0118379	0.00937436	CCT4/CCT5/CCT7/DKC1/GNL3/CCT6A/TCP1	7
GO:1904867	BP	GO:1904867	protein localization to Cajal body	7/2884	12/18866	0.000752977	0.0118379	0.00937436	CCT4/CCT5/CCT7/DKC1/CCT6A/TCP1/LARP7	7
GO:0010499	BP	GO:0010499	proteasomal ubiquitin-independent protein catabolic process	10/2884	22/18866	0.000753698	0.0118379	0.00937436	PSMA6/PSMB2/PSMB7/PSMA7/PSMA3/PSMB5/PSMB9/PSMA1/PSMB8/PSMA5	10
GO:0048194	BP	GO:0048194	Golgi vesicle budding	24/2884	81/18866	0.000772613	0.0121049	0.00958577	COL7A1/TRAPPC6A/CTSC/MCFD2/CNIH1/GORASP1/TBC1D20/TRAPPC9/GOLPH3L/SCAP/AREG/SEC23B/CD59/PPP6C/ARFGAP3/GBF1/TRAPPC1/TMED9/RAB1B/NAPA/LMAN1/CTSZ/TFG/PPP6R1	24
GO:0022612	BP	GO:0022612	gland morphogenesis	33/2884	124/18866	0.000777183	0.0121464	0.00961861	TBX2/SERPINB5/MSN/SNAI2/VDR/FOXA1/SULF2/ELF3/TNC/TGFB1/CAV1/AR/TBX3/CEBPB/PLXNA1/PML/SRC/TP63/NFIB/AREG/SOX9/WNT4/NOTCH1/SLC9A3R1/ESRP2/RPS6KA1/TWSG1/TGM2/PDGFA/STAT6/ID4/MDK/EPHA2	33
GO:0018393	BP	GO:0018393	internal peptidyl-lysine acetylation	41/2884	164/18866	0.000780151	0.0121627	0.0096315	RPS6KA4/POLE3/SNAI2/ATAT1/WDR5/GATA3/HAT1/RUVBL1/PYGO2/SET/JADE1/KAT2B/OGT/TADA1/ING4/NAA50/MRGBP/DMAP1/GTF2B/TAF9/TRIM16/PHF10/KAT8/CRTC2/SGF29/EID1/NOC2L/NCOA1/NAA40/ARRB1/KAT2A/SDR16C5/BAZ1A/TADA3/SPHK2/SPI1/PCGF2/ACTL6A/POR/TWIST1/IL1B	41
GO:0051054	BP	GO:0051054	positive regulation of DNA metabolic process	48/2884	200/18866	0.000783639	0.0121869	0.00965073	MYC/CCT4/CCT5/FOXM1/PTGES3/SETMAR/ZNF711/TGFB1/CCT7/DKC1/NPAS2/PRKDC/CTNNB1/TIGAR/PRKCD/GNL3/KLF4/PML/CLCF1/SPIRE2/SRC/DDX39B/CCT6A/EXOSC3/RAD51/RFC3/CHTF8/AURKB/TCP1/PARP9/HSP90AB1/ACTR2/NEK2/ANXA3/DTX3L/HSF1/TIMELESS/RFC4/PPP1R10/STAT6/PNKP/HNRNPA2B1/DHX9/XRCC5/PDGFRB/MMS19/MGMT/PDGFB	48
GO:1903844	BP	GO:1903844	regulation of cellular response to transforming growth factor beta stimulus	34/2884	129/18866	0.000786672	0.012204	0.00966428	TGFBR3/CD109/STRAP/CHST11/HSPA5/PMEPA1/TGFB1/CAV1/MTMR4/CAV2/SNW1/SMAD6/GLG1/GOT1/STK11/TRIM33/SNX6/FERMT1/ADAM17/ITGA3/DNM2/SLC2A10/THBS1/DKK3/HSP90AB1/TGFBR1/FAM89B/SPRED2/LOX/SPRY1/HTRA3/SMURF1/BAMBI/LTBP1	34
GO:0007162	BP	GO:0007162	negative regulation of cell adhesion	67/2884	301/18866	0.000792569	0.0122432	0.00969526	CORO1C/PRNP/SNAI2/NRARP/TNC/PLXNB1/ANXA1/TGFB1/ERBB3/MMP14/JAG1/IL20RB/CD300A/SERPINE1/PLXNA3/TNFRSF14/ATP5F1B/ARHGDIA/PRKCD/CEBPB/PLXNA1/RUNX3/KLF4/DAB1/FBLN1/METTL3/GTPBP4/ACER2/GBP1/CD274/SRC/BCL6/TGFBI/FZD4/CD86/PTPN11/MAP4K4/CD164/PHLDB2/PDCD1LG2/MMP12/PLA2G2F/SERPINE2/THBS1/NOTCH1/TNFRSF21/IRF1/KANK1/MYADM/HAVCR2/WNK1/TWSG1/FOXJ1/LAG3/VEGFA/SOCS1/CDKN2A/IL1RN/IL4R/SEMA5A/POSTN/MELTF/LGALS1/…	67
GO:0034754	BP	GO:0034754	cellular hormone metabolic process	35/2884	134/18866	0.000793072	0.0122432	0.00969526	PNPLA2/CYP3A5/ADM/HSD17B11/TIPARP/SRD5A1/ECE1/DGAT1/STAT5B/ALDH1A3/DHRS2/SGPL1/HSD17B4/SULT1E1/HSD17B2/LIPE/WNT4/CACNA1H/ADH7/DKK3/AKR1C1/SDR16C5/DGAT2/DHRS9/SCARB1/DGKQ/AKR1B10/COMT/CYP1A1/DHRS3/SRD5A3/HSD17B14/CRABP2/ADH1B/UGT2B7	35
GO:0000281	BP	GO:0000281	mitotic cytokinesis	22/2884	72/18866	0.00079811	0.0122909	0.00973305	CEP55/ANLN/RAB35/PLK1/RACGAP1/JTB/RHOC/ECT2/KIF4A/CKAP2/RTKN/CHMP1A/INCENP/PRC1/CENPA/TTC19/CHMP2A/KIF23/LZTS2/CFL1/KIF20A/CUL7	22
GO:0006672	BP	GO:0006672	ceramide metabolic process	28/2884	100/18866	0.000802904	0.0123047	0.00974398	SPHK1/PLA2G6/GM2A/ORMDL3/ST3GAL5/PLPP1/DEGS2/GBA2/PLPP3/PRKCD/ORMDL1/SMPD2/ASAH1/SPTSSB/DEGS1/ACER2/SGPL1/TNFRSF1A/SPTLC1/B4GALT6/HEXB/PPP2CA/ST6GALNAC4/SPHK2/GLA/B3GALT4/CERK/PSAP	28
GO:0061640	BP	GO:0061640	cytoskeleton-dependent cytokinesis	28/2884	100/18866	0.000802904	0.0123047	0.00974398	CEP55/TMEM250/ACTR3/ANLN/RAB35/PLK1/RACGAP1/JTB/RHOC/ECT2/KIF4A/CKAP2/SPIRE2/WASHC5/RTKN/CHMP1A/INCENP/PRC1/CENPA/TTC19/AURKB/CHMP2A/KIF23/LZTS2/ACTR2/CFL1/KIF20A/CUL7	28
GO:0051653	BP	GO:0051653	spindle localization	17/2884	50/18866	0.000810293	0.0123579	0.00978614	ACTR3/NDE1/MYH9/KPNB1/PLK1/DCTN1/NUMA1/LLGL2/SPIRE2/MAD2L1/ITGB1/ZW10/CENPA/BCCIP/ACTR2/SPRY1/GJA1	17
GO:1902743	BP	GO:1902743	regulation of lamellipodium organization	17/2884	50/18866	0.000810293	0.0123579	0.00978614	FSCN1/CORO1C/ACTR3/CD44/ARPC2/PLCE1/PDPN/SRC/WASF2/AKIRIN1/DNM2/KANK1/ACTR2/BRK1/CORO1B/RAC2/EPHA2	17
GO:0060491	BP	GO:0060491	regulation of cell projection assembly	45/2884	185/18866	0.000833684	0.012684	0.0100444	FSCN1/CORO1C/ACTR3/ANLN/MYO10/FNBP1L/IFT20/SH3YL1/CDC42EP1/RAB17/TENM2/CAV1/ARPC2/RABEP2/PLCE1/ENTR1/FUZ/PRKCD/PLEK2/SRC/WASF2/HRAS/IFT140/CDK10/AKIRIN1/RAB5A/DNM2/ZMYND8/RHOG/ESPN/ATP8B1/RHOQ/KANK1/FXR1/SRF/ACTR2/TGFBR1/WASHC1/ICAM1/ARF6/ARHGAP35/BRK1/RAC2/RALA/EPHA2	45
GO:0033157	BP	GO:0033157	regulation of intracellular protein transport	60/2884	264/18866	0.000844459	0.0128171	0.0101498	RAN/SFN/NOLC1/BAG3/PRNP/INPP5K/ANP32B/SVIP/CACNB3/YWHAQ/TXN/YWHAG/PTPN1/PMAIP1/RANGAP1/AKAP8L/PDCD10/TGFB1/RHOU/PKIA/MTCL1/NUMA1/PRKCD/VPS11/NSUN2/TFDP1/ECT2/HDAC3/XPO5/DMAP1/HRAS/TP63/PPP3R1/FERMT1/SETD2/CDK1/PTPN11/SNX12/BBC3/ARIH2/JUP/YWHAH/SIRT7/MYO1C/ATP5IF1/HSP90AB1/CD36/STOM/CHP1/UBL5/THOC2/SORL1/PLK3/LCP1/VAMP2/RAC2/ATG13/LMAN1/SREBF2/IL1B	60
GO:0006900	BP	GO:0006900	vesicle budding from membrane	30/2884	110/18866	0.000856646	0.0129709	0.0102715	RILP/COL7A1/FNBP1L/ANXA2/TRAPPC6A/CTSC/MCFD2/S100A10/CNIH1/GORASP1/TBC1D20/TRAPPC9/RAB7A/GOLPH3L/SCAP/AREG/SEC23B/DNM2/CD59/PPP6C/ARFGAP3/GBF1/TRAPPC1/TMED9/RAB1B/NAPA/LMAN1/CTSZ/TFG/PPP6R1	30
GO:0046902	BP	GO:0046902	regulation of mitochondrial membrane permeability	23/2884	77/18866	0.000870941	0.0131151	0.0103857	SFN/YWHAQ/YWHAG/PMAIP1/SLC25A5/HEBP2/MOAP1/BMF/BAK1/ZNF205/TFDP1/HIP1R/TP63/PPP3R1/THEM4/BBC3/STAT3/YWHAH/ALKBH7/ATP5IF1/SLC35F6/RHOT2/HK2	23
GO:0001503	BP	GO:0001503	ossification	87/2884	412/18866	0.000873499	0.0131151	0.0103857	DDX21/EXT1/CDK6/TFAP2A/ACVR2A/SNAI2/BMP1/ALOX5/TNC/IFITM1/PLXNB1/TGFB1/KLF10/PTHLH/MMP14/JAG1/RRAS2/TPM4/EXT2/KREMEN2/HIF1A/RRBP1/CTNNB1/SMAD6/ALYREF/ATP5F1B/HNRNPC/SUCO/OSR1/CEBPB/RUNX3/NAB1/GTPBP4/EIF2AK3/HSD17B4/PBX1/TP63/FOXC1/BMP3/AREG/PTPN11/ID2/FSTL3/PHB/CCL3/SOX9/TOB1/VEGFC/WNT4/SIRT7/NBR1/INPPL1/ID1/TRPM4/SBDS/NOTCH1/WNT11/SRGN/JUND/GNAS/ACVR1/SBNO2/SCX/ATP6AP1/TWSG1/LOX/TUFT1/HSPE1/CLIC…	87
GO:0006094	BP	GO:0006094	gluconeogenesis	26/2884	91/18866	0.000874479	0.0131151	0.0103857	PGAM1/ENO1/FBP1/CLK2/WDR5/TPI1/SLC39A14/FAM3C/KAT2B/PGK1/OGT/SLC37A4/GOT1/G6PC3/PGM1/GAPDH/CRTC2/SLC25A1/SIRT7/KAT2A/PC/SLC25A10/DGAT2/MDH2/DGKQ/C1QTNF3	26
GO:0045682	BP	GO:0045682	regulation of epidermis development	26/2884	91/18866	0.000874479	0.0131151	0.0103857	CDH3/SFN/CD109/KRT17/VDR/ZBED2/KLF7/NUMA1/CTNNB1/FST/SRSF6/MAFG/NAB1/SERPINB13/OVOL2/TP63/FOXC1/DLL1/FERMT1/TRIM16/CTSV/NOTCH1/MYCL/SULT2B1/CTSL/HES1	26
GO:0071897	BP	GO:0071897	DNA biosynthetic process	47/2884	196/18866	0.000900272	0.0134699	0.0106667	MYC/POLE3/SPHK1/CCT4/CCT5/USP10/PTGES3/SH2B1/PPARG/TK1/CCT7/UBE2L6/DTL/DKC1/WRNIP1/VCP/CTNNB1/HNRNPC/POLD2/KLF4/TFDP1/SRC/DDX39B/CCT6A/RFC3/CHTF8/PHB/PPIA/POLD1/AURKB/TNKS1BP1/RPA3/TCP1/HSP90AB1/PARP4/CHRAC1/NEK2/LOX/RFC4/PNKP/HNRNPA2B1/NPLOC4/GJA1/HNRNPU/XRCC5/PDGFRB/PDGFB	47
GO:0032479	BP	GO:0032479	regulation of type I interferon production	33/2884	125/18866	0.000903621	0.0134881	0.0106811	CGAS/SIRPA/HSPD1/UBE2L6/XRCC6/IRAK1/STAT1/IFIH1/DTX4/PRKDC/RNF26/CTNNB1/IFI16/UBA7/NFKB1/NMI/NLRC5/TRIM21/PTPRS/IRF5/SETD2/PTPN11/DDX58/IRF1/HAVCR2/TICAM1/ZCCHC3/TLR2/STAT6/NPLOC4/HERC5/DHX9/XRCC5	33
GO:0071426	BP	GO:0071426	ribonucleoprotein complex export from nucleus	34/2884	130/18866	0.000911479	0.0135733	0.0107486	RAN/NUP37/NUP188/NPM1/AKAP8L/AGFG1/SRSF11/EIF4A3/NUP93/GLE1/NXF1/XPOT/ALYREF/EIF5A/SRSF6/YTHDC1/NUP205/NSUN2/NDC1/CHTOP/DDX39B/SETD2/NUP155/POLDIP3/NOP9/NOL6/DDX39A/RAE1/DHX38/SRSF5/THOC2/NUP153/PABPN1/HNRNPA2B1	34
GO:0070085	BP	GO:0070085	glycosylation	60/2884	265/18866	0.000932021	0.013833	0.0109542	EXT1/EXTL3/GALNT2/LARGE1/OST4/TRAK1/DPM3/KRTCAP2/GCNT4/NPC1/TMTC4/PIGZ/MCFD2/EXT2/ST3GAL5/GALNT6/GALNT10/MAN2A2/GORASP1/B4GALT2/GBA2/OGT/MAN1B1/GCNT1/GALNT18/UGGT2/ACER2/B3GALNT1/B3GNT7/DPM1/B3GNT5/GALNT11/MGAT4A/DPM2/POFUT2/B4GALT6/POMGNT2/RPN2/DOLK/UGGT1/ST3GAL4/ST6GALNAC4/RPN1/OGA/TMEM258/COG7/CHP1/ST3GAL1/TMTC3/DOLPP1/MAN1C1/B3GALT4/MUC15/PLOD3/POFUT1/LMAN1/PIGM/SRD5A3/B3GNT3/TMEM59	60
GO:0006643	BP	GO:0006643	membrane lipid metabolic process	50/2884	212/18866	0.000935849	0.013833	0.0109542	SPHK1/PLA2G6/LARGE1/DPM3/GM2A/ORMDL3/FUCA1/PIGZ/MGST2/ST3GAL5/PLPP1/DEGS2/GBA2/PLPP3/ARV1/PRKCD/ORMDL1/SMPD2/ASAH1/SPTSSB/DEGS1/ACER2/ELOVL6/B3GALNT1/SGPL1/SCCPDH/KDSR/PIGC/TNFRSF1A/DPM1/B3GNT5/DPM2/SPTLC1/B4GALT6/HEXB/PPP2CA/ST3GAL4/A4GALT/ST6GALNAC4/SPHK2/PIGS/GLA/B3GALT4/HACD2/ALDH3A2/PIGM/CERK/PEMT/PDXDC1/PSAP	50
GO:0046466	BP	GO:0046466	membrane lipid catabolic process	14/2884	38/18866	0.000939075	0.013833	0.0109542	SPHK1/GM2A/FUCA1/MGST2/GBA2/PRKCD/SMPD2/ASAH1/ACER2/SGPL1/HEXB/GLA/PDXDC1/PSAP	14
GO:0009260	BP	GO:0009260	ribonucleotide biosynthetic process	45/2884	186/18866	0.000939871	0.013833	0.0109542	ENO1/ACOT7/CBR4/ADCY3/CAD/IMPDH1/GMPS/GART/TGFB1/CTPS2/AK4/ADK/ATP5MC2/DCAKD/ADCY6/VCP/PAICS/ATP5F1B/ATIC/ADSL/NME3/ACSL5/ACSS1/ELOVL6/MPC1/PDP1/PDK4/STAT3/AK2/STOML2/SLC25A1/PKM/ACSL3/NME4/UPP1/CTPS1/UCK2/COX5B/PDHB/SPHK2/ATP5ME/HACD2/MPC2/SLC35B3/ATP5MC3	45
GO:0043488	BP	GO:0043488	regulation of mRNA stability	45/2884	186/18866	0.000939871	0.013833	0.0109542	PSMD1/CIRBP/EIF4G1/PSMD2/PSMA6/IGF2BP2/SERBP1/YBX3/PSMD5/PSMB2/PSMD7/PSMB7/NPM1/SET/PSMA7/PSMA3/EXOSC2/PSMD14/PSMC3/LARP1/PSME3/MAPKAPK2/HNRNPM/HNRNPC/PRKCD/PSMB5/HSPA8/METTL3/PSMB9/PSMA1/EXOSC3/PSMD13/TBRG4/PSMD12/FXR1/PSME2/PSMB8/PSMA5/PSMF1/PSMC2/FASTK/HNRNPR/HNRNPU/DHX9/THRAP3	45
GO:0097345	BP	GO:0097345	mitochondrial outer membrane permeabilization	18/2884	55/18866	0.000960211	0.0140995	0.0111652	SFN/YWHAQ/YWHAG/PMAIP1/SLC25A5/MOAP1/BMF/BAK1/ZNF205/TFDP1/HIP1R/TP63/PPP3R1/BBC3/YWHAH/ATP5IF1/SLC35F6/RHOT2	18
GO:0006475	BP	GO:0006475	internal protein amino acid acetylation	41/2884	166/18866	0.00100763	0.0147615	0.0116895	RPS6KA4/POLE3/SNAI2/ATAT1/WDR5/GATA3/HAT1/RUVBL1/PYGO2/SET/JADE1/KAT2B/OGT/TADA1/ING4/NAA50/MRGBP/DMAP1/GTF2B/TAF9/TRIM16/PHF10/KAT8/CRTC2/SGF29/EID1/NOC2L/NCOA1/NAA40/ARRB1/KAT2A/SDR16C5/BAZ1A/TADA3/SPHK2/SPI1/PCGF2/ACTL6A/POR/TWIST1/IL1B	41
GO:0008360	BP	GO:0008360	regulation of cell shape	39/2884	156/18866	0.0010327	0.0150834	0.0119444	DIAPH1/RHOD/MSN/MYO10/RND3/CDC42EP1/PLXNB1/ANXA1/RHOU/FMNL2/MYH9/PLXNA3/EPB41/FN1/PLXNA1/RHOC/BAIAP2/PDPN/FGD3/GNA12/PRAG1/BRWD1/ANXA7/S100B/FES/RHOG/CCL3/HEXB/RHOQ/PARVB/SLC9A3R1/ITGA7/SEMA4A/ICAM1/ARHGAP35/VEGFA/RAC2/MYH14/BAMBI	39
GO:0006413	BP	GO:0006413	translational initiation	46/2884	192/18866	0.00103438	0.0150834	0.0119444	EIF2S1/EIF4H/EIF4G1/EIF3B/MTIF3/EIF3J/NPM1/LARP1/EIF2S2/GLE1/RPL34/RPL15/EIF2B3/RPL9/EIF3A/METTL3/DENR/EIF2S3/EIF2AK3/NCK1/RPL14/RPS11/DDX1/RPS28/MCTS1/RPS6/RPL17/CDC123/RPL3/EIF3H/RPL29/RPS27/RPS6KB2/RPS18/EIF2AK2/RPL23A/RPL28/RPL23/RPL32/RPL13A/RPS25/RPS8/PPP1R15A/EIF4EBP2/RPL27A/RPL4	46
GO:0006984	BP	GO:0006984	ER-nucleus signaling pathway	17/2884	51/18866	0.0010445	0.01513	0.0119813	EIF2S1/ARHGEF10L/HSPA5/PTPN1/HSP90B1/CXCL8/ERLIN1/ATP2A2/CALR/WFS1/EIF2AK3/NCK1/SCAP/INSIG2/PPP1R15A/AGR2/SREBF2	17
GO:0048146	BP	GO:0048146	positive regulation of fibroblast proliferation	17/2884	51/18866	0.0010445	0.01513	0.0119813	MYC/CDK6/SPHK1/CCNB1/ANXA2/CCNA2/S100A6/PRKDC/FN1/PML/BMI1/AQP1/CDC6/PDGFA/DHX9/PDGFRB/PDGFB	17
GO:0045089	BP	GO:0045089	positive regulation of innate immune response	50/2884	213/18866	0.00104477	0.01513	0.0119813	PSMD1/PSMD2/PSMA6/IKBKB/CGAS/PSMD5/PSMB2/PSMD7/PSMB7/PSMA7/XRCC6/PSMA3/PSMD14/PSMC3/PSME3/PVR/PRKDC/IFI16/PRKCD/STAT5B/PSMB5/NFKB1/PSMB9/HEXIM1/NLRC5/PSMA1/LYN/SRC/HRAS/PSMD13/MMP12/GBP5/PSMD12/PARP9/PSME2/NRAS/HAVCR2/PSMB8/FADD/PSMA5/PSMF1/ZCCHC3/LAG3/MUC15/PSMC2/HMGB3/FCER1G/DHX9/PAK2/XRCC5	50
GO:0071166	BP	GO:0071166	ribonucleoprotein complex localization	34/2884	131/18866	0.0010533	0.0151766	0.0120182	RAN/NUP37/NUP188/NPM1/AKAP8L/AGFG1/SRSF11/EIF4A3/NUP93/GLE1/NXF1/XPOT/ALYREF/EIF5A/SRSF6/YTHDC1/NUP205/NSUN2/NDC1/CHTOP/DDX39B/SETD2/NUP155/POLDIP3/NOP9/NOL6/DDX39A/RAE1/DHX38/SRSF5/THOC2/NUP153/PABPN1/HNRNPA2B1	34
GO:0009135	BP	GO:0009135	purine nucleoside diphosphate metabolic process	35/2884	136/18866	0.0010552	0.0151766	0.0120182	PGAM1/ENO1/FBP1/LDHA/NUP37/NUP188/TPI1/PRXL2C/PFKP/INSR/AK4/NUP93/PGK1/HIF1A/OGT/TIGAR/NUP205/PFKM/NDC1/HK1/PGM1/GAPDH/NUDT9/STAT3/AK2/BPGM/NUP155/PKM/APP/RAE1/DDIT4/NUP153/HK2/OGDH/PFKL	35
GO:0009179	BP	GO:0009179	purine ribonucleoside diphosphate metabolic process	35/2884	136/18866	0.0010552	0.0151766	0.0120182	PGAM1/ENO1/FBP1/LDHA/NUP37/NUP188/TPI1/PRXL2C/PFKP/INSR/AK4/NUP93/PGK1/HIF1A/OGT/TIGAR/NUP205/PFKM/NDC1/HK1/PGM1/GAPDH/NUDT9/STAT3/AK2/BPGM/NUP155/PKM/APP/RAE1/DDIT4/NUP153/HK2/OGDH/PFKL	35
GO:0051648	BP	GO:0051648	vesicle localization	53/2884	229/18866	0.00106393	0.0152487	0.0120753	CDH3/MYO1B/BICDL2/COL7A1/FNBP1L/KIF5C/TRAK1/NDE1/YKT6/RAB17/TRAPPC6A/CTSC/MCFD2/MYO6/CNIH1/GORASP1/TBC1D20/CTNNB1/TRAPPC9/RAB7A/STK11/RAB11A/MLPH/FYCO1/MYO1E/TOR1A/SNAPIN/AREG/FAM91A1/BLOC1S1/TANC2/DNM2/CD59/MYO5B/PPP6C/AP3S1/ARFGAP3/KIF23/CLN3/MYO1C/AP1M2/RAB11B/GBF1/TRAPPC1/KIF13A/TMED9/TMEM230/RAB1B/NAPA/LMAN1/CTSZ/TFG/PPP6R1	53
GO:0015931	BP	GO:0015931	nucleobase-containing compound transport	59/2884	261/18866	0.00106504	0.0152487	0.0120753	RAN/BICD2/IGF2BP2/NUP37/NUP188/KIF5C/NPM1/SLC25A29/AKAP8L/SLC25A5/AGFG1/SRSF11/EIF4A3/SLC29A3/NUP93/GLE1/NXF1/XPOT/LRPPRC/ALYREF/SLC35A1/EIF5A/SRSF6/YTHDC1/NUP205/NSUN2/SLC25A22/NDC1/XPO5/CHTOP/DDX39B/PNPT1/SETD2/SLC25A4/SLC25A32/SLC25A36/SLC25A1/NUP155/POLDIP3/NOP9/MYO1C/NOL6/SLC25A23/DDX39A/RAE1/DHX38/SLC25A43/SRSF5/THOC2/TST/HSF1/NUP153/PABPN1/HNRNPA2B1/CKAP5/SLC35B3/GJA1/HNRNPU/DHX9	59
GO:0048704	BP	GO:0048704	embryonic skeletal system morphogenesis	27/2884	97/18866	0.00108743	0.015534	0.0123012	MTHFD1L/TFAP2A/NDST1/HOXB3/HOXB4/CHST11/HOXB5/HOXB8/HOXB6/MTHFD1/HOXB7/EIF4A3/MMP14/FUZ/CTNNB1/HOXA5/OSR1/HOXB2/IFT140/FLVCR1/TBX1/SETD2/MED12/GNAS/TGFBR1/PCGF2/TWIST1	27
GO:0016236	BP	GO:0016236	macroautophagy	68/2884	310/18866	0.0010961	0.0156225	0.0123713	NPRL2/BAG3/PIK3C2B/IFT20/PGAM5/TP53INP1/MFN2/NPC1/ATG9A/UBQLN1/SNX14/SESN1/WDR45/TEX264/PACS2/LARP1/ATP6V1B2/RALB/HIF1A/RETREG3/VPS26A/VCP/LAMP2/TIGAR/VPS28/UFC1/DYNLL1/RAB7A/SRC/QSOX1/SNX6/PIP4K2C/FYCO1/UBXN6/SNAPIN/GAPDH/RAB5A/GABARAP/TOMM40/ATP6V0D1/SPTLC1/ATP6V0E2/EXOC7/CHMP2A/OPTN/LAMTOR2/ATP6V1D/CLN3/NBR1/EXOC1/ATG4B/MTMR14/RNF5/FUNDC1/LAMTOR5/TOMM5/VPS25/PLAA/RAB1B/LAMTOR4/ATG13/DYNLL2/ATP…	68
GO:0001570	BP	GO:0001570	vasculogenesis	24/2884	83/18866	0.00112931	0.0160597	0.0127175	TGFBR3/FOXM1/ADM/RIN2/TGFB1/TIPARP/CAV1/CTNNB1/SGPL1/XDH/SETD2/FZD4/MYO1E/CCM2/NOTCH1/WNT7A/RAMP2/HEG1/AMOT/HAS2/VEGFA/CUL7/PDGFRB/EPHA2	24
GO:0048524	BP	GO:0048524	positive regulation of viral process	29/2884	107/18866	0.0011525	0.0163526	0.0129495	TMEM250/KPNA2/NELFB/TMPRSS2/LARP1/CAV2/SNW1/TBC1D20/TOP2B/HSPA8/RAB7A/GTF2F2/IGF2R/TRIM21/GTF2B/POLR2J/PPIA/NELFA/KPNA6/CHMP2A/PC/NOTCH1/RAD23A/RRP1B/STOM/CFL1/SUPT4H1/DHX9/LGALS1	29
GO:0061136	BP	GO:0061136	regulation of proteasomal protein catabolic process	46/2884	193/18866	0.00116062	0.0164309	0.0130115	SVIP/SH3RF2/AURKA/RNF19B/DESI1/CDC20/OSBPL7/UBQLN1/USP5/CSNK1A1/PBK/COP1/CAV1/NFE2L1/PLK1/NOP53/PSMD14/PSME3/RAD23B/OGT/VCP/TRIB3/N4BP1/PLK2/GNA12/ZYG11B/DAB2IP/TAF9/USP19/ARIH2/ALAD/PSME2/HSP90AB1/RAD23A/PSMF1/RHBDF1/PLK3/LAMP3/TMTC3/RNF144B/PSMC2/CEBPA/SUMO1/TMEM259/NUDT15/USP14	46
GO:0090559	BP	GO:0090559	regulation of membrane permeability	25/2884	88/18866	0.00119033	0.0167262	0.0132453	SFN/YWHAQ/YWHAG/PMAIP1/SLC25A5/HEBP2/MOAP1/BMF/BAK1/ZNF205/TFDP1/HIP1R/TP63/PPP3R1/THEM4/BBC3/STAT3/YWHAH/ALKBH7/ATP5IF1/SLC35F6/HEG1/LAPTM4B/RHOT2/HK2	25
GO:0045446	BP	GO:0045446	endothelial cell differentiation	31/2884	117/18866	0.00119264	0.0167262	0.0132453	MSN/IKBKB/HOXB5/JAG1/NR2F2/CTNNB1/RAPGEF1/ATOH8/PDPN/XDH/TJP3/PTPRS/DLL1/TNFRSF1A/ID1/ADD1/CCM2/NOTCH1/COL18A1/WNT7A/MYADM/HEG1/MESP1/ACVR1/ICAM1/COL15A1/VEZF1/VEGFA/CLIC4/PLOD3/IL1B	31
GO:0006103	BP	GO:0006103	2-oxoglutarate metabolic process	8/2884	16/18866	0.00119737	0.0167262	0.0132453	GOT1/KYAT3/PHYH/AADAT/DLST/D2HGDH/IDH1/OGDH	8
GO:0030397	BP	GO:0030397	membrane disassembly	8/2884	16/18866	0.00119737	0.0167262	0.0132453	CCNB1/AKAP8L/PLK1/DCTN1/CCNB2/NEK6/CDK1/VRK1	8
GO:0051081	BP	GO:0051081	nuclear envelope disassembly	8/2884	16/18866	0.00119737	0.0167262	0.0132453	CCNB1/AKAP8L/PLK1/DCTN1/CCNB2/NEK6/CDK1/VRK1	8
GO:0090136	BP	GO:0090136	epithelial cell-cell adhesion	8/2884	16/18866	0.00119737	0.0167262	0.0132453	DSP/SERPINB8/CAMSAP3/JUP/PLEKHA7/SRF/ITGB5/IHH	8
GO:0071364	BP	GO:0071364	cellular response to epidermal growth factor stimulus	15/2884	43/18866	0.00120048	0.0167325	0.0132503	NCL/INPP5K/SNAI2/CAD/STAT5B/GAREM1/BAIAP2/FOXC1/DAB2IP/GSTP1/PTPN11/SOX9/KNSTRN/ID1/PTPN12	15
GO:0120032	BP	GO:0120032	regulation of plasma membrane bounded cell projection assembly	44/2884	183/18866	0.00121592	0.0169103	0.0133911	FSCN1/CORO1C/ACTR3/ANLN/MYO10/FNBP1L/IFT20/SH3YL1/CDC42EP1/RAB17/TENM2/CAV1/ARPC2/RABEP2/PLCE1/ENTR1/FUZ/PRKCD/PLEK2/WASF2/HRAS/IFT140/CDK10/AKIRIN1/RAB5A/DNM2/ZMYND8/RHOG/ESPN/ATP8B1/RHOQ/KANK1/FXR1/SRF/ACTR2/TGFBR1/WASHC1/ICAM1/ARF6/ARHGAP35/BRK1/RAC2/RALA/EPHA2	44
GO:0045604	BP	GO:0045604	regulation of epidermal cell differentiation	20/2884	65/18866	0.00123118	0.0170475	0.0134997	SFN/CD109/VDR/ZBED2/KLF7/NUMA1/SRSF6/MAFG/SERPINB13/OVOL2/TP63/FOXC1/DLL1/TRIM16/CTSV/NOTCH1/MYCL/SULT2B1/CTSL/HES1	20
GO:0046782	BP	GO:0046782	regulation of viral transcription	20/2884	65/18866	0.00123118	0.0170475	0.0134997	INPP5K/IFITM3/NELFB/TRIM62/PSMC3/SNW1/HMGA2/TRIM8/GTF2F2/TRIM21/TRIM27/GTF2B/POLR2J/NELFA/CCL3/RRP1B/CCL4/TRIM14/SUPT4H1/DHX9	20
GO:0031146	BP	GO:0031146	SCF-dependent proteasomal ubiquitin-dependent protein catabolic process	26/2884	93/18866	0.00124243	0.0171656	0.0135933	PSMD1/PSMD2/PSMA6/PSMD5/PSMB2/PSMD7/PSMB7/PSMA7/FBXW4/PSMA3/PSMD14/PSMC3/PSME3/PSMB5/PSMB9/PSMA1/PSMD13/FBXL12/PSMD12/PSME2/FBXL5/PSMB8/PSMA5/PSMF1/PSMC2/FBXW5	26
GO:0031667	BP	GO:0031667	response to nutrient levels	97/2884	473/18866	0.0012536	0.0172006	0.013621	SLC16A1/EIF2S1/NPRL2/EIF4G1/LDHA/CACNB3/SNAI2/VDR/PIK3C2B/HSPA5/HAT1/PPARG/ITGA2/KRT20/PMAIP1/CAD/TNC/ADIPOR2/LDLR/ADM/HMGCL/NUAK2/KLF10/PSPH/SESN1/STAT1/NUAK1/WDR45/BCKDHB/SRD5A1/LARP1/TMEM135/NR1H4/STC2/SNW1/RALB/ADA/SLC2A1/OGT/GAS2L1/IFI16/LAMP2/FAS/SLC27A4/ADSL/UCN2/HSPA8/PCSK9/NAMPT/USF1/MBD2/EIF2AK3/SRC/USF2/GSTP1/DSC2/PDK4/GABARAP/CTSV/FES/CXCL10/NCOA1/GDF15/KYNU/PICK1/NUPR2/GCLM/WNT4/ALAD…	97
GO:0032897	BP	GO:0032897	negative regulation of viral transcription	11/2884	27/18866	0.00126025	0.0172006	0.013621	INPP5K/IFITM3/TRIM62/PSMC3/HMGA2/TRIM8/TRIM21/TRIM27/CCL3/CCL4/TRIM14	11
GO:0009163	BP	GO:0009163	nucleoside biosynthetic process	14/2884	39/18866	0.00126117	0.0172006	0.013621	CAD/IMPDH1/TYMP/AMD1/GMPS/TK1/ADK/ADA/NME3/DTYMK/NME4/UPP1/NT5E/UCK2	14
GO:2000816	BP	GO:2000816	negative regulation of mitotic sister chromatid separation	14/2884	39/18866	0.00126117	0.0172006	0.013621	CCNB1/CDC20/PTTG1/PLK1/TRIP13/CDT1/MAD2L1/ZW10/KLHL22/AURKB/BUB1B/BUB3/PSMG2/RAD21	14
GO:0006486	BP	GO:0006486	protein glycosylation	57/2884	252/18866	0.0012613	0.0172006	0.013621	EXT1/EXTL3/GALNT2/LARGE1/OST4/TRAK1/DPM3/KRTCAP2/GCNT4/NPC1/TMTC4/MCFD2/EXT2/ST3GAL5/GALNT6/GALNT10/MAN2A2/GORASP1/B4GALT2/OGT/MAN1B1/GCNT1/GALNT18/UGGT2/ACER2/B3GALNT1/B3GNT7/DPM1/B3GNT5/GALNT11/MGAT4A/DPM2/POFUT2/B4GALT6/POMGNT2/RPN2/DOLK/UGGT1/ST3GAL4/ST6GALNAC4/RPN1/OGA/TMEM258/COG7/CHP1/ST3GAL1/TMTC3/DOLPP1/MAN1C1/B3GALT4/MUC15/PLOD3/POFUT1/LMAN1/SRD5A3/B3GNT3/TMEM59	57
GO:0043413	BP	GO:0043413	macromolecule glycosylation	57/2884	252/18866	0.0012613	0.0172006	0.013621	EXT1/EXTL3/GALNT2/LARGE1/OST4/TRAK1/DPM3/KRTCAP2/GCNT4/NPC1/TMTC4/MCFD2/EXT2/ST3GAL5/GALNT6/GALNT10/MAN2A2/GORASP1/B4GALT2/OGT/MAN1B1/GCNT1/GALNT18/UGGT2/ACER2/B3GALNT1/B3GNT7/DPM1/B3GNT5/GALNT11/MGAT4A/DPM2/POFUT2/B4GALT6/POMGNT2/RPN2/DOLK/UGGT1/ST3GAL4/ST6GALNAC4/RPN1/OGA/TMEM258/COG7/CHP1/ST3GAL1/TMTC3/DOLPP1/MAN1C1/B3GALT4/MUC15/PLOD3/POFUT1/LMAN1/SRD5A3/B3GNT3/TMEM59	57
GO:0045833	BP	GO:0045833	negative regulation of lipid metabolic process	27/2884	98/18866	0.00128598	0.0174993	0.0138576	PLIN5/SPHK1/SNAI2/ATP1A1/ACADVL/ORMDL3/ERLIN1/PIK3IP1/FMC1/SLC27A4/TRIB3/ORMDL1/NFKB1/SCAP/DAB2IP/SOX9/WNT4/HCAR2/INSIG2/DKK3/APPL2/DGAT2/SORL1/WASHC1/PDGFA/IL1B/PDGFB	27
GO:0009112	BP	GO:0009112	nucleobase metabolic process	13/2884	35/18866	0.00129947	0.017607	0.0139428	SHMT2/CAD/TYMP/GMPS/GART/RRM1/CTPS2/DPYD/ADA/PAICS/XDH/PRPS1/CTPS1	13
GO:1901030	BP	GO:1901030	positive regulation of mitochondrial outer membrane permeabilization involved in apoptotic signaling pathway	13/2884	35/18866	0.00129947	0.017607	0.0139428	SFN/YWHAQ/YWHAG/PMAIP1/BAK1/ZNF205/TFDP1/HIP1R/TP63/PPP3R1/BBC3/YWHAH/ATP5IF1	13
GO:0006470	BP	GO:0006470	protein dephosphorylation	70/2884	323/18866	0.00131147	0.0177058	0.014021	DUSP7/PPP1R14C/PTPRM/UBLCP1/IKBKB/SH3RF2/CDC25B/DUSP14/PTP4A1/PTPN1/PGAM5/SET/MFHAS1/HSP90B1/TGFB1/PTPA/SSH3/NUAK1/PPP1R3C/CYCS/MTMR4/CD300A/CDCA2/PPP1R37/PPTC7/CDKN3/IGBP1/PRKCD/PPP4R1/STK11/PPP2CB/DMPK/NCK1/PTPRS/PPP3R1/PPP2R2C/PDP1/PPM1H/PTPN11/PPP1R1B/PPP1R14B/PPP1R16A/PPP6C/PTPRZ1/PHACTR2/PPP2R2A/PPP2CA/HSP90AB1/MTMR14/CALM1/EIF2AK2/FKBP1A/DUSP2/PTPN12/PTP4A2/CTDSP1/HACD2/PPM1N/PTBP1/PPP1R35…	70
GO:0032496	BP	GO:0032496	response to lipopolysaccharide	72/2884	334/18866	0.00131237	0.0177058	0.014021	SIGIRR/SIRPA/HSPD1/ADM/WDR83/TGFB1/CXCL8/MTDH/GGT7/IRAK1/CAPN2/ATP2A2/MGST2/NR1H4/PALM3/SERPINE1/CASP1/GJB2/CARD17/SMAD6/MAPKAPK2/IL18/CEBPB/NFKB1/THBD/HPGD/CD274/LYN/SRC/CXCL1/DAB2IP/GSTP1/AKIRIN2/CD86/ADAM17/CD96/PTGES/CXCL11/CXCL10/CCL3/GJB6/PDCD1LG2/ALAD/PTAFR/IL36RN/NOTCH1/CXCL5/LITAF/IL36G/F2R/CD36/HAVCR2/EDN1/TICAM1/SCARB1/SBNO2/ICAM1/PLAA/COMT/AXL/LOXL1/GNG12/CYP1A1/HSF1/ABR/TLR2/MGST1/PA…	72
GO:0060425	BP	GO:0060425	lung morphogenesis	17/2884	52/18866	0.00133377	0.0179561	0.0142193	CELSR1/FOXA1/TNC/CTSH/CTNNB1/HOXA5/SRSF6/NFIB/MAP2K1/SOX9/ID1/ESRP2/SRF/STK40/SPRY1/PLOD3/CTSZ	17
GO:0006901	BP	GO:0006901	vesicle coating	21/2884	70/18866	0.00134834	0.0181137	0.0143441	COL7A1/TRAPPC6A/CTSC/MCFD2/CNIH1/GORASP1/TBC1D20/TRAPPC9/AREG/CD59/PPP6C/ARFGAP3/GBF1/TRAPPC1/TMED9/RAB1B/NAPA/LMAN1/CTSZ/TFG/PPP6R1	21
GO:0031647	BP	GO:0031647	regulation of protein stability	65/2884	296/18866	0.0013516	0.0181189	0.0143482	BAG3/ATP1B3/PRNP/CCT4/CCT5/PTGES3/AURKA/HSPD1/NEDD4L/DPM3/ZSWIM7/PDCD10/MDM4/USP3/CCT7/PLK1/NOP53/CTSH/NLK/PRKDC/TMEM88/SERF2/LAMP2/PLPP3/RNF128/PRKCD/CALR/HSPA8/VPS11/PEX19/GGA3/WFS1/GTPBP4/HIP1R/HDAC3/TRIM21/SRC/MYLIP/DDI2/TAF9/CCT6A/TMEM25/USP19/GAPDH/PHB/DERL1/DPM2/FLOT2/KAT2A/ID1/NCLN/TCP1/HSP90AB1/RAD23A/TADA3/COG7/RNF5/CHP1/SOX4/USP33/RPL23/TRIM24/SUMO1/TESC/STX12	65
GO:0048864	BP	GO:0048864	stem cell development	24/2884	84/18866	0.00135558	0.0181337	0.0143599	NOLC1/CORO1C/TCOF1/SNAI2/MSI2/JAG1/HIF1A/FN1/OVOL2/FOXC1/TBX1/SETD2/SOX9/SEMA6C/KITLG/WNT7A/EDN1/ACVR1/SEMA4A/CFL1/HES1/SEMA5A/SEMA6A/TWIST1	24
GO:0016050	BP	GO:0016050	vesicle organization	73/2884	340/18866	0.00136712	0.0182371	0.0144418	RILP/SPHK1/CORO1C/COL7A1/TMEM175/FNBP1L/ANXA2/RAB38/SAMD9/TAP2/AGFG1/ANXA1/TRAPPC6A/ANXA8/CTSC/CAV1/MCFD2/S100A10/TAP1/CAV2/CNIH1/ANXA8L1/GORASP1/RNF26/TBC1D20/RAB7B/VPS28/TRAPPC9/CALR/RAB14/RAB7A/VPS11/GOLPH3L/CD2AP/RAB11A/SCAP/VAMP3/CHMP1A/PI4K2A/SNAPIN/AREG/BLOC1S1/SEC23B/DNM2/CD59/RAB5B/UNC13B/PPP6C/STX3/ARFGAP3/CHMP2A/TAPBP/CLN3/SERPINE2/SRGN/GBF1/TRAPPC1/F2R/KIF13A/LAPTM4B/VPS25/TMED9/PLEKH…	73
GO:0032963	BP	GO:0032963	collagen metabolic process	30/2884	113/18866	0.00137037	0.0182371	0.0144418	PPARG/ITGA2/TGFB1/MMP14/CTSB/HIF1A/SUCO/FAP/GOT1/MMP10/ITGB1/TRAM2/WNT4/P3H4/ID1/MMP12/SERPINB7/F2R/SCX/COL15A1/FURIN/SERPINH1/PLOD3/TNS2/CTSL/PDGFRB/CST3/MMP15/MMP3/IHH	30
GO:0090303	BP	GO:0090303	positive regulation of wound healing	19/2884	61/18866	0.00137362	0.0182371	0.0144418	F3/ENPP4/ANXA1/SERPINE1/PLPP3/THBD/USF1/HBEGF/PDPN/HRAS/ITGB1/F12/CLDN4/THBS1/ACTG1/KANK1/F2R/CD36/ANO6	19
GO:0031331	BP	GO:0031331	positive regulation of cellular catabolic process	82/2884	390/18866	0.00137486	0.0182371	0.0144418	NPRL2/PLIN5/BAG3/PNPLA2/MSN/SVIP/SH3RF2/AURKA/RNF19B/PTPN1/PRXL2C/TP53INP1/CDC20/OSBPL7/LDLR/MFN2/DAPK1/SH3BP4/INSR/UBQLN1/USP5/CSNK1A1/CTSC/COP1/CAV1/MTDH/PLK1/SESN1/NOP53/LARP1/BTG2/RALB/HIF1A/VCP/TRIM8/DXO/RNF128/PRKCD/TRIB3/VPS11/METTL3/PCSK9/STK11/TRIM21/TRIM22/TRIM27/PLK2/PACSIN3/ZYG11B/PIP4K2C/DAB2IP/PNPT1/FYCO1/ARIH2/SPTLC1/TOB1/OPTN/NRDC/APP/ATP5IF1/FBXL5/RAD23A/TRIM14/TICAM1/PLK3/TMTC3/…	82
GO:0033559	BP	GO:0033559	unsaturated fatty acid metabolic process	31/2884	118/18866	0.00138493	0.0183322	0.0145171	FAAH/PTGES3/ALOX5/ANXA1/ACAA1/PRXL2B/ACOX1/DECR2/SCP2/CYP4F12/HPGD/DEGS1/ELOVL6/HSD17B4/CBR1/GSTP1/FABP5/TNFRSF1A/PTGES/PNPLA8/ALOX5AP/FADS3/CYP2J2/AKR1C1/EDN1/PTGES2/PLAA/CYP1A1/CYP4F8/CES2/IL1B	31
GO:0042445	BP	GO:0042445	hormone metabolic process	51/2884	221/18866	0.00139687	0.0184516	0.0146116	PNPLA2/FOXA1/ATP1A1/GATA3/CYP3A5/GCNT4/ADM/HSD17B11/TIPARP/CTSB/SRD5A1/STC2/HIF1A/ECE1/SLC27A4/DGAT1/STAT5B/ALDH1A3/DHRS2/SGPL1/HSD17B4/SULT1E1/HSD17B2/LIPE/PTPN11/WNT4/PAX8/CRYM/CACNA1H/ADH7/CES1/DKK3/AKR1C1/SDR16C5/DGAT2/DHRS9/SCARB1/DGKQ/AKR1B10/COMT/FURIN/CYP1A1/POR/CTSZ/CTSL/DHRS3/SRD5A3/HSD17B14/CRABP2/ADH1B/UGT2B7	51
GO:0035723	BP	GO:0035723	interleukin-15-mediated signaling pathway	7/2884	13/18866	0.00141643	0.0185547	0.0146933	IL15RA/STAT5B/IL2RB/STAT3/SHC1/STAT5A/GRB2	7
GO:0043248	BP	GO:0043248	proteasome assembly	7/2884	13/18866	0.00141643	0.0185547	0.0146933	PSMD5/PSMG1/ECPAS/ADRM1/POMP/PSMD13/PSMG2	7
GO:0051988	BP	GO:0051988	regulation of attachment of spindle microtubules to kinetochore	7/2884	13/18866	0.00141643	0.0185547	0.0146933	CCNB1/RACGAP1/ECT2/KNSTRN/AURKB/NEK2/HNRNPU	7
GO:0071350	BP	GO:0071350	cellular response to interleukin-15	7/2884	13/18866	0.00141643	0.0185547	0.0146933	IL15RA/STAT5B/IL2RB/STAT3/SHC1/STAT5A/GRB2	7
GO:0031349	BP	GO:0031349	positive regulation of defense response	81/2884	385/18866	0.00143736	0.0187898	0.0148795	PSMD1/PSMD2/PSMA6/IKBKB/CGAS/HSPD1/OSMR/PSMD5/PSMB2/ADORA2B/ITGA2/PSMD7/PSMB7/LDLR/PSMA7/CTSC/XRCC6/PSMA3/PSMD14/MGST2/PSMC3/NPAS2/PSME3/PVR/TNIP1/PRKDC/SERPINE1/IFI16/IL18/PRKCD/STAT5B/CEBPB/PSMB5/NFKB1/PSMB9/HEXIM1/NLRC5/PSMA1/DDX60/LYN/SRC/HRAS/TNFRSF1A/F12/STAT3/UNC13B/CCL3/KPNA6/OPTN/PSMD13/MMP12/GBP5/PSMD12/CD47/PARP9/PSME2/NRAS/HAVCR2/PSMB8/TICAM1/FADD/PSMA5/PSMF1/ZCCHC3/PLA2G7/LAG3/MUC15/…	81
GO:0031100	BP	GO:0031100	animal organ regeneration	22/2884	75/18866	0.00145216	0.0188721	0.0149446	TGFBR3/AURKA/SULF2/PPARG/CCNA2/CAD/ADM/PRMT5/BAK1/ATIC/CEBPB/IGF2R/PNPT1/GSTP1/CDK1/PKM/NOTCH1/SRSF5/ANXA3/LCP1/AXL/IHH	22
GO:0008206	BP	GO:0008206	bile acid metabolic process	16/2884	48/18866	0.00145262	0.0188721	0.0149446	OSBPL7/NPC1/ACAA1/OSBPL2/NR1H4/GBA2/ARV1/SCP2/HSD17B4/OSBPL3/SLC27A2/ATP8B1/OSBP/AMACR/CES1/AKR1C1	16
GO:0051972	BP	GO:0051972	regulation of telomerase activity	16/2884	48/18866	0.00145262	0.0188721	0.0149446	MYC/CCT4/PTGES3/PPARG/DKC1/CTNNB1/KLF4/SRC/AURKB/TCP1/HSP90AB1/PARP4/NEK2/PNKP/HNRNPA2B1/XRCC5	16
GO:0051304	BP	GO:0051304	chromosome separation	26/2884	94/18866	0.00147191	0.0190834	0.015112	CCNB1/DLGAP5/CDC20/ANAPC4/PTTG1/NCAPD2/PLK1/NUMA1/NCAPH/TRIP13/TOP2B/CDT1/NEK6/MAD2L1/ZW10/KLHL22/AURKB/BUB1B/RECQL5/CDC16/UBE2C/CDC6/BUB3/CDC27/PSMG2/RAD21	26
GO:0016573	BP	GO:0016573	histone acetylation	39/2884	159/18866	0.00151203	0.019481	0.0154268	RPS6KA4/POLE3/SNAI2/WDR5/GATA3/HAT1/RUVBL1/PYGO2/SET/JADE1/KAT2B/OGT/TADA1/ING4/NAA50/MRGBP/DMAP1/GTF2B/TAF9/TRIM16/PHF10/KAT8/CRTC2/SGF29/EID1/NOC2L/NCOA1/NAA40/ARRB1/KAT2A/SDR16C5/BAZ1A/TADA3/SPHK2/SPI1/PCGF2/ACTL6A/TWIST1/IL1B	39
GO:0032986	BP	GO:0032986	protein-DNA complex disassembly	9/2884	20/18866	0.00151611	0.019481	0.0154268	MYC/SET/GRWD1/HMGA1/SMARCE1/SMARCD3/RPL23/SUPT16H/ARID1A	9
GO:0044766	BP	GO:0044766	multi-organism transport	20/2884	66/18866	0.0015165	0.019481	0.0154268	RAN/NUP37/NUP188/KPNA2/CAV1/KPNB1/NUP93/CAV2/VPS28/UBAP1/NUP205/RAB7A/NDC1/KPNA6/NUP155/KPNA3/RAE1/BST2/NUP153/CTSL	20
GO:1902579	BP	GO:1902579	multi-organism localization	20/2884	66/18866	0.0015165	0.019481	0.0154268	RAN/NUP37/NUP188/KPNA2/CAV1/KPNB1/NUP93/CAV2/VPS28/UBAP1/NUP205/RAB7A/NDC1/KPNA6/NUP155/KPNA3/RAE1/BST2/NUP153/CTSL	20
GO:0009113	BP	GO:0009113	purine nucleobase biosynthetic process	6/2884	10/18866	0.00152726	0.019481	0.0154268	SHMT2/GMPS/GART/ADA/PAICS/PRPS1	6
GO:0051231	BP	GO:0051231	spindle elongation	6/2884	10/18866	0.00152726	0.019481	0.0154268	RACGAP1/NUMA1/KIF4A/PRC1/AURKB/KIF23	6
GO:1904851	BP	GO:1904851	positive regulation of establishment of protein localization to telomere	6/2884	10/18866	0.00152726	0.019481	0.0154268	CCT4/CCT5/CCT7/DKC1/CCT6A/TCP1	6
GO:2000644	BP	GO:2000644	regulation of receptor catabolic process	6/2884	10/18866	0.00152726	0.019481	0.0154268	ANXA2/PTPN1/PCSK9/MYLIP/DTX3L/FURIN	6
GO:0032386	BP	GO:0032386	regulation of intracellular transport	76/2884	358/18866	0.00153208	0.0195031	0.0154443	RAN/SFN/NOLC1/BAG3/MSN/PRNP/INPP5K/ANP32B/SVIP/CACNB3/YWHAQ/TXN/ANXA2/YWHAG/PTPN1/PMAIP1/RANGAP1/AKAP8L/PDCD10/TGFB1/EHD2/RHOU/PKIA/MTCL1/NUMA1/TBC1D20/ARV1/PRKCD/ARFIP1/SCP2/VPS11/NSUN2/TFDP1/PCSK9/ECT2/HDAC3/STK11/XPO5/SRC/DMAP1/HRAS/TP63/PPP3R1/YIPF5/FERMT1/SETD2/CDK1/PTPN11/SNX12/BBC3/ARIH2/JUP/YWHAH/MAP2K1/SIRT7/MYO1C/RAB11B/ATP5IF1/HSP90AB1/CD36/STOM/WWC1/CHP1/UBL5/THOC2/SORL1/PLK3/LCP1/VAM…	76
GO:0001824	BP	GO:0001824	blastocyst development	28/2884	104/18866	0.00154915	0.0196807	0.015585	HNF1B/ELF3/SLC35E2B/PELO/MFN2/SMIM14/CAPN2/PSMC3/CCDC24/ADA/GABPA/C6orf141/GINS1/BYSL/NDUFA2/PRPF19/RBBP8/SBDS/SRF/NCAPG2/THOC2/TGFBR1/NEK2/ACTL6A/FURIN/SF3B6/WDR74/PEMT	28
GO:0006613	BP	GO:0006613	cotranslational protein targeting to membrane	29/2884	109/18866	0.00157477	0.0199318	0.0157838	SSR3/SSR2/RPL34/RPL15/RPL9/SEC61A1/RPL14/RPS11/RPS28/RPS6/TRAM2/RPL17/RPL3/RPL29/RPS27/SRP72/RPS18/SRP14/RPL23A/RPL28/SRP54/RPL23/RPL32/RPL13A/RPS25/SRP68/RPS8/RPL27A/RPL4	29
GO:0006405	BP	GO:0006405	RNA export from nucleus	36/2884	144/18866	0.00157522	0.0199318	0.0157838	RAN/NUP37/NUP188/NPM1/AKAP8L/AGFG1/SRSF11/EIF4A3/NUP93/GLE1/NXF1/XPOT/ALYREF/EIF5A/SRSF6/YTHDC1/NUP205/NSUN2/NDC1/XPO5/CHTOP/DDX39B/SETD2/NUP155/POLDIP3/NOP9/NOL6/DDX39A/RAE1/DHX38/SRSF5/THOC2/NUP153/PABPN1/HNRNPA2B1/DHX9	36
GO:0009185	BP	GO:0009185	ribonucleoside diphosphate metabolic process	35/2884	139/18866	0.00158993	0.0200614	0.0158865	PGAM1/ENO1/FBP1/LDHA/NUP37/NUP188/TPI1/PRXL2C/PFKP/INSR/AK4/NUP93/PGK1/HIF1A/OGT/TIGAR/NUP205/PFKM/NDC1/HK1/PGM1/GAPDH/NUDT9/STAT3/AK2/BPGM/NUP155/PKM/APP/RAE1/DDIT4/NUP153/HK2/OGDH/PFKL	35
GO:0010810	BP	GO:0010810	regulation of cell-substrate adhesion	50/2884	217/18866	0.00160062	0.0200614	0.0158865	ITGA6/CDK6/CORO1C/RHOD/PLAU/RIN2/MMP14/ARPC2/SKAP1/JAG1/S100A10/LIMCH1/SERPINE1/FN1/CALR/FBLN1/ACER2/GBP1/PDPN/SRC/CAMSAP3/BCL6/FERMT1/FZD4/ITGA3/NID1/MAP4K4/DNM2/JUP/PHLDB2/MINK1/WNT4/MMP12/THBS1/NOTCH1/ACTG1/KANK1/MYADM/CD36/HAS2/VEGFA/RAC2/COL16A1/AGR2/CDKN2A/POSTN/MELTF/LGALS1/DOCK1/MDK	50
GO:0043280	BP	GO:0043280	positive regulation of cysteine-type endopeptidase activity involved in apoptotic process	34/2884	134/18866	0.00160067	0.0200614	0.0158865	MYC/TNFRSF10A/ANP32B/F3/HSPD1/PPARG/SOX7/PMAIP1/DAPK1/CYCS/CTSH/BAK1/VCP/CASP1/FAS/PML/HIP1R/ACER2/EIF2AK3/XDH/GRAMD4/BBC3/ARRB1/TNFSF15/TRAF2/PIDD1/F2R/FADD/TNFRSF10B/FAM162A/DAP/HSPE1/HSF1/TNFSF10	34
GO:0010822	BP	GO:0010822	positive regulation of mitochondrion organization	31/2884	119/18866	0.00160354	0.0200614	0.0158865	SFN/PLA2G6/YWHAQ/PLAUR/YWHAG/PMAIP1/MFN2/RHOU/MOAP1/BMF/BAK1/HIF1A/ZNF205/VPS11/TFDP1/HIP1R/TP63/PPP3R1/BBC3/ARIH2/YWHAH/OPTN/ATP5IF1/UBL5/FAM162A/HK2/RAC2/TNFSF10/ATG13/SMURF1/SREBF2	31
GO:0002576	BP	GO:0002576	platelet degranulation	33/2884	129/18866	0.00160691	0.0200614	0.0158865	CD109/MAGED2/TUBA4A/FAM3C/TGFB1/ACTN1/OLA1/TEX264/SERPINE1/ANXA5/FN1/LAMP2/ENDOD1/TOR4A/PCDH7/LYN/QSOX1/SCCPDH/PHACTR2/VEGFC/STXBP2/THBS1/SRGN/APP/CALM1/CD36/TAGLN2/VEGFA/PDGFA/CD63/FCER1G/PSAP/PDGFB	33
GO:0010921	BP	GO:0010921	regulation of phosphatase activity	42/2884	175/18866	0.00160723	0.0200614	0.0158865	PPP1R14C/PKMYT1/ARFGEF3/IKBKB/CDK5RAP3/SH3RF2/ITGA2/SET/HSP90B1/SYTL2/PTPA/NUAK1/CD300A/PPP1R37/MARF1/IGBP1/PPP4R1/CAMSAP3/DMPK/PPP2R2C/PPP1R1B/PPP1R14B/CSRNP2/PPP1R16A/PHACTR2/PPP2R2A/SH2D4A/HSP90AB1/CALM1/RRP1B/EIF2AK2/FKBP1A/CHP1/CCDC8/WNK1/SPOCD1/PPP1R35/PPP1R10/CABIN1/PPP1R15A/PPP6R1/PDGFRB	42
GO:0072599	BP	GO:0072599	establishment of protein localization to endoplasmic reticulum	32/2884	124/18866	0.00160807	0.0200614	0.0158865	HSPA5/SSR3/SRPRB/SPCS1/RPL34/RPL15/RPL9/SEC61A1/RPL14/RPS11/RPS28/RPS6/TRAM2/RPL17/RPL3/RPL29/RPS27/RAB10/SRP72/RPS18/SRP14/RPL23A/RPL28/SRP54/RPL23/RPL32/RPL13A/RPS25/SRP68/RPS8/RPL27A/RPL4	32
GO:0009101	BP	GO:0009101	glycoprotein biosynthetic process	73/2884	342/18866	0.00161089	0.0200614	0.0158865	EXT1/NDST1/EXTL3/GALNT2/CHST11/LARGE1/OST4/TRAK1/DSE/DPM3/KRTCAP2/GCNT4/NPC1/CHST15/PHLDA1/TMTC4/MCFD2/NECAB3/EXT2/ST3GAL5/GALNT6/GALNT10/MAN2A2/TNIP1/GORASP1/B4GALT2/OGT/CTNNB1/MAN1B1/GCNT1/GALNT18/UGGT2/ACER2/HBEGF/B3GALNT1/B3GNT7/FOXL1/DPM1/B3GNT5/AATF/GALNT11/MGAT4A/DPM2/POFUT2/CHPF/B4GALT6/SLC2A10/POMGNT2/RPN2/DOLK/UGGT1/CANT1/ST3GAL4/ST6GALNAC4/RPN1/OGA/TMEM258/COG7/CHP1/CHST3/ST3GAL1/TMTC3…	73
GO:1904951	BP	GO:1904951	positive regulation of establishment of protein localization	78/2884	370/18866	0.0016421	0.0204099	0.0161624	RAN/SFN/BAG3/VSNL1/PRNP/ANP32B/CACNB3/PLA2G6/YWHAQ/CCT4/CCT5/YWHAG/GPR68/PMAIP1/PDCD10/TGFB1/RHOU/CCT7/PANX1/DKC1/NR1H4/MTCL1/HIF1A/VPS28/PRKCD/VPS11/TFDP1/ECT2/HDAC3/SCAMP5/GOLPH3L/SRC/DMAP1/ANG/CD2AP/HRAS/TP63/PPP3R1/CCT6A/CDK1/BBC3/ARIH2/GAPDH/PPIA/JUP/YWHAH/UNC13B/PARD6A/ARRB1/VEGFC/CLN3/HCAR2/ACSL3/MYO1C/TRPM4/EXOC1/TCP1/HSP90AB1/STOM/CHP1/UBL5/SOX4/SORL1/PLK3/C1QTNF3/ARF6/VAMP2/GPR27/TLR2/R…	78
GO:0008544	BP	GO:0008544	epidermis development	97/2884	477/18866	0.00165238	0.0204974	0.0162317	CDH3/PKP3/CELSR1/SFN/KRT5/CD109/KRT17/BNC1/SATB1/COL7A1/COL17A1/KRT6A/INHBA/VDR/SLC44A4/ZBED2/KRT20/KRT14/DSP/LAMB3/ANXA1/INSR/PTHLH/JAG2/LAMA3/JAG1/FZD6/ATP2A2/MYO6/TXNIP/KLF7/GJB5/GRHL3/PERP/FUZ/NUMA1/CTNNB1/DSG3/FST/SRSF6/DSC3/PKP1/MAFG/KLF4/NSUN2/ASAH1/TGM1/NAB1/TFDP1/SERPINB13/OVOL2/TP63/FOXC1/DLL1/ATP2C1/KLK13/FERMT1/FABP5/KRT6B/DSC2/TRIM16/SPRR1B/JUP/FOXQ1/CTSV/LAMC2/FLOT2/MAP2K1/SOX9/KRT1…	97
GO:1905819	BP	GO:1905819	negative regulation of chromosome separation	14/2884	40/18866	0.00167066	0.0206834	0.016379	CCNB1/CDC20/PTTG1/PLK1/TRIP13/CDT1/MAD2L1/ZW10/KLHL22/AURKB/BUB1B/BUB3/PSMG2/RAD21	14
GO:0016485	BP	GO:0016485	protein processing	51/2884	223/18866	0.00171637	0.0212078	0.0167943	ENO1/PRNP/F3/PLAU/TMPRSS2/MMP14/METAP2/MYH9/CTSH/RCE1/SPCS1/BAK1/PGK1/PERP/SERPINE1/OGT/PMPCA/CASP1/IFI16/ECE1/LDLRAD3/GLG1/PCSK9/SRC/DDI2/KLK13/CYFIP2/CHAC1/SNX12/F12/STOML2/CTSE/PIDD1/CLN3/SERPINE2/THBS1/SRGN/CES1/TIMM17A/PSENEN/FADD/FURIN/TMEM98/PITRM1/C1R/CTSZ/PMPCB/CTSL/MELTF/TMEM59/IHH	51
GO:0060337	BP	GO:0060337	type I interferon signaling pathway	26/2884	95/18866	0.00173693	0.0213782	0.0169292	TTLL12/IP6K2/PTPN1/IFITM3/IFITM1/IRAK1/STAT1/METTL3/NLRC5/IRF5/OAS2/PTPN11/IFIT3/SAMHD1/OAS3/ISG20/IRF6/MMP12/IRF1/BST2/HSP90AB1/USP18/PSMB8/FADD/TYK2/IFI35	26
GO:0071357	BP	GO:0071357	cellular response to type I interferon	26/2884	95/18866	0.00173693	0.0213782	0.0169292	TTLL12/IP6K2/PTPN1/IFITM3/IFITM1/IRAK1/STAT1/METTL3/NLRC5/IRF5/OAS2/PTPN11/IFIT3/SAMHD1/OAS3/ISG20/IRF6/MMP12/IRF1/BST2/HSP90AB1/USP18/PSMB8/FADD/TYK2/IFI35	26
GO:0009132	BP	GO:0009132	nucleoside diphosphate metabolic process	38/2884	155/18866	0.00174049	0.0213802	0.0169308	PGAM1/ENO1/FBP1/LDHA/NUP37/NUP188/TPI1/PRXL2C/PFKP/INSR/AK4/NUP93/PGK1/HIF1A/OGT/NME3/TIGAR/NUP205/PFKM/NDC1/HK1/PGM1/GAPDH/NUDT9/STAT3/AK2/DTYMK/BPGM/NUP155/PKM/NME4/APP/RAE1/DDIT4/NUP153/HK2/OGDH/PFKL	38
GO:0006007	BP	GO:0006007	glucose catabolic process	13/2884	36/18866	0.00175263	0.0214045	0.01695	PGAM1/ENO1/TPI1/PFKP/PGK1/TIGAR/PFKM/HK1/GAPDH/BPGM/PKM/HK2/PFKL	13
GO:0045841	BP	GO:0045841	negative regulation of mitotic metaphase/anaphase transition	13/2884	36/18866	0.00175263	0.0214045	0.01695	CCNB1/CDC20/PLK1/TRIP13/CDT1/MAD2L1/ZW10/KLHL22/AURKB/BUB1B/BUB3/PSMG2/RAD21	13
GO:0051973	BP	GO:0051973	positive regulation of telomerase activity	13/2884	36/18866	0.00175263	0.0214045	0.01695	MYC/CCT4/PTGES3/DKC1/CTNNB1/KLF4/AURKB/TCP1/HSP90AB1/NEK2/PNKP/HNRNPA2B1/XRCC5	13
GO:0030194	BP	GO:0030194	positive regulation of blood coagulation	11/2884	28/18866	0.00179176	0.021798	0.0172616	F3/ENPP4/SERPINE1/THBD/USF1/PDPN/F12/THBS1/F2R/CD36/ANO6	11
GO:1900048	BP	GO:1900048	positive regulation of hemostasis	11/2884	28/18866	0.00179176	0.021798	0.0172616	F3/ENPP4/SERPINE1/THBD/USF1/PDPN/F12/THBS1/F2R/CD36/ANO6	11
GO:0042168	BP	GO:0042168	heme metabolic process	12/2884	32/18866	0.00179924	0.0218469	0.0173003	NFE2L1/ALAS1/PPOX/PGRMC1/CPOX/BDH2/SLC25A38/ALAD/FECH/HMBS/SLC11A2/ATP5IF1	12
GO:0006614	BP	GO:0006614	SRP-dependent cotranslational protein targeting to membrane	28/2884	105/18866	0.00180986	0.0219337	0.0173691	SSR3/RPL34/RPL15/RPL9/SEC61A1/RPL14/RPS11/RPS28/RPS6/TRAM2/RPL17/RPL3/RPL29/RPS27/SRP72/RPS18/SRP14/RPL23A/RPL28/SRP54/RPL23/RPL32/RPL13A/RPS25/SRP68/RPS8/RPL27A/RPL4	28
GO:0045047	BP	GO:0045047	protein targeting to ER	31/2884	120/18866	0.00185136	0.0223937	0.0177333	HSPA5/SSR3/SRPRB/SPCS1/RPL34/RPL15/RPL9/SEC61A1/RPL14/RPS11/RPS28/RPS6/TRAM2/RPL17/RPL3/RPL29/RPS27/SRP72/RPS18/SRP14/RPL23A/RPL28/SRP54/RPL23/RPL32/RPL13A/RPS25/SRP68/RPS8/RPL27A/RPL4	31
GO:0007595	BP	GO:0007595	lactation	16/2884	49/18866	0.00185515	0.0223966	0.0177356	VDR/CAD/CAV1/HIF1A/STAT5B/USF2/XDH/OAS2/GPAT4/NCOA1/NCOR2/APLN/PAM/STAT5A/VEGFA/HK2	16
GO:0072522	BP	GO:0072522	purine-containing compound biosynthetic process	48/2884	208/18866	0.00189437	0.0227829	0.0180416	ENO1/PNP/SHMT2/ACOT7/ADORA2B/CBR4/ADCY3/MTHFD1/IMPDH1/AMD1/GMPS/GART/TGFB1/AK4/ADK/ATP5MC2/DCAKD/ADCY6/ADA/VCP/PAICS/ATP5F1B/ATIC/ADSL/NME3/ACSL5/ACSS1/ELOVL6/MPC1/PDP1/PDK4/PRPS1/STAT3/AK2/STOML2/SLC25A1/PKM/ACSL3/NME4/NT5E/COX5B/PDHB/SPHK2/ATP5ME/HACD2/MPC2/SLC35B3/ATP5MC3	48
GO:1902905	BP	GO:1902905	positive regulation of supramolecular fiber organization	48/2884	208/18866	0.00189437	0.0227829	0.0180416	COLGALT1/ACTR3/ARHGEF10L/CDC42EP1/ARPC5L/LIMK1/ARPC2/S100A10/DCTN1/LIMCH1/ARPC1B/NUMA1/ARFIP1/RHOC/FCHSD1/BAIAP2/HIP1R/TRIM27/SPIRE2/WASHC5/WASF2/NCK1/ARPC1A/SCIN/KIRREL1/FES/PICK1/WNT4/ID1/MYO1C/CD47/WNT11/APP/ACTR2/EDN1/TGFBR1/WASHC1/ICAM1/PXN/CFL1/ARF6/BRK1/SORBS3/CORO1B/CKAP5/GRB2/SEMA5A/WASH6P	48
GO:0110053	BP	GO:0110053	regulation of actin filament organization	61/2884	278/18866	0.00189808	0.0227841	0.0180426	ACTR3/INPP5K/ARHGEF10L/CDC42EP1/ARPC5L/LIMK1/ARPC2/SSH3/S100A10/LIMCH1/ARPC1B/LIMA1/GBA2/PRKCD/ARFIP1/RHOC/FCHSD1/BAIAP2/COTL1/HIP1R/TRIM27/SPIRE2/WASHC5/WASF2/NCK1/VILL/CYFIP2/MTPN/ARPC1A/SCIN/KIRREL1/PHLDB2/PICK1/WNT4/ASAP3/ID1/MYO1C/ADD1/CD47/ACTG1/WNT11/KANK1/ARHGAP40/MYADM/ACTR2/TGFBR1/WASHC1/ICAM1/PXN/CFL1/ARF6/ARHGAP35/BRK1/SORBS3/ESAM/CORO1B/PAK2/GRB2/SEMA5A/WASH6P/FLII	61
GO:0002011	BP	GO:0002011	morphogenesis of an epithelial sheet	18/2884	58/18866	0.00190188	0.0227865	0.0180444	AJUBA/HOXB4/ARHGAP12/CD44/PDCD10/JAG1/RHOC/HBEGF/PDPN/HOXB2/ADAM17/TOR1A/PHLDB2/MMP12/NOTCH1/WNT7A/SRF/ARHGAP35	18
GO:0002833	BP	GO:0002833	positive regulation of response to biotic stimulus	56/2884	251/18866	0.00192252	0.0229902	0.0182057	PSMD1/PSMD2/PSMA6/IKBKB/CGAS/HSPD1/PSMD5/PSMB2/PSMD7/PSMB7/PSMA7/XRCC6/PSMA3/PSMD14/PSMC3/PSME3/PVR/PRKDC/IFI16/PRKCD/STAT5B/PSMB5/NFKB1/PSMB9/HEXIM1/NLRC5/PSMA1/DDX60/CD274/LYN/SRC/HRAS/UNC13B/OPTN/PSMD13/MMP12/GBP5/PSMD12/PARP9/PSME2/NRAS/HAVCR2/PSMB8/FADD/PSMA5/PSMF1/ZCCHC3/LAG3/MUC15/PSMC2/KLK5/HMGB3/FCER1G/DHX9/PAK2/XRCC5	56
GO:0031570	BP	GO:0031570	DNA integrity checkpoint	39/2884	161/18866	0.00193036	0.0230402	0.0182453	ORC1/SFN/CDK5RAP3/CCNB1/AURKA/MDM4/SETMAR/SYF2/DTL/PLK1/NOP53/BTG2/PRKDC/CNOT9/CDC45/CARM1/RFWD3/HMGA2/TOP2B/CDT1/TFDP1/PML/PLK2/DDX39B/CDK1/PTPN11/PRPF19/PIDD1/TNKS1BP1/RAD9A/CNOT11/SOX4/PLK3/E2F4/CDC6/TIMELESS/PPP1R10/GADD45A/CNOT1	39
GO:0048568	BP	GO:0048568	embryonic organ development	92/2884	451/18866	0.00194319	0.0231497	0.018332	MTHFD1L/TEAD4/CELSR1/TBX2/TFAP2A/NDST1/HOXB3/HNF1B/HOXB4/CHST11/HOXB5/HOXB8/GATA3/HOXB6/WDR48/SLC44A4/MTHFD1/ADM/HOXB7/TGFB1/CXCL8/EPHB2/PRDM1/SYF2/EIF4A3/MMP14/FZD6/MYO6/GJB5/RAD23B/NR2F2/GRHL3/RNF207/FUZ/HIF1A/ADA/CTNNB1/HOXA5/OSR1/TBX3/CEBPB/ALDH1A3/MBD2/FRZB/OVOL2/PBX1/FOXC1/HOXB2/IFT140/DLL1/FLVCR1/TBX1/SETD2/ID2/MAP2K1/NCOA1/SOX9/GJB6/TEAD3/INSIG2/PAX8/PLCD3/NOTCH1/KITLG/WNT11/SLC9A3R1/MED1…	92
GO:0061448	BP	GO:0061448	connective tissue development	58/2884	262/18866	0.00195334	0.0231777	0.0183542	HOXB3/CHST11/SNAI2/FOXA1/BMP1/CD44/SULF2/SLC39A14/TGFB1/PGRMC2/PTHLH/KLF7/NR1H4/HIF1A/CARM1/CTNNB1/HMGA2/DYRK1B/HOXA5/OSR1/GLG1/RUNX3/FRZB/EIF2AK3/RORC/ZNF219/NFIB/TGFBI/SCIN/BMP3/PTPN11/ID2/SOX9/MAF/KAT2A/TRPM4/NOTCH1/WNT7A/WNT11/SERPINB7/SRF/GNAS/DGAT2/EDN1/SORL1/SCX/TGFBR1/LOX/SERPINH1/POR/PITX1/OXCT1/RFLNB/ID4/PDGFRB/MDK/PDGFB/IHH	58
GO:0006473	BP	GO:0006473	protein acetylation	47/2884	203/18866	0.00195533	0.0231777	0.0183542	RPS6KA4/POLE3/SPHK1/SNAI2/ATAT1/WDR5/GATA3/HAT1/RUVBL1/PYGO2/SET/JADE1/KAT2B/OGT/TADA1/ING4/NAA50/MRGBP/KLF15/DMAP1/GTF2B/TAF9/TRIM16/PHF10/KAT8/CRTC2/BLOC1S1/SGF29/EID1/NOC2L/NAA20/NCOA1/NAA40/ARRB1/KAT2A/SDR16C5/BAZ1A/TADA3/SPHK2/SOX4/SPI1/PCGF2/ACTL6A/POR/NAT9/TWIST1/IL1B	47
GO:0072673	BP	GO:0072673	lamellipodium morphogenesis	8/2884	17/18866	0.00196023	0.0231777	0.0183542	CORO1C/CD44/PDPN/SRC/WASF2/KANK1/SNX1/CORO1B	8
GO:2000811	BP	GO:2000811	negative regulation of anoikis	8/2884	17/18866	0.00196023	0.0231777	0.0183542	SNAI2/CAV1/SRC/ITGB1/PDK4/NOTCH1/TLE1/MCL1	8
GO:0060021	BP	GO:0060021	roof of mouth development	25/2884	91/18866	0.00199102	0.0234562	0.0185748	TBX2/TGFBR3/TFAP2A/INHBA/ANP32B/SNAI2/PYGO2/EPHB2/JAG2/TIPARP/PAK1IP1/OSR1/TBX3/SGPL1/TBX1/MSC/IRF6/INSIG2/WNT7A/WNT11/EPHB3/TGFBR1/SUMO1/DHRS3/TWIST1	25
GO:0043574	BP	GO:0043574	peroxisomal transport	21/2884	72/18866	0.00199121	0.0234562	0.0185748	ABCD3/HMGCL/ACAA1/AGPS/ACOX1/DECR2/SCP2/PEX19/ACOX3/PHYH/HSD17B4/ZFAND6/CROT/PEX3/SLC27A2/CRAT/AMACR/GSTK1/IDH1/ECI2/ECH1	21
GO:2001056	BP	GO:2001056	positive regulation of cysteine-type endopeptidase activity	37/2884	151/18866	0.00200392	0.0235619	0.0186584	MYC/TNFRSF10A/ANP32B/F3/HSPD1/PPARG/SOX7/PMAIP1/DAPK1/CYCS/CTSH/BAK1/PERP/VCP/CASP1/IFI16/FAS/PML/HIP1R/ACER2/EIF2AK3/XDH/GRAMD4/CYFIP2/BBC3/ARRB1/TNFSF15/TRAF2/PIDD1/F2R/FADD/TNFRSF10B/FAM162A/DAP/HSPE1/HSF1/TNFSF10	37
GO:0051293	BP	GO:0051293	establishment of spindle localization	15/2884	45/18866	0.00202326	0.0237011	0.0187687	NDE1/MYH9/KPNB1/PLK1/DCTN1/NUMA1/LLGL2/SPIRE2/MAD2L1/ITGB1/ZW10/CENPA/BCCIP/SPRY1/GJA1	15
GO:1901028	BP	GO:1901028	regulation of mitochondrial outer membrane permeabilization involved in apoptotic signaling pathway	15/2884	45/18866	0.00202326	0.0237011	0.0187687	SFN/YWHAQ/YWHAG/PMAIP1/SLC25A5/BAK1/ZNF205/TFDP1/HIP1R/TP63/PPP3R1/BBC3/YWHAH/ATP5IF1/SLC35F6	15
GO:0001889	BP	GO:0001889	liver development	35/2884	141/18866	0.0020652	0.0241269	0.0191059	TGFBR3/HNF1B/CDK5RAP3/AURKA/SULF2/ITGA2/CAD/PRMT5/HMGCL/ANXA1/AK4/SRD5A1/GNPNAT1/ADA/CEBPB/IGF2R/PCSK9/FRZB/HRAS/DDX39B/PNPT1/SOX9/WNT4/PKM/NOTCH1/MESP1/RPS6KA1/SRSF5/MPST/ARF6/CYP1A1/CEBPA/HES1/MDK/IHH	35
GO:1902903	BP	GO:1902903	regulation of supramolecular fiber organization	78/2884	373/18866	0.00206726	0.0241269	0.0191059	COLGALT1/ACTR3/INPP5K/ARHGEF10L/CDC42EP1/LDLR/ARPC5L/LIMK1/ARPC2/SSH3/S100A10/DCTN1/LIMCH1/ARPC1B/LIMA1/NUMA1/GBA2/PRKCD/ARFIP1/TPX2/RHOC/HSPA8/FCHSD1/BAIAP2/COTL1/HIP1R/TRIM27/CKAP2/SPIRE2/WASHC5/CAMSAP3/WASF2/NCK1/VILL/CYFIP2/MTPN/ARPC1A/SCIN/MAP1S/KIRREL1/FES/PHLDB2/PICK1/WNT4/ASAP3/ID1/MYO1C/ADD1/CD47/RANGRF/ACTG1/WNT11/KANK1/APP/ARHGAP40/MYADM/ACTR2/EDN1/FKBP4/DYRK1A/TGFBR1/WASHC1/ICAM1/PXN/…	78
GO:0030838	BP	GO:0030838	positive regulation of actin filament polymerization	27/2884	101/18866	0.00208028	0.0241894	0.0191554	ACTR3/CDC42EP1/ARPC5L/ARPC2/ARPC1B/ARFIP1/FCHSD1/BAIAP2/HIP1R/TRIM27/SPIRE2/WASHC5/WASF2/NCK1/ARPC1A/SCIN/KIRREL1/PICK1/MYO1C/ACTR2/WASHC1/ICAM1/ARF6/BRK1/CORO1B/GRB2/WASH6P	27
GO:0044773	BP	GO:0044773	mitotic DNA damage checkpoint	27/2884	101/18866	0.00208028	0.0241894	0.0191554	SFN/CDK5RAP3/CCNB1/AURKA/MDM4/SYF2/NOP53/BTG2/PRKDC/CNOT9/CARM1/RFWD3/HMGA2/TFDP1/PML/PLK2/CDK1/PIDD1/TNKS1BP1/RAD9A/CNOT11/SOX4/PLK3/E2F4/PPP1R10/GADD45A/CNOT1	27
GO:0060485	BP	GO:0060485	mesenchyme development	63/2884	290/18866	0.00208477	0.0241972	0.0191615	MYC/NOLC1/TBX2/TGFBR3/STRAP/CORO1C/TCOF1/SNAI2/FOXA1/GATA3/MDM4/TGFB1/ERBB3/JAG1/STAT1/TRIM62/DDX17/FUZ/HIF1A/FN1/CTNNB1/HMGA2/HOXA5/OSR1/CRELD1/FAM83D/FRZB/PDPN/OVOL2/FOXC1/DAB2IP/TBX1/POFUT2/SOX9/PHLDB2/WNT4/SEMA6C/PPP2CA/NOTCH1/KITLG/MCRIP1/WNT11/MESP1/EDN1/ACVR1/SCX/SERPINB3/TGFBR1/SEMA4A/HAS2/SPRED2/CFL1/SPRY1/CUL7/RFLNB/HES1/SEMA5A/SEMA6A/BAMBI/PDGFRB/TWIST1/IL1B/MDK	63
GO:1903050	BP	GO:1903050	regulation of proteolysis involved in cellular protein catabolic process	51/2884	225/18866	0.00209814	0.0243076	0.019249	SVIP/SH3RF2/AURKA/RNF19B/DESI1/CDC20/OSBPL7/UBQLN1/USP5/CSNK1A1/PBK/CTSC/COP1/CAV1/NFE2L1/PLK1/NOP53/PSMD14/PSME3/RAD23B/OGT/VCP/TRIB3/N4BP1/PML/PLK2/GNA12/ZYG11B/DAB2IP/TAF9/USP19/ARIH2/ALAD/ATP5IF1/PSME2/HSP90AB1/RAD23A/PSMF1/RHBDF1/PLK3/RPL23/LAMP3/TMTC3/RNF144B/PSMC2/CEBPA/SUMO1/TMEM259/NUDT15/SMURF1/USP14	51
GO:1990778	BP	GO:1990778	protein localization to cell periphery	72/2884	340/18866	0.00214097	0.0247584	0.019606	PKP3/CLSTN1/ATP1B3/PRNP/IKBKB/INPP5K/CACNB3/TMEM150A/ANXA2/MAPK10/IFT20/SYTL2/TGFB1/EPHB2/EHD2/CAV1/MMP14/CRB3/RAB31/SKAP1/AR/PLK1/PACS2/ACTB/S100A10/RAB15/GORASP1/NUMA1/EPB41/TMEM88/GGA3/GBP1/GOLPH3L/GGA1/RAB11A/HRAS/TTC7A/LIN7B/VAMP3/TNFRSF1A/FYB1/ITGB1/ITGA3/JUP/FLOT2/RHOG/TSPAN15/STX3/OPTN/CLN3/ACSL3/RAB10/RHOQ/RANGRF/RAMP2/MYADM/SLC9A3R1/KIF13A/PLS1/ARF6/VAMP2/GGA2/DENND4C/RAB40C/AGR2/FCER1G…	72
GO:0001667	BP	GO:0001667	ameboidal-type cell migration	97/2884	481/18866	0.00216001	0.0249329	0.0197441	CARD10/STRAP/CORO1C/ANLN/PTPRM/GATA3/FAT2/PPARG/ITGA2/DNAJA4/PDCD10/RIN2/ANXA1/TGFB1/FGFBP1/EPHB4/BCAR1/MYH9/CTSH/RAB25/NR2F2/HIF1A/FN1/PLPP3/ATP5F1B/CALR/S100A2/FAP/KLF4/ATOH8/MIR200B/PML/HBEGF/PLK2/OVOL2/SGPL1/SRC/WASF2/RAB11A/ZNF580/GNA12/MIR200A/DAB2IP/FERMT1/TBX1/ADAM17/ITGB1/PTPN11/ITGA3/MAP2K3/MAP4K4/JUP/AMOTL1/SOX9/VEGFC/LAMTOR2/KRT16/CLN3/ID1/SEMA6C/THBS1/NOTCH1/RIC8A/KITLG/WNT7A/WNT11/K…	97
GO:0008380	BP	GO:0008380	RNA splicing	98/2884	487/18866	0.00220204	0.0253384	0.0200652	NCL/CIRBP/GEMIN8/RBM6/PRPF4/STRAP/KHDC4/RBM5/CLK2/LUC7L/TIA1/TRPT1/CLK1/PCF11/AKAP8L/CCDC130/PRKRIP1/PRMT5/PRPF39/SRSF11/SNRPN/WDR83/PPIL1/SYF2/EIF4A3/PHF5A/CLASRP/LUC7L3/SNRNP70/DDX17/RBM39/SNW1/AHNAK2/ZNF638/ALYREF/HNRNPM/HNRNPC/SRSF6/PUF60/COIL/TRA2A/HSPA8/YTHDC1/METTL3/RBM19/SF3A3/GTF2F2/HNRNPK/SNRPB/EFTUD2/AKAP17A/DDX39B/SF3B3/SNRNP40/SRSF8/DDX1/ACIN1/POLR2J/PRPF19/GEMIN4/USB1/SNRPD1/SAP18/S…	98
GO:2001235	BP	GO:2001235	positive regulation of apoptotic signaling pathway	43/2884	183/18866	0.00220316	0.0253384	0.0200652	SFN/INHBA/PLA2G6/YWHAQ/PLAUR/YWHAG/PMAIP1/CTSC/CAV1/GSDME/MOAP1/BMF/CTSH/TRAF7/BAK1/TPD52L1/FAS/ZNF205/PRKCD/G0S2/TFDP1/PML/HIP1R/TNFRSF12A/TP63/NCK1/PPP3R1/DAB2IP/DEDD2/BBC3/YWHAH/TRAF2/RAD9A/THBS1/ATP5IF1/SLC9A3R1/FADD/TGFBR1/FAM162A/TNFSF10/LTBR/PAK2/MCL1	43
GO:0006625	BP	GO:0006625	protein targeting to peroxisome	20/2884	68/18866	0.00225798	0.0257344	0.0203789	HMGCL/ACAA1/AGPS/ACOX1/DECR2/SCP2/PEX19/ACOX3/PHYH/HSD17B4/ZFAND6/CROT/PEX3/SLC27A2/CRAT/AMACR/GSTK1/IDH1/ECI2/ECH1	20
GO:0010812	BP	GO:0010812	negative regulation of cell-substrate adhesion	20/2884	68/18866	0.00225798	0.0257344	0.0203789	CORO1C/MMP14/JAG1/SERPINE1/FBLN1/ACER2/GBP1/SRC/BCL6/FZD4/MAP4K4/PHLDB2/MMP12/THBS1/NOTCH1/KANK1/CDKN2A/POSTN/MELTF/LGALS1	20
GO:0071479	BP	GO:0071479	cellular response to ionizing radiation	20/2884	68/18866	0.00225798	0.0257344	0.0203789	SNAI2/HSPA5/GATA3/XRCC6/IFI16/HMGA2/NAMPT/ECT2/HRAS/RAD51/TMEM109/DNM2/RAD51AP1/TNKS1BP1/RAD9A/HSF1/EEF1D/GADD45A/GRB2/XRCC5	20
GO:0072662	BP	GO:0072662	protein localization to peroxisome	20/2884	68/18866	0.00225798	0.0257344	0.0203789	HMGCL/ACAA1/AGPS/ACOX1/DECR2/SCP2/PEX19/ACOX3/PHYH/HSD17B4/ZFAND6/CROT/PEX3/SLC27A2/CRAT/AMACR/GSTK1/IDH1/ECI2/ECH1	20
GO:0072663	BP	GO:0072663	establishment of protein localization to peroxisome	20/2884	68/18866	0.00225798	0.0257344	0.0203789	HMGCL/ACAA1/AGPS/ACOX1/DECR2/SCP2/PEX19/ACOX3/PHYH/HSD17B4/ZFAND6/CROT/PEX3/SLC27A2/CRAT/AMACR/GSTK1/IDH1/ECI2/ECH1	20
GO:0006890	BP	GO:0006890	retrograde vesicle-mediated transport, Golgi to endoplasmic reticulum	24/2884	87/18866	0.00228191	0.0259137	0.0205208	BICD2/SURF4/KIF11/RACGAP1/KIF2C/PITPNB/PLPP3/KIF2A/KIF4A/GOLPH3L/TMEM115/USE1/ZW10/ARFGAP3/PICK1/KIF23/TAPBP/ARF3/GBF1/COG7/TMED9/RAB1B/ATP9A/NAPA	24
GO:0030512	BP	GO:0030512	negative regulation of transforming growth factor beta receptor signaling pathway	24/2884	87/18866	0.00228191	0.0259137	0.0205208	TGFBR3/CD109/STRAP/CHST11/HSPA5/PMEPA1/TGFB1/CAV1/MTMR4/CAV2/SMAD6/GLG1/SNX6/ADAM17/DNM2/SLC2A10/TGFBR1/FAM89B/SPRED2/SPRY1/HTRA3/SMURF1/BAMBI/LTBP1	24
GO:0046519	BP	GO:0046519	sphingoid metabolic process	9/2884	21/18866	0.00229619	0.026029	0.0206121	SPHK1/PLPP1/DEGS2/PLPP3/ASAH1/ACER2/KDSR/SPTLC1/SPHK2	9
GO:0033209	BP	GO:0033209	tumor necrosis factor-mediated signaling pathway	41/2884	173/18866	0.00232629	0.0262565	0.0207923	PSMD1/SPHK1/PSMD2/PSMA6/IKBKB/PSMD5/PSMB2/PSMD7/PSMB7/PSMA7/PSMA3/STAT1/PSMD14/PSMC3/SPPL2B/PSME3/NR1H4/CASP1/TNFRSF14/FAS/TNFRSF18/PSMB5/PSMB9/PSMA1/TNFRSF12A/COMMD7/GSTP1/TNFRSF1A/ADAM17/TRAF4/TNFSF15/TRAF2/PSMD13/PSMD12/PSME2/MADD/PSMB8/PSMA5/PSMF1/PSMC2/LTBR	41
GO:0002573	BP	GO:0002573	myeloid leukocyte differentiation	48/2884	210/18866	0.00232866	0.0262565	0.0207923	MYC/CD109/CDK6/INHBA/GATA3/ANXA2/PPARG/GPR68/TGFB1/KLF10/MYH9/BATF/CTNNB1/IFI16/CEBPB/TCTA/DHRS2/LYN/SRC/SH3PXD2A/ID2/FSTL3/ACIN1/FES/CCL3/GPR137/CA2/KITLG/APP/BATF2/GNAS/FADD/SBNO2/PIK3CD/SRP54/ATP6AP1/SPI1/VEGFA/TLR2/CEBPA/SIGLEC15/GPR137B/LTBR/CTNNBIP1/FCER1G/TESC/EPHA2/GPR183	48
GO:1902100	BP	GO:1902100	negative regulation of metaphase/anaphase transition of cell cycle	13/2884	37/18866	0.00232873	0.0262565	0.0207923	CCNB1/CDC20/PLK1/TRIP13/CDT1/MAD2L1/ZW10/KLHL22/AURKB/BUB1B/BUB3/PSMG2/RAD21	13
GO:0006636	BP	GO:0006636	unsaturated fatty acid biosynthetic process	18/2884	59/18866	0.00235207	0.0264252	0.0209259	PTGES3/ALOX5/ANXA1/PRXL2B/DECR2/HPGD/DEGS1/ELOVL6/CBR1/GSTP1/FABP5/PTGES/PNPLA8/ALOX5AP/FADS3/EDN1/PTGES2/IL1B	18
GO:0045815	BP	GO:0045815	positive regulation of gene expression, epigenetic	18/2884	59/18866	0.00235207	0.0264252	0.0209259	DDX21/CDCA4/POLR1A/ACTB/KAT2B/HMGA1/CTNNB1/ATAD2/PABPC1L/SF3B1/KAT2A/MYO1C/DEK/ZMIZ2/SPHK2/POLR1E/ARID1A/TAF1C	18
GO:0043648	BP	GO:0043648	dicarboxylic acid metabolic process	26/2884	97/18866	0.00239136	0.0268189	0.0212376	MTHFD1L/ME3/SHMT2/MTHFD2/OAT/MTHFD1/DGLUCY/NR1H4/ME1/ATIC/GOT1/SDHB/KYAT3/PHYH/AADAT/SDHA/DLST/SLC25A32/D2HGDH/KYNU/GCLM/IDH1/ALDH5A1/MDH2/OGDH/SUCLA2	26
GO:0019079	BP	GO:0019079	viral genome replication	32/2884	127/18866	0.00243104	0.0269719	0.0213588	INPP5K/IFITM3/IFITM1/CXCL8/MPHOSPH8/LARP1/TNIP1/VCP/TBC1D20/IFI16/HMGA2/TOP2B/HSPA8/OAS2/FAM111A/RAB5A/PHB/PPIA/OAS3/KPNA6/ISG20/DEK/NOTCH1/BST2/RAD23A/PCBP1/SETDB1/EIF2AK2/STOM/LAMTOR5/APOBEC3A/IFIT5	32
GO:0030149	BP	GO:0030149	sphingolipid catabolic process	12/2884	33/18866	0.00243887	0.0269719	0.0213588	SPHK1/GM2A/GBA2/PRKCD/SMPD2/ASAH1/ACER2/SGPL1/HEXB/GLA/PDXDC1/PSAP	12
GO:0044319	BP	GO:0044319	wound healing, spreading of cells	12/2884	33/18866	0.00243887	0.0269719	0.0213588	AJUBA/CD44/PDCD10/RHOC/HBEGF/PDPN/ADAM17/TOR1A/PHLDB2/MMP12/WNT7A/ARHGAP35	12
GO:0051984	BP	GO:0051984	positive regulation of chromosome segregation	12/2884	33/18866	0.00243887	0.0269719	0.0213588	CCNB1/DLGAP5/ANAPC4/NUMA1/CDT1/AURKB/CDC16/CDC6/FEN1/CDC27/HNRNPU/RAD21	12
GO:0090505	BP	GO:0090505	epiboly involved in wound healing	12/2884	33/18866	0.00243887	0.0269719	0.0213588	AJUBA/CD44/PDCD10/RHOC/HBEGF/PDPN/ADAM17/TOR1A/PHLDB2/MMP12/WNT7A/ARHGAP35	12
GO:0030148	BP	GO:0030148	sphingolipid biosynthetic process	28/2884	107/18866	0.00244583	0.0269719	0.0213588	SPHK1/PLA2G6/LARGE1/ORMDL3/ST3GAL5/PLPP1/DEGS2/PLPP3/PRKCD/ORMDL1/SMPD2/ASAH1/SPTSSB/DEGS1/ACER2/ELOVL6/SGPL1/KDSR/TNFRSF1A/SPTLC1/B4GALT6/A4GALT/ST6GALNAC4/SPHK2/B3GALT4/HACD2/ALDH3A2/PEMT	28
GO:0034404	BP	GO:0034404	nucleobase-containing small molecule biosynthetic process	28/2884	107/18866	0.00244583	0.0269719	0.0213588	NEIL1/PNP/ACOT7/CAD/IMPDH1/TYMP/AMD1/GMPS/PDE9A/TK1/ADK/ADA/VCP/DERA/NME3/XDH/NUDT9/SAMHD1/DTYMK/DCTPP1/NUDT4/NME4/UPP1/NT5E/UCK2/SMUG1/UNG/NUDT15	28
GO:0006690	BP	GO:0006690	icosanoid metabolic process	31/2884	122/18866	0.00244729	0.0269719	0.0213588	FAAH/GGT6/PTGES3/ALOX5/ANXA1/GGT7/MGST2/PRXL2B/ACOX1/MAPKAPK2/CYP4F12/HPGD/CBR1/GSTP1/FABP5/TNFRSF1A/PTGES/MGST3/PNPLA8/ALOX5AP/CYP2J2/AKR1C1/EDN1/PTGES2/PLAA/CYP1A1/TLR2/ABCC1/CYP4F8/CES2/IL1B	31
GO:0046822	BP	GO:0046822	regulation of nucleocytoplasmic transport	29/2884	112/18866	0.00245579	0.0269719	0.0213588	RAN/SFN/NOLC1/BAG3/ANP32B/TXN/RANGAP1/AKAP8L/TGFB1/PKIA/PRKCD/NSUN2/ECT2/HDAC3/XPO5/DMAP1/FERMT1/SETD2/CDK1/PTPN11/JUP/SIRT7/HSP90AB1/CD36/CHP1/THOC2/NUP153/DHX9/IL1B	29
GO:0010592	BP	GO:0010592	positive regulation of lamellipodium assembly	10/2884	25/18866	0.00245831	0.0269719	0.0213588	FSCN1/ACTR3/ARPC2/PLCE1/WASF2/AKIRIN1/DNM2/ACTR2/BRK1/RAC2	10
GO:0044794	BP	GO:0044794	positive regulation by host of viral process	7/2884	14/18866	0.00246054	0.0269719	0.0213588	CAV2/TBC1D20/HSPA8/IGF2R/PC/STOM/CFL1	7
GO:0070672	BP	GO:0070672	response to interleukin-15	7/2884	14/18866	0.00246054	0.0269719	0.0213588	IL15RA/STAT5B/IL2RB/STAT3/SHC1/STAT5A/GRB2	7
GO:1904814	BP	GO:1904814	regulation of protein localization to chromosome, telomeric region	7/2884	14/18866	0.00246054	0.0269719	0.0213588	CCT4/CCT5/CCT7/DKC1/GNL3/CCT6A/TCP1	7
GO:0016052	BP	GO:0016052	carbohydrate catabolic process	46/2884	200/18866	0.00248963	0.0270867	0.0214497	PGAM1/ENO1/FBP1/LDHA/NUP37/NUP188/TPI1/ENOSF1/PRXL2C/PFKP/GM2A/INSR/NUP93/GALM/PGK1/HIF1A/OGT/PYGL/DERA/PYGB/TIGAR/GUSB/NUP205/PFKM/NDC1/HK1/PHKA2/PGM1/GAPDH/MAN2C1/STAT3/BPGM/RPE/NUP155/PKM/HEXB/APP/RAE1/CALM1/PGD/DDIT4/NUP153/HK2/OGDH/AKR1A1/PFKL	46
GO:0050657	BP	GO:0050657	nucleic acid transport	46/2884	200/18866	0.00248963	0.0270867	0.0214497	RAN/BICD2/IGF2BP2/NUP37/NUP188/KIF5C/NPM1/AKAP8L/AGFG1/SRSF11/EIF4A3/NUP93/GLE1/NXF1/XPOT/LRPPRC/ALYREF/EIF5A/SRSF6/YTHDC1/NUP205/NSUN2/NDC1/XPO5/CHTOP/DDX39B/PNPT1/SETD2/NUP155/POLDIP3/NOP9/MYO1C/NOL6/DDX39A/RAE1/DHX38/SRSF5/THOC2/TST/HSF1/NUP153/PABPN1/HNRNPA2B1/CKAP5/HNRNPU/DHX9	46
GO:0050658	BP	GO:0050658	RNA transport	46/2884	200/18866	0.00248963	0.0270867	0.0214497	RAN/BICD2/IGF2BP2/NUP37/NUP188/KIF5C/NPM1/AKAP8L/AGFG1/SRSF11/EIF4A3/NUP93/GLE1/NXF1/XPOT/LRPPRC/ALYREF/EIF5A/SRSF6/YTHDC1/NUP205/NSUN2/NDC1/XPO5/CHTOP/DDX39B/PNPT1/SETD2/NUP155/POLDIP3/NOP9/MYO1C/NOL6/DDX39A/RAE1/DHX38/SRSF5/THOC2/TST/HSF1/NUP153/PABPN1/HNRNPA2B1/CKAP5/HNRNPU/DHX9	46
GO:0008209	BP	GO:0008209	androgen metabolic process	11/2884	29/18866	0.00249245	0.0270867	0.0214497	ADM/HSD17B11/TIPARP/SRD5A1/SGPL1/HSD17B4/WNT4/DHRS9/SCARB1/SRD5A3/UGT2B7	11
GO:0050820	BP	GO:0050820	positive regulation of coagulation	11/2884	29/18866	0.00249245	0.0270867	0.0214497	F3/ENPP4/SERPINE1/THBD/USF1/PDPN/F12/THBS1/F2R/CD36/ANO6	11
GO:0061045	BP	GO:0061045	negative regulation of wound healing	22/2884	78/18866	0.00251812	0.0273186	0.0216333	CD109/PLAUR/ANXA2/ALOX5/PLAU/AGER/SERPINE1/PRKCD/FAP/MIR200B/THBD/USF1/F12/PHLDB2/WNT4/SERPINE2/THBS1/EDN1/SERPINB2/PDGFA/GJA1/PDGFB	22
GO:0032147	BP	GO:0032147	activation of protein kinase activity	70/2884	331/18866	0.00253129	0.0274143	0.0217092	DUSP7/CARD10/TNFRSF10A/PRNP/TXN/MAPK10/PTPN1/ADORA2B/ADCY3/MAPK8IP3/INSR/PBK/IRAK1/TRAF7/CD300A/PLCE1/ADCY6/GPRC5C/MAPKAPK2/IL18/RAPGEF1/PRKCD/TPX2/ECT2/ZFP91/COPS8/STK11/SRC/ANG/ERN2/CAB39/DAB2IP/CD86/CDK1/PTPN11/MAP2K3/PHB/MAP4K4/TRAF4/MAPK11/MAP2K1/GDF15/ARRB1/TNFSF15/TRAF2/MINK1/LAMTOR2/BRAF/THBS1/EPGN/MAP4K3/WNT11/MAPKAP1/F2R/MADD/EIF2AK2/MAP3K6/DGKQ/TGFBR1/SHC2/WNK1/TNFRSF10B/SHC1/VEGFA/SOC…	70
GO:0046794	BP	GO:0046794	transport of virus	19/2884	64/18866	0.00255626	0.0275901	0.0218483	RAN/NUP37/NUP188/KPNA2/CAV1/KPNB1/NUP93/CAV2/VPS28/UBAP1/NUP205/NDC1/KPNA6/NUP155/KPNA3/RAE1/BST2/NUP153/CTSL	19
GO:0060135	BP	GO:0060135	maternal process involved in female pregnancy	19/2884	64/18866	0.00255626	0.0275901	0.0218483	PLA2G6/VDR/EPOR/PRDM1/CTSB/AR/NR2F2/STC2/GJB2/ITGA3/CTSV/KPNA6/WNT4/DSG2/ASH1L/HAVCR2/PAM/GJA1/IHH	19
GO:1901136	BP	GO:1901136	carbohydrate derivative catabolic process	45/2884	195/18866	0.00257188	0.0277114	0.0219444	NEIL1/PNP/IDUA/ACOT7/ENPP4/CD44/GPC1/TYMP/PDE9A/GM2A/TGFB1/FUCA1/DPYD/NGLY1/ADA/GBA2/DERA/OVGP1/MAN1B1/GUSB/PRKCD/GPD1L/NUDT9/SAMHD1/DCTPP1/NUDT4/MMP12/UPP1/NT5E/HEXB/OGA/CHP1/NT5C3A/APOBEC3A/GLA/PRELP/SMUG1/HMMR/HGSNAT/UNG/NAGK/CTSL/NUDT15/CST3/PSAP	45
GO:0051489	BP	GO:0051489	regulation of filopodium assembly	15/2884	46/18866	0.00258427	0.0277974	0.0220125	FSCN1/MYO10/FNBP1L/RAB17/TENM2/PRKCD/RAB5A/ZMYND8/ESPN/RHOQ/FXR1/SRF/TGFBR1/ARF6/RALA	15
GO:0032781	BP	GO:0032781	positive regulation of ATPase activity	17/2884	55/18866	0.00263586	0.0283041	0.0224138	ATP1B3/AHSA2P/SETMAR/RAB4A/NCAPH/UHRF1/DYNLL1/DNAJB11/CHTOP/AHSA1/TOR1AIP2/DNAJC9/MSH6/NAPA/DYNLL2/HNRNPU/DHX9	17
GO:0008064	BP	GO:0008064	regulation of actin polymerization or depolymerization	44/2884	190/18866	0.00265507	0.0284619	0.0225388	ACTR3/CDC42EP1/ARPC5L/ARPC2/SSH3/ARPC1B/LIMA1/GBA2/PRKCD/ARFIP1/FCHSD1/BAIAP2/COTL1/HIP1R/TRIM27/SPIRE2/WASHC5/WASF2/NCK1/VILL/CYFIP2/MTPN/ARPC1A/SCIN/KIRREL1/PICK1/MYO1C/ADD1/KANK1/ARHGAP40/MYADM/ACTR2/WASHC1/ICAM1/CFL1/ARF6/ARHGAP35/BRK1/ESAM/CORO1B/GRB2/SEMA5A/WASH6P/FLII	44
GO:0022618	BP	GO:0022618	ribonucleoprotein complex assembly	52/2884	233/18866	0.00270454	0.0289432	0.0229198	GEMIN8/STRAP/KHDC4/EIF4H/RBM5/LUC7L/EIF3B/PTGES3/RUVBL1/AGO4/EIF3J/PRMT5/PRPF39/MRTO4/NOP53/LUC7L3/TRAF7/EIF2S2/PRKDC/BOP1/SRSF6/PUF60/COIL/YTHDC1/EIF3A/SF3A3/DENR/SNRPB/EIF2S3/RPF2/DDX39B/TAF9/NOP2/DDX1/RPS28/MCTS1/PRPF19/GEMIN4/SNRPD1/RPL3/EIF3H/RPS27/SF3B1/SNRPC/HSP90AB1/RPL23A/SRSF5/RPL13A/MRPL11/DHX9/XRCC5/SF1	52
GO:1903317	BP	GO:1903317	regulation of protein maturation	20/2884	69/18866	0.00273068	0.0291735	0.0231022	ENO1/PRNP/MMP14/MYH9/SERPINE1/LDLRAD3/GLG1/SRC/CHAC1/SNX12/F12/CLN3/SERPINE2/THBS1/TIMM17A/SOX4/TMEM98/CTSZ/MELTF/TMEM59	20
GO:0090101	BP	GO:0090101	negative regulation of transmembrane receptor protein serine/threonine kinase signaling pathway	33/2884	133/18866	0.00274218	0.0292142	0.0231345	TGFBR3/CD109/STRAP/CHST11/HSPA5/PMEPA1/TGFB1/CAV1/MTMR4/CAV2/SMAD6/FST/GLG1/TRIM33/SNX6/ADAM17/FSTL3/DNM2/TOB1/SLC2A10/NOTCH1/ACVR1/SORL1/TGFBR1/FAM89B/TWSG1/SPRED2/SPRY1/HTRA3/RBPMS2/SMURF1/BAMBI/LTBP1	33
GO:0018205	BP	GO:0018205	peptidyl-lysine modification	83/2884	405/18866	0.00274375	0.0292142	0.0231345	TTLL12/RPS6KA4/POLE3/NUP37/NUP188/SNAI2/ATAT1/WDR5/GATA3/HAT1/CXXC1/RUVBL1/PYGO2/SET/RANGAP1/SETMAR/ZNF711/JADE1/EZH1/IFIH1/NUP93/KAT2B/SNW1/OGT/CTNNB1/TADA1/SUMO3/ING4/NAA50/GNL3/NUP205/NDC1/PWP1/MRGBP/DNMT1/KLF15/DMAP1/GTF2B/MECOM/PHF1/TAF9/SETD2/PHF19/KMT2E/TRIM16/PHF10/KAT8/CRTC2/BLOC1S1/SGF29/EID1/NOC2L/NCOA1/NAA40/ARRB1/NUP155/PLOD1/P3H4/SIRT7/KAT2A/TRPM4/ASH1L/RAE1/SDR16C5/BAZ1A/SETDB1/TAD…	83
GO:1903035	BP	GO:1903035	negative regulation of response to wounding	25/2884	93/18866	0.00274926	0.0292236	0.0231419	CD109/PLAUR/ANXA2/ALOX5/PLAU/AGER/SERPINE1/PRKCD/FAP/MIR200B/THBD/USF1/PTPRS/F12/PHLDB2/KLK8/WNT4/SERPINE2/THBS1/EDN1/SERPINB2/PDGFA/GJA1/MDK/PDGFB	25
GO:0007173	BP	GO:0007173	epidermal growth factor receptor signaling pathway	31/2884	123/18866	0.00280232	0.0296383	0.0234703	PLAUR/AFAP1L2/TGFB1/BCAR1/PLCE1/CNOT9/FAM83A/RHBDF2/GAREM1/RAB7A/HIP1R/HBEGF/SRC/SNX6/DAB2IP/ADAM17/AREG/PTPN11/SOX9/DOK1/BRAF/EPGN/APP/RHBDF1/PTPN12/VPS25/SHC1/SPRY1/SH3GL2/AGR2/GRB2	31
GO:1901570	BP	GO:1901570	fatty acid derivative biosynthetic process	27/2884	103/18866	0.00281676	0.0296383	0.0234703	GGT6/PTGES3/ALOX5/CBR4/HMGCL/ANXA1/GGT7/MGST2/PRXL2B/BDH1/ACSL5/BDH2/HPGD/ELOVL6/CBR1/FABP5/PTGES/SLC25A1/MGST3/PNPLA8/ALOX5AP/ACSL3/EDN1/PTGES2/HMGCS2/HACD2/IL1B	27
GO:0033048	BP	GO:0033048	negative regulation of mitotic sister chromatid segregation	14/2884	42/18866	0.00282293	0.0296383	0.0234703	CCNB1/CDC20/PTTG1/PLK1/TRIP13/CDT1/MAD2L1/ZW10/KLHL22/AURKB/BUB1B/BUB3/PSMG2/RAD21	14
GO:1901658	BP	GO:1901658	glycosyl compound catabolic process	14/2884	42/18866	0.00282293	0.0296383	0.0234703	PNP/ENPP4/TYMP/FUCA1/DPYD/ADA/GBA2/DERA/GUSB/UPP1/NT5E/NT5C3A/APOBEC3A/GLA	14
GO:1901796	BP	GO:1901796	regulation of signal transduction by p53 class mediator	42/2884	180/18866	0.00282326	0.0296383	0.0234703	CDK5RAP3/SNAI2/AURKA/CD44/TP53INP1/PMAIP1/PRMT5/MDM4/NUAK1/NOP53/BOP1/SSRP1/PAK1IP1/TAF13/TPX2/CHD3/PML/HEXIM1/STK11/HNRNPK/RPF2/TP63/TAF9/RFC3/NOP2/NOC2L/MAPK11/AURKB/RBBP8/RAD9A/RPA3/YJU2/DYRK1A/PLK3/RPL23/SPRED2/TRIM24/SUPT16H/RFC4/EXO1/RBBP4/TWIST1	42
GO:0006406	BP	GO:0006406	mRNA export from nucleus	29/2884	113/18866	0.00283052	0.0296383	0.0234703	NUP37/NUP188/AKAP8L/AGFG1/SRSF11/EIF4A3/NUP93/GLE1/NXF1/ALYREF/EIF5A/SRSF6/YTHDC1/NUP205/NSUN2/NDC1/CHTOP/DDX39B/SETD2/NUP155/POLDIP3/DDX39A/RAE1/DHX38/SRSF5/THOC2/NUP153/PABPN1/HNRNPA2B1	29
GO:0035821	BP	GO:0035821	modulation of process of other organism	29/2884	113/18866	0.00283052	0.0296383	0.0234703	INPP5K/KPNA2/ANXA2/INSR/SERPINB9/KPNB1/PSMC3/CAV2/TNIP1/SNW1/TBC1D20/HMGA2/HSPA8/IGF2R/GTF2B/KPNA4/GAPDH/PHB/CCL3/PC/KPNA3/RRP1B/CCL4/AQP1/EIF2AK2/STOM/CFL1/PABPN1/RNASE7	29
GO:0048024	BP	GO:0048024	regulation of mRNA splicing, via spliceosome	29/2884	113/18866	0.00283052	0.0296383	0.0234703	NCL/CIRBP/RBM5/TIA1/SNRNP70/DDX17/RBM39/SNW1/SRSF6/PUF60/TRA2A/HSPA8/YTHDC1/RBM19/HNRNPK/SRSF8/PRPF19/SAP18/FXR1/LARP7/DYRK1A/SRSF5/PTBP1/RBM25/HNRNPA2B1/HNRNPU/THRAP3/MBNL3/SF1	29
GO:0071427	BP	GO:0071427	mRNA-containing ribonucleoprotein complex export from nucleus	29/2884	113/18866	0.00283052	0.0296383	0.0234703	NUP37/NUP188/AKAP8L/AGFG1/SRSF11/EIF4A3/NUP93/GLE1/NXF1/ALYREF/EIF5A/SRSF6/YTHDC1/NUP205/NSUN2/NDC1/CHTOP/DDX39B/SETD2/NUP155/POLDIP3/DDX39A/RAE1/DHX38/SRSF5/THOC2/NUP153/PABPN1/HNRNPA2B1	29
GO:0060759	BP	GO:0060759	regulation of response to cytokine stimulus	45/2884	196/18866	0.00285428	0.0298376	0.0236281	TTLL12/SPHK1/SIGIRR/IKBKB/PPARG/PTPN1/CAV1/IRAK1/STAT1/IFIH1/SPPL2B/NR1H4/PALM3/HIF1A/CASP1/SLIT3/KLF4/METTL3/NLRC5/TAF9/GSTP1/TNFRSF1A/ADAM17/PTPN11/SAMHD1/TRAF2/IFNGR1/MMP12/DDX58/IL36RN/PARP9/HSP90AB1/USP18/IL1R1/MADD/EDN1/FADD/AXL/TLR2/SOCS1/NR1H2/SUMO1/IL1RN/DHX9/RNF113A	45
GO:0032481	BP	GO:0032481	positive regulation of type I interferon production	21/2884	74/18866	0.0028765	0.0299707	0.0237335	CGAS/HSPD1/XRCC6/IRAK1/STAT1/IFIH1/PRKDC/CTNNB1/IFI16/NFKB1/IRF5/SETD2/PTPN11/DDX58/IRF1/TICAM1/ZCCHC3/TLR2/STAT6/DHX9/XRCC5	21
GO:0048199	BP	GO:0048199	vesicle targeting, to, from or within Golgi	21/2884	74/18866	0.0028765	0.0299707	0.0237335	COL7A1/TRAPPC6A/CTSC/MCFD2/CNIH1/GORASP1/TBC1D20/TRAPPC9/AREG/CD59/PPP6C/ARFGAP3/GBF1/TRAPPC1/TMED9/RAB1B/NAPA/LMAN1/CTSZ/TFG/PPP6R1	21
GO:0001731	BP	GO:0001731	formation of translation preinitiation complex	6/2884	11/18866	0.00292615	0.0302385	0.0239456	EIF4H/EIF2S2/DENR/EIF2S3/MCTS1/RPL13A	6
GO:0046501	BP	GO:0046501	protoporphyrinogen IX metabolic process	6/2884	11/18866	0.00292615	0.0302385	0.0239456	ALAS1/PPOX/CPOX/ALAD/FECH/HMBS	6
GO:0048642	BP	GO:0048642	negative regulation of skeletal muscle tissue development	6/2884	11/18866	0.00292615	0.0302385	0.0239456	YBX3/TGFB1/AKIRIN1/USP19/S100B/TWIST1	6
GO:0070203	BP	GO:0070203	regulation of establishment of protein localization to telomere	6/2884	11/18866	0.00292615	0.0302385	0.0239456	CCT4/CCT5/CCT7/DKC1/CCT6A/TCP1	6
GO:2000392	BP	GO:2000392	regulation of lamellipodium morphogenesis	6/2884	11/18866	0.00292615	0.0302385	0.0239456	CORO1C/CD44/PDPN/SRC/KANK1/CORO1B	6
GO:0060976	BP	GO:0060976	coronary vasculature development	16/2884	51/18866	0.0029422	0.0303547	0.0240376	TGFBR3/NDST1/PRDM1/SMAD6/TBX1/SETD2/DNM2/NOTCH1/MESP1/SRF/APLN/TGFBR1/VEGFA/SNX17/PDGFRB/LTBP1	16
GO:0030832	BP	GO:0030832	regulation of actin filament length	44/2884	191/18866	0.00294988	0.0303842	0.024061	ACTR3/CDC42EP1/ARPC5L/ARPC2/SSH3/ARPC1B/LIMA1/GBA2/PRKCD/ARFIP1/FCHSD1/BAIAP2/COTL1/HIP1R/TRIM27/SPIRE2/WASHC5/WASF2/NCK1/VILL/CYFIP2/MTPN/ARPC1A/SCIN/KIRREL1/PICK1/MYO1C/ADD1/KANK1/ARHGAP40/MYADM/ACTR2/WASHC1/ICAM1/CFL1/ARF6/ARHGAP35/BRK1/ESAM/CORO1B/GRB2/SEMA5A/WASH6P/FLII	44
GO:0061008	BP	GO:0061008	hepaticobiliary system development	35/2884	144/18866	0.00300622	0.0308638	0.0244408	TGFBR3/HNF1B/CDK5RAP3/AURKA/SULF2/ITGA2/CAD/PRMT5/HMGCL/ANXA1/AK4/SRD5A1/GNPNAT1/ADA/CEBPB/IGF2R/PCSK9/FRZB/HRAS/DDX39B/PNPT1/SOX9/WNT4/PKM/NOTCH1/MESP1/RPS6KA1/SRSF5/MPST/ARF6/CYP1A1/CEBPA/HES1/MDK/IHH	35
GO:0070585	BP	GO:0070585	protein localization to mitochondrion	35/2884	144/18866	0.00300622	0.0308638	0.0244408	SFN/BAG3/YWHAQ/YWHAG/HSPD1/PMAIP1/MFN2/RHOU/MOAP1/BMF/PMPCA/VPS11/TFDP1/MTCH2/HK1/TP63/TIMM23/PPP3R1/BBC3/ARIH2/YWHAH/TOMM40/ATP5IF1/TIMM17A/UBL5/TOMM5/HK2/PITRM1/RAC2/ATG13/LMAN1/PMPCB/SREBF2/TOMM22/HSPA4	35
GO:0006338	BP	GO:0006338	chromatin remodeling	49/2884	218/18866	0.00302782	0.0310352	0.0245765	MYC/CENPN/POLE3/SATB1/FOXA1/GATA3/GATAD1/RUVBL1/SCMH1/NPM1/EZH1/MPHOSPH8/ACTB/KAT2B/CENPW/NPM3/HMGA1/HMGA2/RERE/HJURP/HNRNPC/CHD3/MPND/SMARCE1/MBD2/DNMT1/DMAP1/TP63/CENPH/PABPC1L/CENPA/SMARCD3/NAA40/SOX9/PBRM1/KAT2A/INO80E/BAZ1A/SETDB1/CENPV/BAZ2A/CHRAC1/ZNHIT1/ACTL6A/CENPT/ARID1A/HMGB3/RBBP4/CDKN2A	49
GO:0015980	BP	GO:0015980	energy derivation by oxidation of organic compounds	60/2884	278/18866	0.003059	0.0311445	0.024663	MTFR1L/MYC/ME3/SHMT2/INPP5K/CCNB1/ACADVL/INSR/SCO2/NOP53/PPP1R3C/CYCS/CISD1/NDUFA1/HIF1A/VCP/PYGL/EPM2AIP1/PYGB/ADSL/UQCRQ/TIGAR/NDUFA3/NDUFV3/UQCR10/SDHB/SLC25A22/NDUFAF2/PNPT1/PHKA2/PGM1/CDK1/SDHA/BLOC1S1/NDUFA2/DLST/TRAP1/SDHAF4/CAVIN3/NDUFC1/SLC25A23/IDH1/CS/UQCR11/MTFR1/GBE1/CALM1/COX5B/GNAS/NDUFV2/PDHB/MDH2/PRELID1/PHLDA2/NDUFB1/NDUFB3/STK40/COX6B1/OGDH/SUCLA2	60
GO:0007221	BP	GO:0007221	positive regulation of transcription of Notch receptor target	8/2884	18/18866	0.00305922	0.0311445	0.024663	DLGAP5/STAT1/KAT2B/SNW1/PBX1/NOTCH3/NOTCH1/WWC1	8
GO:0046885	BP	GO:0046885	regulation of hormone biosynthetic process	8/2884	18/18866	0.00305922	0.0311445	0.024663	ATP1A1/ADM/STC2/HIF1A/WNT4/DKK3/DGKQ/POR	8
GO:2000303	BP	GO:2000303	regulation of ceramide biosynthetic process	8/2884	18/18866	0.00305922	0.0311445	0.024663	SPHK1/PLA2G6/ORMDL3/PRKCD/ORMDL1/SMPD2/TNFRSF1A/SPHK2	8
GO:0035304	BP	GO:0035304	regulation of protein dephosphorylation	34/2884	139/18866	0.00306315	0.0311445	0.024663	PPP1R14C/IKBKB/SH3RF2/SET/MFHAS1/HSP90B1/TGFB1/PTPA/NUAK1/CD300A/CDCA2/PPP1R37/IGBP1/PRKCD/PPP4R1/DMPK/PPP2R2C/PPP1R1B/PPP1R14B/PPP1R16A/PHACTR2/PPP2R2A/HSP90AB1/CALM1/EIF2AK2/FKBP1A/PTBP1/PPP1R35/PPP1R10/CABIN1/PPP1R15A/PPP6R1/PDGFRB/NSMF	34
GO:0002237	BP	GO:0002237	response to molecule of bacterial origin	74/2884	356/18866	0.00310266	0.0314542	0.0249083	SIGIRR/SIRPA/HSPD1/ADM/WDR83/TGFB1/CXCL8/MTDH/GGT7/IRAK1/CAPN2/ATP2A2/MGST2/NR1H4/PALM3/SERPINE1/CASP1/GJB2/CARD17/SMAD6/MAPKAPK2/IL18/CEBPB/NFKB1/THBD/HPGD/CD274/LYN/SRC/CXCL1/DAB2IP/IRF5/GSTP1/AKIRIN2/CD86/ADAM17/CD96/PTGES/CXCL11/CXCL10/CCL3/GJB6/PDCD1LG2/ALAD/PTAFR/IL36RN/NOTCH1/CXCL5/LITAF/IL36G/F2R/CD36/HAVCR2/EDN1/TICAM1/SCARB1/SBNO2/B2M/ICAM1/PLAA/COMT/AXL/LOXL1/GNG12/CYP1A1/HSF1/ABR/TLR2…	74
GO:0035794	BP	GO:0035794	positive regulation of mitochondrial membrane permeability	19/2884	65/18866	0.00310357	0.0314542	0.0249083	SFN/YWHAQ/YWHAG/PMAIP1/SLC25A5/HEBP2/MOAP1/BMF/BAK1/ZNF205/TFDP1/HIP1R/TP63/PPP3R1/BBC3/YWHAH/ATP5IF1/SLC35F6/RHOT2	19
GO:0045995	BP	GO:0045995	regulation of embryonic development	33/2884	134/18866	0.00311515	0.0315209	0.0249611	CELSR1/TBX2/GATA3/NRARP/INSR/E4F1/LAMA3/AR/RACGAP1/GRHL3/RNF207/FUZ/CTNNB1/OSR1/RAB14/KLF4/RBM19/DLL1/CDK1/PHLDB2/WNT4/NOTCH1/MYADM/MESP1/AMOT/SCX/PHLDA2/WNK1/COL5A2/GJA1/IL1RN/HES1/NR2C2	33
GO:0071826	BP	GO:0071826	ribonucleoprotein complex subunit organization	53/2884	240/18866	0.00313418	0.0316628	0.0250735	GEMIN8/STRAP/KHDC4/EIF4H/RBM5/LUC7L/EIF3B/PTGES3/RUVBL1/AGO4/EIF3J/PRMT5/PRPF39/MRTO4/NOP53/LUC7L3/TRAF7/EIF2S2/PRKDC/BOP1/VCP/SRSF6/PUF60/COIL/YTHDC1/EIF3A/SF3A3/DENR/SNRPB/EIF2S3/RPF2/DDX39B/TAF9/NOP2/DDX1/RPS28/MCTS1/PRPF19/GEMIN4/SNRPD1/RPL3/EIF3H/RPS27/SF3B1/SNRPC/HSP90AB1/RPL23A/SRSF5/RPL13A/MRPL11/DHX9/XRCC5/SF1	53
GO:1903845	BP	GO:1903845	negative regulation of cellular response to transforming growth factor beta stimulus	24/2884	89/18866	0.00316104	0.0318831	0.0252479	TGFBR3/CD109/STRAP/CHST11/HSPA5/PMEPA1/TGFB1/CAV1/MTMR4/CAV2/SMAD6/GLG1/SNX6/ADAM17/DNM2/SLC2A10/TGFBR1/FAM89B/SPRED2/SPRY1/HTRA3/SMURF1/BAMBI/LTBP1	24
GO:0034308	BP	GO:0034308	primary alcohol metabolic process	25/2884	94/18866	0.00321206	0.0322343	0.025526	PNPLA2/CYP3A5/CBR4/DGAT1/ACSS1/ALDH1A3/CHKA/SULT1E1/LIPE/WNT4/CACNA1H/ADH7/DKK3/AKR1C1/SDR16C5/DGAT2/DHRS9/DGKQ/AKR1B10/CYP1A1/ALDH3A2/DHRS3/AKR1A1/GDPD3/ADH1B	25
GO:0098876	BP	GO:0098876	vesicle-mediated transport to the plasma membrane	25/2884	94/18866	0.00321206	0.0322343	0.025526	MICALL1/CLSTN1/MAPK10/RAB31/STEAP2/ENTR1/VPS26A/GGA3/GOLPH3L/GGA1/RAB11A/VAMP3/DNM2/STX3/OPTN/CLN3/ACSL3/RAB10/EXOC1/RAB11B/KIF13A/WASHC1/VAMP2/GGA2/SNX17	25
GO:0034660	BP	GO:0034660	ncRNA metabolic process	98/2884	493/18866	0.00323112	0.0322343	0.025526	DDX21/RAN/NOLC1/BMS1/AIMP2/RRNAD1/FCF1/LYAR/WDR43/TRPT1/PPA1/FARSB/RRP12/AGO4/NSUN6/PELO/RIOK1/EIF4A3/DKC1/MRTO4/EXOSC2/NOP53/MRPL44/DDX17/INTS3/KAT2B/NOP58/PRKDC/INTS5/BOP1/NSUN5P1/PDCD11/DDX18/NPM3/NOB1/UTP14A/FTSJ1/NFKB1/NSUN2/METTL3/THUMPD1/GTPBP4/REXO4/NOP56/XPO5/ERN2/RPF2/HRAS/IARS2/YARS2/PNPT1/EXOSC3/RPL14/BYSL/NOP2/DDX1/DEDD2/RPS28/UTP11/RPS6/STAT3/MPHOSPH6/FARSA/GEMIN4/YBEY/USB1/DDX54/NO…	98
GO:0010717	BP	GO:0010717	regulation of epithelial to mesenchymal transition	26/2884	99/18866	0.00324479	0.0322343	0.025526	STRAP/FOXA1/GATA3/TGFB1/JAG1/TRIM62/FUZ/CTNNB1/PDPN/OVOL2/FOXC1/DAB2IP/POFUT2/PHLDB2/PPP2CA/NOTCH1/MCRIP1/ACVR1/SERPINB3/TGFBR1/SPRED2/SPRY1/BAMBI/TWIST1/IL1B/MDK	26
GO:0007094	BP	GO:0007094	mitotic spindle assembly checkpoint	12/2884	34/18866	0.00325202	0.0322343	0.025526	CCNB1/CDC20/PLK1/TRIP13/CDT1/MAD2L1/ZW10/KLHL22/AURKB/BUB1B/BUB3/PSMG2	12
GO:0009156	BP	GO:0009156	ribonucleoside monophosphate biosynthetic process	12/2884	34/18866	0.00325202	0.0322343	0.025526	CAD/IMPDH1/GMPS/GART/ADK/ADA/PAICS/ATIC/ADSL/PRPS1/UPP1/UCK2	12
GO:0031577	BP	GO:0031577	spindle checkpoint	12/2884	34/18866	0.00325202	0.0322343	0.025526	CCNB1/CDC20/PLK1/TRIP13/CDT1/MAD2L1/ZW10/KLHL22/AURKB/BUB1B/BUB3/PSMG2	12
GO:0043276	BP	GO:0043276	anoikis	12/2884	34/18866	0.00325202	0.0322343	0.025526	SNAI2/CAV1/BMF/TFDP1/STK11/SRC/ITGB1/PDK4/NOTCH1/BRMS1/TLE1/MCL1	12
GO:0071173	BP	GO:0071173	spindle assembly checkpoint	12/2884	34/18866	0.00325202	0.0322343	0.025526	CCNB1/CDC20/PLK1/TRIP13/CDT1/MAD2L1/ZW10/KLHL22/AURKB/BUB1B/BUB3/PSMG2	12
GO:0071174	BP	GO:0071174	mitotic spindle checkpoint	12/2884	34/18866	0.00325202	0.0322343	0.025526	CCNB1/CDC20/PLK1/TRIP13/CDT1/MAD2L1/ZW10/KLHL22/AURKB/BUB1B/BUB3/PSMG2	12
GO:0090504	BP	GO:0090504	epiboly	12/2884	34/18866	0.00325202	0.0322343	0.025526	AJUBA/CD44/PDCD10/RHOC/HBEGF/PDPN/ADAM17/TOR1A/PHLDB2/MMP12/WNT7A/ARHGAP35	12
GO:0009116	BP	GO:0009116	nucleoside metabolic process	27/2884	104/18866	0.00326124	0.032275	0.0255583	RAN/PNP/ENPP4/CAD/IMPDH1/TYMP/AMD1/GMPS/TK1/DPYD/AK4/ADK/ADA/DERA/ATIC/NME3/MACROD1/PRPS1/DTYMK/NME4/UPP1/NT5E/RHOQ/UCK2/NT5C3A/APOBEC3A/PEMT	27
GO:0070849	BP	GO:0070849	response to epidermal growth factor	15/2884	47/18866	0.00326777	0.0322891	0.0255694	NCL/INPP5K/SNAI2/CAD/STAT5B/GAREM1/BAIAP2/FOXC1/DAB2IP/GSTP1/PTPN11/SOX9/KNSTRN/ID1/PTPN12	15
GO:0022604	BP	GO:0022604	regulation of cell morphogenesis	99/2884	499/18866	0.0032819	0.032378	0.0256399	DIAPH1/CORO1C/RHOD/MSN/MYO10/TRAK1/CD44/RND3/NEDD4L/AGO4/CDC42EP1/SYT17/PLXNB1/ANXA1/EPHB2/LIMK1/RHOU/ARPC2/FMNL2/MYH9/LRP8/S100A10/PRKDC/PLXNA3/GORASP1/EPB41/FN1/ARHGDIA/PLXNA1/RHOC/CALR/BAIAP2/DAB1/FBLN1/GBP1/STK11/ITSN2/SS18L1/TNFRSF12A/PDPN/FGD3/SRC/RAB11A/GNA12/PTPRS/PRAG1/FZD4/SS18L2/BRWD1/ANXA7/PDLIM5/S100B/TANC2/DNM2/CLDN4/YWHAH/FES/RHOG/MAP2K1/CCL3/ID1/SEMA6C/HEXB/RHOQ/WNT7A/KANK1/PARVB/…	99
GO:0051170	BP	GO:0051170	import into nucleus	40/2884	171/18866	0.00334107	0.0329103	0.0260614	GEMIN8/RAN/NOLC1/BAG3/NUP188/CSE1L/KPNA2/TGFB1/KPNB1/TXNIP/NUP93/PKIA/HTATIP2/IPO7/PRKCD/PML/ECT2/HDAC3/SNRPB/DMAP1/FERMT1/CDK1/KPNA4/STAT3/JUP/GEMIN4/SNRPD1/IPO13/KPNA6/NUP155/MMP12/KPNA3/APPL2/HSP90AB1/CD36/CHP1/RPL23/NUP153/PPP1R10/PPP3CA	40
GO:0051383	BP	GO:0051383	kinetochore organization	9/2884	22/18866	0.00336407	0.0330156	0.0261448	CENPN/POGZ/DLGAP5/CENPW/CDT1/CENPH/CENPA/SMC2/CENPT	9
GO:0071359	BP	GO:0071359	cellular response to dsRNA	9/2884	22/18866	0.00336407	0.0330156	0.0261448	CGAS/NPM1/CAV1/IFIH1/RALB/NFKB1/DDX58/ZCCHC3/DHX9	9
GO:0051236	BP	GO:0051236	establishment of RNA localization	46/2884	203/18866	0.00337789	0.0330156	0.0261448	RAN/BICD2/IGF2BP2/NUP37/NUP188/KIF5C/NPM1/AKAP8L/AGFG1/SRSF11/EIF4A3/NUP93/GLE1/NXF1/XPOT/LRPPRC/ALYREF/EIF5A/SRSF6/YTHDC1/NUP205/NSUN2/NDC1/XPO5/CHTOP/DDX39B/PNPT1/SETD2/NUP155/POLDIP3/NOP9/MYO1C/NOL6/DDX39A/RAE1/DHX38/SRSF5/THOC2/TST/HSF1/NUP153/PABPN1/HNRNPA2B1/CKAP5/HNRNPU/DHX9	46
GO:0043409	BP	GO:0043409	negative regulation of MAPK cascade	43/2884	187/18866	0.00338363	0.0330156	0.0261448	DUSP7/MYC/CDK5RAP3/INPP5K/SH3RF2/SIRPA/FOXM1/DUSP14/PTPN1/PSCA/EPHB2/PBK/CAV1/NDRG2/CD300A/TNIP1/RAPGEF1/PEBP1/IGBP1/PRKCD/EIF3A/KLF4/FBLN1/GBP1/HDAC3/LYN/MECOM/DAB2IP/GSTP1/STK38/PHB/ARRB1/PPP2CA/ASH1L/SLC9A3R1/SORL1/DUSP2/SERPINB3/ZMYND11/SPRED2/SPRY1/SEMA6A/IL1B	43
GO:0045333	BP	GO:0045333	cellular respiration	43/2884	187/18866	0.00338363	0.0330156	0.0261448	MTFR1L/ME3/SHMT2/CCNB1/SCO2/NOP53/CYCS/CISD1/NDUFA1/HIF1A/VCP/ADSL/UQCRQ/NDUFA3/NDUFV3/UQCR10/SDHB/SLC25A22/NDUFAF2/PNPT1/CDK1/SDHA/BLOC1S1/NDUFA2/DLST/TRAP1/SDHAF4/NDUFC1/SLC25A23/IDH1/CS/UQCR11/MTFR1/COX5B/NDUFV2/PDHB/MDH2/PRELID1/NDUFB1/NDUFB3/COX6B1/OGDH/SUCLA2	43
GO:0000132	BP	GO:0000132	establishment of mitotic spindle orientation	11/2884	30/18866	0.00339882	0.0330156	0.0261448	NDE1/PLK1/DCTN1/NUMA1/MAD2L1/ITGB1/ZW10/CENPA/BCCIP/SPRY1/GJA1	11
GO:0001844	BP	GO:0001844	protein insertion into mitochondrial membrane involved in apoptotic signaling pathway	11/2884	30/18866	0.00339882	0.0330156	0.0261448	SFN/YWHAQ/YWHAG/PMAIP1/MOAP1/BMF/TFDP1/TP63/PPP3R1/BBC3/YWHAH	11
GO:0043457	BP	GO:0043457	regulation of cellular respiration	11/2884	30/18866	0.00339882	0.0330156	0.0261448	SHMT2/CCNB1/NOP53/CISD1/HIF1A/VCP/PNPT1/CDK1/TRAP1/SLC25A23/PRELID1	11
GO:0071711	BP	GO:0071711	basement membrane organization	11/2884	30/18866	0.00339882	0.0330156	0.0261448	LAMB3/CAV1/CAV2/FERMT1/ITGB1/NID1/PHLDB2/RIC8A/RAMP2/PLOD3/LAMB1	11
GO:0043687	BP	GO:0043687	post-translational protein modification	75/2884	363/18866	0.0034342	0.0333081	0.0263764	PSMD1/PSMD2/PSMA6/PNPLA2/EVA1A/WDR5/PSMD5/PDIA6/PSMB2/RAB38/CKAP4/TNC/PSMD7/PSMB7/PSMA7/HSP90B1/COP1/FBXW4/KLHL21/WSB1/DTL/PSMA3/PSMD14/PSMC3/PSME3/DCAF8/FN3K/STC2/LRR1/HIF1A/FN1/PSMB5/ELOC/UCHL3/COPS3/KLHL5/PCSK9/WFS1/PSMB9/COPS8/PSMA1/RAB11A/ANO8/QSOX1/UBE2F/FSTL3/RAB5A/TMEM132A/MGAT4A/KLHL22/CALU/PSMD13/FBXL12/PSMD12/RAB11B/APP/PRSS23/PSME2/FBXL5/PSMB8/PSMA5/PSMF1/CCDC8/PTP4A2/RAB1B/PSMC2/CUL7…	75
GO:0042730	BP	GO:0042730	fibrinolysis	10/2884	26/18866	0.00345389	0.0334477	0.0264869	PLAUR/ANXA2/PLAU/SERPINE1/FAP/THBD/USF1/F12/THBS1/SERPINB2	10
GO:0072655	BP	GO:0072655	establishment of protein localization to mitochondrion	34/2884	140/18866	0.00346378	0.033492	0.026522	SFN/BAG3/YWHAQ/YWHAG/HSPD1/PMAIP1/MFN2/RHOU/MOAP1/BMF/PMPCA/VPS11/TFDP1/HK1/TP63/TIMM23/PPP3R1/BBC3/ARIH2/YWHAH/TOMM40/ATP5IF1/TIMM17A/UBL5/TOMM5/HK2/PITRM1/RAC2/ATG13/LMAN1/PMPCB/SREBF2/TOMM22/HSPA4	34
GO:0090288	BP	GO:0090288	negative regulation of cellular response to growth factor stimulus	42/2884	182/18866	0.00349625	0.0337543	0.0267297	TGFBR3/CD109/STRAP/CHST11/HSPA5/GATA3/SULF2/PTPN1/GPC1/PMEPA1/TGFB1/CAV1/MTMR4/CAV2/FUZ/SMAD6/GLG1/TRIM33/XDH/SNX6/DAB2IP/ADAM17/FSTL3/DNM2/TOB1/SLC2A10/WNT4/THBS1/NOTCH1/SORL1/APLN/TGFBR1/FAM89B/TWSG1/SPRED2/SPRY1/HTRA3/RBPMS2/SMURF1/SEMA6A/BAMBI/LTBP1	42
GO:0033013	BP	GO:0033013	tetrapyrrole metabolic process	18/2884	61/18866	0.00352208	0.0338484	0.0268042	RSAD1/NFE2L1/ALAS1/PPOX/PGRMC1/CPOX/MMADHC/BDH2/SLC25A38/LMBRD1/ALAD/FECH/HMBS/SLC11A2/ATP5IF1/CYP1A1/ABCC1/SUCLA2	18
GO:0046847	BP	GO:0046847	filopodium assembly	18/2884	61/18866	0.00352208	0.0338484	0.0268042	FSCN1/ITGA6/MYO10/FNBP1L/RAB17/TENM2/PRKCD/FGD3/ARHGEF4/RAB5A/ZMYND8/ESPN/RHOQ/FXR1/SRF/TGFBR1/ARF6/RALA	18
GO:1902110	BP	GO:1902110	positive regulation of mitochondrial membrane permeability involved in apoptotic process	18/2884	61/18866	0.00352208	0.0338484	0.0268042	SFN/YWHAQ/YWHAG/PMAIP1/SLC25A5/MOAP1/BMF/BAK1/ZNF205/TFDP1/HIP1R/TP63/PPP3R1/BBC3/YWHAH/ATP5IF1/SLC35F6/RHOT2	18
GO:0003158	BP	GO:0003158	endothelium development	33/2884	135/18866	0.00353055	0.0338783	0.0268279	MSN/IKBKB/HOXB5/JAG1/NR2F2/CTNNB1/RAPGEF1/ATOH8/PDPN/XDH/TJP3/PTPRS/DLL1/TNFRSF1A/CXCL10/ID1/ADD1/CCM2/NOTCH1/COL18A1/WNT7A/MYADM/HEG1/MESP1/ACVR1/ICAM1/COL15A1/VEZF1/VEGFA/CLIC4/PLOD3/GJA1/IL1B	33
GO:0048562	BP	GO:0048562	embryonic organ morphogenesis	64/2884	302/18866	0.00357432	0.0342462	0.0271193	MTHFD1L/CELSR1/TBX2/TFAP2A/NDST1/HOXB3/HNF1B/HOXB4/CHST11/HOXB5/HOXB8/GATA3/HOXB6/SLC44A4/MTHFD1/HOXB7/EPHB2/EIF4A3/MMP14/FZD6/MYO6/GRHL3/RNF207/FUZ/HIF1A/CTNNB1/HOXA5/OSR1/TBX3/ALDH1A3/FRZB/OVOL2/HOXB2/IFT140/DLL1/FLVCR1/TBX1/SETD2/ID2/SOX9/GJB6/INSIG2/PAX8/NOTCH1/WNT11/SLC9A3R1/MED12/MESP1/SRF/GNAS/SLITRK6/EDN1/ACVR1/TGFBR1/PCGF2/ABR/ARID1A/BCR/RBPMS2/HES1/TWIST1/EPHA2/IHH/MFAP2	64
GO:1901659	BP	GO:1901659	glycosyl compound biosynthetic process	14/2884	43/18866	0.00360618	0.0344864	0.0273095	CAD/IMPDH1/TYMP/AMD1/GMPS/TK1/ADK/ADA/NME3/DTYMK/NME4/UPP1/NT5E/UCK2	14
GO:0001655	BP	GO:0001655	urogenital system development	69/2884	330/18866	0.00361031	0.0344864	0.0273095	MYC/SERPINB5/TFAP2A/HNF1B/FOXA1/GATA3/SULF2/IFT20/PYGO2/TNC/GCNT4/ANXA1/HOXB7/EPHB2/TIPARP/AR/JAG1/STAT1/CTSH/SRD5A1/PLCE1/CTNNB1/SMAD6/GCNT1/OSR1/HPGD/PCSK9/WFS1/STK11/KLF15/SGPL1/PBX1/TP63/SEC61A1/FOXC1/DLL1/MYO1E/ITGA3/ID2/FSTL3/NID1/SOX9/WNT4/NOTCH3/PAX8/LZTS2/CA2/NOTCH1/WNT11/SERPINB7/FKBP4/FADD/SOX4/EPHB3/TGFBR1/HAS2/FOXJ1/MPST/VEGFA/SPRY1/PDGFA/EMX2/TNS2/CTNNBIP1/HES1/ID4/PDGFRB/PSAP/PDGFB	69
GO:0051607	BP	GO:0051607	defense response to virus	56/2884	258/18866	0.00362247	0.0345118	0.0273296	DDX21/TSPAN6/CGAS/IFITM3/PMAIP1/IFITM1/G3BP1/STAT1/NOP53/IFIH1/DDX17/RNF26/TRAF3IP2/SELENOK/IFI16/PML/GBP1/NLRC5/TRIM22/DDX60/IRF5/SETD2/OAS2/DDX1/FAM111A/IFIT3/PHB/SAMHD1/CXCL10/OAS3/ISG20/UNC93B1/MMP12/DDX58/EXOC1/IRF1/PARP9/BST2/EIF2AK2/TICAM1/FADD/MICB/PRF1/ZMYND11/DDIT4/NT5C3A/ZCCHC3/APOBEC3A/DTX3L/IFIT5/CLPB/SPON2/NPLOC4/HERC5/DHX9/IL1B	56
GO:0043484	BP	GO:0043484	regulation of RNA splicing	37/2884	156/18866	0.00363339	0.0345118	0.0273296	NCL/CIRBP/RBM5/CLK2/TIA1/CLK1/SNRNP70/DDX17/RBM39/SNW1/AHNAK2/SRSF6/PUF60/TRA2A/HSPA8/YTHDC1/RBM19/HNRNPK/AKAP17A/SRSF8/PRPF19/SAP18/FXR1/ESRP2/LARP7/RRP1B/DYRK1A/SRSF5/PTBP1/FASTK/RBM25/HNRNPA2B1/HNRNPU/THRAP3/MBNL3/HNRNPH1/SF1	37
GO:0032092	BP	GO:0032092	positive regulation of protein binding	23/2884	85/18866	0.00363483	0.0345118	0.0273296	RAN/ANXA2/CAV1/RALB/EPB41/TRIB3/HIP1R/PLK2/PPP2CB/DERL1/ARRB1/ADD1/PPP2CA/APP/RAMP2/HSP90AB1/FKBP1A/TICAM1/USP33/B2M/DTX3L/HSF1/BAMBI	23
GO:2000779	BP	GO:2000779	regulation of double-strand break repair	23/2884	85/18866	0.00363483	0.0345118	0.0273296	CGAS/FOXM1/SETMAR/PRKDC/HMGA2/PML/SPIRE2/RAD51/SETD2/RAD51AP1/RECQL5/SIRT7/DEK/NUDT16L1/PARP9/ACTR2/DTX3L/HSF1/TIMELESS/PNKP/TWIST1/MMS19/MGMT	23
GO:0007568	BP	GO:0007568	aging	67/2884	319/18866	0.00365899	0.034689	0.0274699	EIF2S1/TBX2/CDK6/YPEL3/PRNP/CGAS/FOXM1/ULK3/NPM1/ADM/KRT14/CTSC/IRAK1/NUAK1/AGER/BAK1/PRKDC/SERPINE1/ADA/CARM1/HMGA1/GJB2/HMGA2/PRKCD/TBX3/CALR/PML/NAMPT/MBD2/PLK2/BCL6/HRAS/TP63/SCAP/PNPT1/NEK6/CDK1/ID2/STAT3/CTSV/MAP2K1/AURKB/KYNU/GCLM/GJB6/KRT16/RPN2/MSH6/APP/LITAF/SOD2/JUND/SRF/EDN1/BCL2A1/B2M/ICAM1/CANX/PRELP/CYP1A1/MBD1/CDKN2A/COL4A2/GRB2/PPP3CA/PDGFRB/TWIST1	67
GO:0000184	BP	GO:0000184	nuclear-transcribed mRNA catabolic process, nonsense-mediated decay	30/2884	120/18866	0.00369138	0.0349436	0.0276715	ETF1/EIF4G1/PNRC2/EIF4A3/RPL34/RPL15/RPL9/GSPT2/RPL14/RPS11/RPS28/HELZ2/RPS6/RPL17/RPL3/RPL29/RPS27/PPP2R2A/PPP2CA/RPS18/RPL23A/RPL28/RPL23/RPL32/RPL13A/RPS25/RPS8/RPL27A/RPL4/PYM1	30
GO:0071356	BP	GO:0071356	cellular response to tumor necrosis factor	63/2884	297/18866	0.00373604	0.0352755	0.0279344	PSMD1/SPHK1/PSMD2/PSMA6/IKBKB/INPP5K/YBX3/GATA3/PSMD5/PSMB2/PSMD7/PSMB7/PSMA7/CXCL8/GSDME/PSMA3/STAT1/PSMD14/PSMC3/SPPL2B/PSME3/NR1H4/CASP1/TNFRSF14/FAS/TNFRSF18/PSMB5/NFKB1/ASAH1/PSMB9/GBP1/PSMA1/TNFRSF12A/COMMD7/DAB2IP/GSTP1/TNFRSF1A/ADAM17/ZFAND6/CCL15/TRAF4/CCL3/TNFSF15/TRAF2/PSMD13/KAT2A/PSMD12/THBS1/TNFRSF21/PSME2/MADD/CCL4/EDN1/PSMB8/PSMA5/PSMF1/HAS2/ICAM1/PSMC2/CEBPA/LTBR/DHX9/POSTN	63
GO:0007589	BP	GO:0007589	body fluid secretion	25/2884	95/18866	0.0037389	0.0352755	0.0279344	VDR/ANXA2/CAD/SYTL2/CAV1/CELSR2/HIF1A/ADA/STAT5B/USF2/XDH/OAS2/GPAT4/NCOA1/NCOR2/AQP1/EDN1/APLN/PAM/STAT5A/VEGFA/HK2/NR1H2/AGR2/P2RY2	25
GO:1902108	BP	GO:1902108	regulation of mitochondrial membrane permeability involved in apoptotic process	19/2884	66/18866	0.00374515	0.0352755	0.0279344	SFN/YWHAQ/YWHAG/PMAIP1/SLC25A5/MOAP1/BMF/BAK1/ZNF205/TFDP1/HIP1R/TP63/PPP3R1/THEM4/BBC3/YWHAH/ATP5IF1/SLC35F6/RHOT2	19
GO:0009141	BP	GO:0009141	nucleoside triphosphate metabolic process	28/2884	110/18866	0.00375213	0.0352755	0.0279344	RAN/ENO1/CAD/IMPDH1/TGFB1/CTPS2/AK4/ADK/ATP5MC2/ADA/VCP/ATP5F1B/NME3/STAT3/SAMHD1/STOML2/DTYMK/DCTPP1/PKM/NME4/CTPS1/RHOQ/UCK2/COX5B/SPHK2/ATP5ME/NUDT15/ATP5MC3	28
GO:0045069	BP	GO:0045069	regulation of viral genome replication	26/2884	100/18866	0.00375997	0.0352755	0.0279344	INPP5K/IFITM3/IFITM1/CXCL8/MPHOSPH8/LARP1/TNIP1/TBC1D20/IFI16/HMGA2/TOP2B/HSPA8/OAS2/FAM111A/PHB/PPIA/OAS3/ISG20/NOTCH1/BST2/RAD23A/SETDB1/EIF2AK2/STOM/APOBEC3A/IFIT5	26
GO:0045807	BP	GO:0045807	positive regulation of endocytosis	26/2884	100/18866	0.00375997	0.0352755	0.0279344	ANXA2/PPARG/NEDD4L/ITGA2/INSR/RAB31/SERPINE1/VPS28/PCSK9/HIP1R/HNRNPK/DLL1/TOR1A/DNM2/ARRB1/PICK1/CLN3/APPL2/CD36/APLN/B2M/AXL/VEGFA/CD63/ANO6/PPP3CA	26
GO:0051346	BP	GO:0051346	negative regulation of hydrolase activity	94/2884	473/18866	0.00389367	0.0364757	0.0288848	NEIL1/PPP1R14C/SFN/SERPINB5/PKMYT1/CD109/PLIN5/UBE2Z/ARFGEF3/SPINK1/COL7A1/PRNP/IKBKB/SH3RF2/PLAUR/ANXA2/CD44/SET/SH3BP4/SERPINB1/SLC39A14/ANXA1/SYTL2/PTPA/SERPINB9/ANXA8/MNAT1/PTTG1/SERPINB8/BIRC5/PPP1R37/ANXA8L1/SERPINE1/IFI16/CARD17/SLC27A4/PEBP1/MARF1/IGBP1/KLF4/SERPINB13/SRC/CAMSAP3/HRAS/RTKN/DAB2IP/MICAL1/SIAH2/GMIP/PPP1R1B/GAPDH/PPP1R14B/CSRNP2/MCM2/ARRB1/PHACTR2/TFPI2/SERPINE2/SH2D4A/THBS…	94
GO:0032355	BP	GO:0032355	response to estradiol	34/2884	141/18866	0.00390818	0.0365574	0.0289495	FOXA1/CCNA2/ITGA2/ANXA1/TGFB1/GGT7/TXNIP/SRD5A1/NR2F2/ARPC1B/DDX18/GJB2/CTNNB1/STAT5B/CALR/HPGD/MBD2/GSTP1/AREG/STAT3/NCOA1/NCOR2/RBBP8/WNT7A/RAMP2/PAM/HSF1/MBD1/GJA1/POSTN/PDGFRB/CST3/MMP15/IHH	34
GO:0009201	BP	GO:0009201	ribonucleoside triphosphate biosynthetic process	20/2884	71/18866	0.0039269	0.0366782	0.0290451	ENO1/CAD/IMPDH1/TGFB1/CTPS2/AK4/ATP5MC2/VCP/ATP5F1B/NME3/STAT3/STOML2/PKM/NME4/CTPS1/UCK2/COX5B/SPHK2/ATP5ME/ATP5MC3	20
GO:0010837	BP	GO:0010837	regulation of keratinocyte proliferation	13/2884	39/18866	0.00394645	0.0367521	0.0291036	CDH3/SFN/CD109/SNAI2/VDR/SRSF6/TGM1/OVOL2/TP63/AREG/HAS2/PTPRK/MDK	13
GO:0032506	BP	GO:0032506	cytokinetic process	13/2884	39/18866	0.00394645	0.0367521	0.0291036	CEP55/ANLN/MYH9/RACGAP1/ECT2/SPIRE2/RTKN/CHMP1A/AURKB/CHMP2A/KIF23/KIF20A/ANXA11	13
GO:0019827	BP	GO:0019827	stem cell population maintenance	38/2884	162/18866	0.00395445	0.0367723	0.0291197	MYC/HNF1B/WDR43/MED27/PELO/KLF10/JAG1/CTNNB1/HMGA2/TRIM8/TBX3/GNL3/KLF4/METTL3/SMC1A/ELF5/PBX1/TP63/DLL1/STAT3/POLR2J/SOX9/ZNF358/KAT2A/PAX8/SMC3/NOTCH1/WNT7A/MED30/LBH/MED12/SOX4/SPI1/MED10/LEO1/ARID1A/CNOT1/HES1	38
GO:0035635	BP	GO:0035635	entry of bacterium into host cell	7/2884	15/18866	0.00400887	0.0370059	0.0293046	KRT6A/CXCL8/CAV1/CTNNB1/SRC/EXOC7/GRB2	7
GO:0045064	BP	GO:0045064	T-helper 2 cell differentiation	7/2884	15/18866	0.00400887	0.0370059	0.0293046	GATA3/ANXA1/BATF/IL18/BCL6/CD86/IL4R	7
GO:0060099	BP	GO:0060099	regulation of phagocytosis, engulfment	7/2884	15/18866	0.00400887	0.0370059	0.0293046	PPARG/ITGA2/RAB31/CD300A/APPL2/CD36/ANO6	7
GO:0090594	BP	GO:0090594	inflammatory response to wounding	7/2884	15/18866	0.00400887	0.0370059	0.0293046	ALOX5/WDR83/TGFB1/AGER/HIF1A/F2R/MDK	7
GO:1904874	BP	GO:1904874	positive regulation of telomerase RNA localization to Cajal body	7/2884	15/18866	0.00400887	0.0370059	0.0293046	CCT4/CCT5/RUVBL1/CCT7/DKC1/CCT6A/TCP1	7
GO:0008154	BP	GO:0008154	actin polymerization or depolymerization	49/2884	221/18866	0.00402742	0.0371228	0.0293973	DIAPH1/ACTR3/CDC42EP1/ARPC5L/ARPC2/SSH3/ARPC1B/LIMA1/GBA2/PRKCD/ARFIP1/FCHSD1/BAIAP2/COTL1/HIP1R/TRIM27/SPIRE2/WASHC5/ANG/WASF2/NCK1/VILL/MICAL1/CYFIP2/MTPN/ARPC1A/SCIN/KIRREL1/PICK1/MYO1C/ADD1/KANK1/ARHGAP40/MYADM/ACTR2/WASHC1/ICAM1/CFL1/ARF6/ARHGAP35/BRK1/CAP1/ESAM/CORO1B/GRB2/SEMA5A/WASH6P/FLII/MSRB1	49
GO:0009152	BP	GO:0009152	purine ribonucleotide biosynthetic process	40/2884	173/18866	0.00414516	0.0381524	0.0302126	ENO1/ACOT7/CBR4/ADCY3/IMPDH1/GMPS/GART/TGFB1/AK4/ADK/ATP5MC2/DCAKD/ADCY6/VCP/PAICS/ATP5F1B/ATIC/ADSL/NME3/ACSL5/ACSS1/ELOVL6/MPC1/PDP1/PDK4/STAT3/AK2/STOML2/SLC25A1/PKM/ACSL3/NME4/COX5B/PDHB/SPHK2/ATP5ME/HACD2/MPC2/SLC35B3/ATP5MC3	40
GO:0050684	BP	GO:0050684	regulation of mRNA processing	36/2884	152/18866	0.00418151	0.0383194	0.0303448	NCL/CIRBP/RBM5/SAFB2/TIA1/CCNB1/SNRNP70/DDX17/RBM39/SNW1/SRSF6/PUF60/TRA2A/HSPA8/YTHDC1/RBM19/HNRNPK/SRSF8/PRPF19/SAP18/FXR1/LARP7/DYRK1A/SRSF5/HSF1/PTBP1/PABPN1/LEO1/RBM25/HNRNPA2B1/HNRNPU/DHX9/SLTM/THRAP3/MBNL3/SF1	36
GO:0051028	BP	GO:0051028	mRNA transport	36/2884	152/18866	0.00418151	0.0383194	0.0303448	BICD2/IGF2BP2/NUP37/NUP188/KIF5C/AKAP8L/AGFG1/SRSF11/EIF4A3/NUP93/GLE1/NXF1/LRPPRC/ALYREF/EIF5A/SRSF6/YTHDC1/NUP205/NSUN2/NDC1/CHTOP/DDX39B/SETD2/NUP155/POLDIP3/MYO1C/DDX39A/RAE1/DHX38/SRSF5/THOC2/HSF1/NUP153/PABPN1/HNRNPA2B1/DHX9	36
GO:0070972	BP	GO:0070972	protein localization to endoplasmic reticulum	36/2884	152/18866	0.00418151	0.0383194	0.0303448	HSPA5/SSR3/SRPRB/SPCS1/RPL34/RPL15/RPL9/SEC61A1/RPL14/RPS11/RPS28/RPS6/TRAM2/RPL17/RPL3/RPL29/RPS27/INSIG2/RAB10/SRP72/RPS18/GBF1/SRP14/RPL23A/RPL28/SRP54/RPL23/RPL32/RPL13A/RPS25/SRP68/RPS8/PPP1R15A/GJA1/RPL27A/RPL4	36
GO:0034470	BP	GO:0034470	ncRNA processing	81/2884	400/18866	0.00424989	0.0386324	0.0305927	DDX21/NOLC1/BMS1/RRNAD1/FCF1/LYAR/WDR43/TRPT1/RRP12/AGO4/NSUN6/RIOK1/EIF4A3/DKC1/MRTO4/EXOSC2/NOP53/MRPL44/DDX17/INTS3/KAT2B/NOP58/PRKDC/INTS5/BOP1/NSUN5P1/PDCD11/DDX18/NPM3/NOB1/UTP14A/FTSJ1/NSUN2/METTL3/THUMPD1/GTPBP4/REXO4/NOP56/RPF2/EXOSC3/RPL14/BYSL/NOP2/DDX1/RPS28/UTP11/RPS6/STAT3/MPHOSPH6/GEMIN4/YBEY/USB1/DDX54/NOL10/RPP21/PUS7/ELP6/NIFK/RPS27/ISG20/EBNA1BP2/SIRT7/NOP9/QTRT1/SBDS/NOL6/UTP4…	81
GO:0032535	BP	GO:0032535	regulation of cellular component size	78/2884	383/18866	0.00426245	0.0386324	0.0305927	RILP/LRRC8A/ACTR3/MSN/VAV2/CDC42EP1/ARPC5L/LIMK1/ARPC2/PEX11G/SSH3/ARPC1B/PLXNA3/LIMA1/GBA2/FN1/PRKCD/ARFIP1/FCHSD1/BAIAP2/COTL1/HIP1R/TNFRSF12A/TRIM27/SPIRE2/WASHC5/WASF2/RAB11A/NCK1/VILL/PTPRS/CYFIP2/PEX11A/MTPN/ARPC1A/SCIN/ANXA7/RAB5A/DNM2/KIRREL1/PICK1/CLN3/MYO1C/ADD1/SEMA6C/WNT7A/KANK1/ARHGAP40/MYADM/SLC9A3R1/HSP90AB1/SRF/AQP1/ACTR2/EDN1/LAMTOR5/PLS1/SEMA4A/E2F4/WASHC1/ICAM1/CFL1/PEX11B/ARF6…	78
GO:0034113	BP	GO:0034113	heterotypic cell-cell adhesion	18/2884	62/18866	0.00426704	0.0386324	0.0305927	SIRPA/CD44/DSP/SKAP1/AGER/PERP/KLF4/DSC2/CXADR/ITGB1/JUP/DSG2/CD47/MYADM/ITGA7/WNK1/IL1RN/IL1B	18
GO:0051851	BP	GO:0051851	modulation by host of symbiont process	18/2884	62/18866	0.00426704	0.0386324	0.0305927	INPP5K/ANXA2/PSMC3/CAV2/SNW1/TBC1D20/HMGA2/HSPA8/IGF2R/GTF2B/PHB/CCL3/PC/RRP1B/CCL4/AQP1/STOM/CFL1	18
GO:0017038	BP	GO:0017038	protein import	45/2884	200/18866	0.00426774	0.0386324	0.0305927	RAN/NOLC1/BAG3/NUP188/CSE1L/KPNA2/HSPD1/TGFB1/KPNB1/TXNIP/NUP93/PKIA/IPO7/LAMP2/PRKCD/HSPA8/PEX19/PML/ECT2/HDAC3/DMAP1/TIMM23/FERMT1/CDK1/KPNA4/STAT3/JUP/TOMM40/PEX3/IPO13/KPNA6/NUP155/MMP12/KPNA3/APPL2/HSP90AB1/TIMM17A/CD36/CHP1/RPL23/NUP153/PPP1R10/PPP3CA/TOMM22/HSPA4	45
GO:0006739	BP	GO:0006739	NADP metabolic process	12/2884	35/18866	0.00427074	0.0386324	0.0305927	PGAM1/TKT/ME1/DERA/TIGAR/RPE/NADK2/IDH1/PGD/TALDO1/RPIA/G6PD	12
GO:0009262	BP	GO:0009262	deoxyribonucleotide metabolic process	12/2884	35/18866	0.00427074	0.0386324	0.0305927	NEIL1/RRM1/RRM2/ADK/ADA/DERA/SAMHD1/DTYMK/DCTPP1/SMUG1/UNG/NUDT15	12
GO:0040001	BP	GO:0040001	establishment of mitotic spindle localization	12/2884	35/18866	0.00427074	0.0386324	0.0305927	NDE1/KPNB1/PLK1/DCTN1/NUMA1/MAD2L1/ITGB1/ZW10/CENPA/BCCIP/SPRY1/GJA1	12
GO:0070670	BP	GO:0070670	response to interleukin-4	12/2884	35/18866	0.00427074	0.0386324	0.0305927	HSPA5/GATA3/TUBA1B/STAT5B/PML/MCM2/RPL3/ALAD/NFIL3/HSP90AB1/STAT6/IL4R	12
GO:0035305	BP	GO:0035305	negative regulation of dephosphorylation	28/2884	111/18866	0.00430129	0.0388531	0.0307674	PPP1R14C/PKMYT1/ARFGEF3/IKBKB/INPP5K/SH3RF2/SET/MFHAS1/SYTL2/PTPA/PPP1R37/MARF1/CAMSAP3/PPP1R1B/PPP1R14B/CSRNP2/PHACTR2/SH2D4A/RRP1B/FKBP1A/CHP1/CCDC8/WNK1/SPOCD1/PPP1R35/PPP1R10/CABIN1/PPP1R15A	28
GO:0090287	BP	GO:0090287	regulation of cellular response to growth factor stimulus	65/2884	310/18866	0.0043256	0.0389982	0.0308823	TGFBR3/CD109/STRAP/CHST11/HSPA5/GATA3/SULF2/PTPN1/GPC1/PELO/PMEPA1/TGFB1/FGFBP1/CAV1/MTMR4/CAV2/SNW1/FUZ/HIF1A/NUMA1/CTNNB1/TSPAN12/SMAD6/FST/GLG1/GOT1/STK11/TRIM33/XDH/SNX6/DAB2IP/DLL1/CYFIP2/FERMT1/FZD4/ADAM17/ITGA3/FSTL3/DNM2/TOB1/SLC2A10/VEGFC/WNT4/MYO1C/THBS1/NOTCH1/DKK3/HSP90AB1/SORL1/APLN/TGFBR1/FAM89B/TWSG1/SPRED2/LOX/SPRY1/CD63/HTRA3/RBPMS2/SMURF1/HES1/SEMA6A/BAMBI/IL1B/LTBP1	65
GO:0006493	BP	GO:0006493	protein O-linked glycosylation	27/2884	106/18866	0.0043297	0.0389982	0.0308823	GALNT2/LARGE1/TRAK1/DPM3/GCNT4/TMTC4/GALNT6/GALNT10/OGT/GCNT1/GALNT18/B3GNT7/DPM1/B3GNT5/GALNT11/DPM2/POFUT2/POMGNT2/ST3GAL4/ST6GALNAC4/OGA/ST3GAL1/TMTC3/MUC15/PLOD3/POFUT1/B3GNT3	27
GO:0043393	BP	GO:0043393	regulation of protein binding	47/2884	211/18866	0.00435482	0.0391686	0.0310173	EIF2S1/RAN/TGFBR3/PBXIP1/AURKA/ANXA2/CAV1/PCBD1/PLK1/ATP2A2/ACTB/RALB/CARM1/EPB41/PRKCD/TRIB3/PCSK9/HIP1R/PLK2/SRC/PPP2CB/SNAPIN/DERL1/SMARCD3/ARRB1/AURKB/ID1/ADD1/PPP2CA/CRTAC1/APP/RAMP2/HSP90AB1/FKBP1A/TICAM1/SORL1/USP33/PHLDA2/TGFBR1/B2M/DTX3L/LOX/HSF1/CTSZ/CTNNBIP1/BAMBI/PDGFB	47
GO:0007006	BP	GO:0007006	mitochondrial membrane organization	34/2884	142/18866	0.00440007	0.0395193	0.031295	SFN/YWHAQ/YWHAG/PMAIP1/MFN2/SLC25A5/HEBP2/MOAP1/BMF/BAK1/ATP5MC2/IMMT/ATP5F1B/ZNF205/TFDP1/HIP1R/TP63/PPP3R1/HSPA9/THEM4/BBC3/STAT3/YWHAH/ALKBH7/ATP5IF1/SLC35F6/ATP5ME/RHOT2/LETM1/HK2/CHCHD3/ATP5MC3/TOMM22/HSPA4	34
GO:0006665	BP	GO:0006665	sphingolipid metabolic process	38/2884	163/18866	0.00441314	0.0395804	0.0313433	SPHK1/PLA2G6/LARGE1/GM2A/ORMDL3/ST3GAL5/PLPP1/DEGS2/GBA2/PLPP3/ARV1/PRKCD/ORMDL1/SMPD2/ASAH1/SPTSSB/DEGS1/ACER2/ELOVL6/B3GALNT1/SGPL1/KDSR/TNFRSF1A/SPTLC1/B4GALT6/HEXB/PPP2CA/A4GALT/ST6GALNAC4/SPHK2/GLA/B3GALT4/HACD2/ALDH3A2/CERK/PEMT/PDXDC1/PSAP	38
GO:0006979	BP	GO:0006979	response to oxidative stress	91/2884	458/18866	0.00447922	0.0401161	0.0317675	EIF2S1/NEIL1/SPHK1/LDHA/RBPMS/PRNP/SIRPA/TXN/HSPD1/ALOX5/CCNA2/TP53INP1/FOSL1/DAPK1/PDCD10/ANXA1/UBQLN1/MMP14/NCOA7/NFE2L1/GGT7/CAPN2/SESN1/STAT1/ATP2A2/CYCS/TXNIP/SGK2/BAK1/STC2/NCF2/HIF1A/ADA/CHD6/SELENOK/GJB2/CTNNB1/HNRNPM/PRKCD/PSMB5/PRDX1/KLF4/PML/SIGMAR1/ECT2/DHRS2/SRC/PPP2CB/ZNF580/PNPT1/GSTP1/GPX8/CDK1/TOR1A/AREG/KPNA4/SLC23A2/DNM2/TRAP1/TRAF2/GCLM/MELK/ALAD/IDH1/APP/MAPKAP1/SOD2/CD36/AQP…	91
GO:0070613	BP	GO:0070613	regulation of protein processing	19/2884	67/18866	0.00449289	0.0401246	0.0317743	ENO1/PRNP/MMP14/MYH9/SERPINE1/LDLRAD3/GLG1/SRC/CHAC1/SNX12/F12/CLN3/SERPINE2/THBS1/TIMM17A/TMEM98/CTSZ/MELTF/TMEM59	19
GO:1905710	BP	GO:1905710	positive regulation of membrane permeability	19/2884	67/18866	0.00449289	0.0401246	0.0317743	SFN/YWHAQ/YWHAG/PMAIP1/SLC25A5/HEBP2/MOAP1/BMF/BAK1/ZNF205/TFDP1/HIP1R/TP63/PPP3R1/BBC3/YWHAH/ATP5IF1/SLC35F6/RHOT2	19
GO:0033046	BP	GO:0033046	negative regulation of sister chromatid segregation	14/2884	44/18866	0.00455767	0.0405883	0.0321415	CCNB1/CDC20/PTTG1/PLK1/TRIP13/CDT1/MAD2L1/ZW10/KLHL22/AURKB/BUB1B/BUB3/PSMG2/RAD21	14
GO:1903053	BP	GO:1903053	regulation of extracellular matrix organization	14/2884	44/18866	0.00455767	0.0405883	0.0321415	FSCN1/COLGALT1/TGFB1/FAP/PDPN/TNFRSF1A/SOX9/SLC2A10/PHLDB2/NOTCH1/DPP4/HAS2/MELTF/CST3	14
GO:0090153	BP	GO:0090153	regulation of sphingolipid biosynthetic process	8/2884	19/18866	0.00458315	0.0406432	0.032185	SPHK1/PLA2G6/ORMDL3/PRKCD/ORMDL1/SMPD2/TNFRSF1A/SPHK2	8
GO:0097320	BP	GO:0097320	plasma membrane tubulation	8/2884	19/18866	0.00458315	0.0406432	0.032185	MICALL1/FNBP1L/EHD2/PACSIN3/PLEKHM2/DNM2/SH3GL2/ASAP1	8
GO:1905038	BP	GO:1905038	regulation of membrane lipid metabolic process	8/2884	19/18866	0.00458315	0.0406432	0.032185	SPHK1/PLA2G6/ORMDL3/PRKCD/ORMDL1/SMPD2/TNFRSF1A/SPHK2	8
GO:0030833	BP	GO:0030833	regulation of actin filament polymerization	40/2884	174/18866	0.0046055	0.0407842	0.0322967	ACTR3/CDC42EP1/ARPC5L/ARPC2/SSH3/ARPC1B/GBA2/PRKCD/ARFIP1/FCHSD1/BAIAP2/COTL1/HIP1R/TRIM27/SPIRE2/WASHC5/WASF2/NCK1/VILL/CYFIP2/MTPN/ARPC1A/SCIN/KIRREL1/PICK1/MYO1C/ADD1/KANK1/ARHGAP40/MYADM/ACTR2/WASHC1/ICAM1/ARF6/BRK1/ESAM/CORO1B/GRB2/WASH6P/FLII	40
GO:0000377	BP	GO:0000377	RNA splicing, via transesterification reactions with bulged adenosine as nucleophile	79/2884	390/18866	0.00466504	0.041137	0.032576	NCL/CIRBP/GEMIN8/RBM6/PRPF4/STRAP/KHDC4/RBM5/LUC7L/TIA1/PCF11/PRMT5/PRPF39/SRSF11/SNRPN/WDR83/PPIL1/SYF2/EIF4A3/PHF5A/LUC7L3/SNRNP70/DDX17/RBM39/SNW1/ALYREF/HNRNPM/HNRNPC/SRSF6/PUF60/COIL/TRA2A/HSPA8/YTHDC1/METTL3/RBM19/SF3A3/GTF2F2/HNRNPK/SNRPB/EFTUD2/DDX39B/SF3B3/SNRNP40/SRSF8/DDX1/POLR2J/PRPF19/GEMIN4/SNRPD1/SAP18/SF3B1/DDX39A/SNRPC/FXR1/DHX38/ESRP2/LARP7/PCBP1/DYRK1A/UBL5/SRSF5/SRRM2/PTBP1/PA…	79
GO:0000398	BP	GO:0000398	mRNA splicing, via spliceosome	79/2884	390/18866	0.00466504	0.041137	0.032576	NCL/CIRBP/GEMIN8/RBM6/PRPF4/STRAP/KHDC4/RBM5/LUC7L/TIA1/PCF11/PRMT5/PRPF39/SRSF11/SNRPN/WDR83/PPIL1/SYF2/EIF4A3/PHF5A/LUC7L3/SNRNP70/DDX17/RBM39/SNW1/ALYREF/HNRNPM/HNRNPC/SRSF6/PUF60/COIL/TRA2A/HSPA8/YTHDC1/METTL3/RBM19/SF3A3/GTF2F2/HNRNPK/SNRPB/EFTUD2/DDX39B/SF3B3/SNRNP40/SRSF8/DDX1/POLR2J/PRPF19/GEMIN4/SNRPD1/SAP18/SF3B1/DDX39A/SNRPC/FXR1/DHX38/ESRP2/LARP7/PCBP1/DYRK1A/UBL5/SRSF5/SRRM2/PTBP1/PA…	79
GO:0046034	BP	GO:0046034	ATP metabolic process	65/2884	311/18866	0.00467047	0.041137	0.032576	PGAM1/ENO1/FBP1/SHMT2/LDHA/NUP37/CCNB1/NUP188/TPI1/PRXL2C/PFKP/INSR/TGFB1/AK4/CYCS/OLA1/NUP93/PGK1/ATP6V1B2/ATP5MC2/NDUFA1/HIF1A/OGT/VCP/ATP5F1B/UQCRQ/TIGAR/NDUFA3/HSPA8/NDUFV3/NUP205/PFKM/UQCR10/NDC1/HK1/PGM1/CDK1/SDHA/GAPDH/NDUFA2/STAT3/AK2/STOML2/BPGM/NUP155/PKM/NDUFC1/SLC25A23/UQCR11/APP/RAE1/ATP5IF1/COX5B/NDUFV2/SPHK2/ATP5ME/DDIT4/NDUFB1/NDUFB3/NUP153/HK2/COX6B1/OGDH/ATP5MC3/PFKL	65
GO:0042440	BP	GO:0042440	pigment metabolic process	20/2884	72/18866	0.0046714	0.041137	0.032576	CDH3/SHMT2/GMPS/GART/NFE2L1/ALAS1/PPOX/PGRMC1/CPOX/ADA/PAICS/BDH2/SLC25A38/PRPS1/ALAD/FECH/HMBS/SLC11A2/ATP5IF1/MFSD12	20
GO:0001763	BP	GO:0001763	morphogenesis of a branching structure	45/2884	201/18866	0.00470264	0.0413544	0.0327482	MYC/CELSR1/HNF1B/SNAI2/VDR/FOXA1/NRARP/TNC/ADM/HOXB7/PRDM1/MMP14/AR/CTSH/CTNNB1/RERE/HOXA5/TBX3/PLXNA1/PML/SRC/PBX1/TP63/SETD2/AREG/SOX9/WNT4/PAX8/NOTCH1/ESRP2/SRF/EDN1/ACVR1/TGM2/VEGFA/TIMELESS/SPRY1/PDGFA/CLIC4/CTSZ/CTNNBIP1/GRB2/MDK/EPHA2/IHH	45
GO:2001233	BP	GO:2001233	regulation of apoptotic signaling pathway	83/2884	413/18866	0.00472694	0.0415103	0.0328716	ENO1/TNFRSF10A/SFN/ITGA6/INHBA/PLA2G6/SNAI2/YWHAQ/VDAC2/YBX3/PLAUR/YWHAG/CD44/PTPN1/ITPRIP/PMAIP1/SLC25A5/UBQLN1/CTSC/CAV1/GSDME/AR/MOAP1/BMF/CTSH/TRAF7/PSME3/BAK1/TPD52L1/SERPINE1/HIF1A/CTNNB1/FAS/ZNF205/PRKCD/G0S2/TFDP1/PML/WFS1/HIP1R/HNRNPK/TNFRSF12A/EIF2AK3/SRC/TP63/NCK1/HYOU1/PPP3R1/DAB2IP/TAF9/GSTP1/DEDD2/SIAH2/BBC3/AATF/NOC2L/TRAP1/YWHAH/TRAF2/GCLM/WNT4/RAD9A/THBS1/TPT1/ATP5IF1/SLC35F6/SOD…	83
GO:0034243	BP	GO:0034243	regulation of transcription elongation from RNA polymerase II promoter	10/2884	27/18866	0.00474427	0.0416046	0.0329463	WDR43/NELFB/ELOC/NELFA/RECQL5/ZMYND11/SUPT16H/LEO1/SUPT4H1/HNRNPU	10
GO:0031639	BP	GO:0031639	plasminogen activation	9/2884	23/18866	0.00478614	0.0417399	0.0330534	ENO1/PLAU/PGK1/SERPINE1/F12/SERPINE2/THBS1/CTSZ/MELTF	9
GO:0035561	BP	GO:0035561	regulation of chromatin binding	9/2884	23/18866	0.00478614	0.0417399	0.0330534	PYGO2/CTNNB1/CDT1/MED25/MBD2/PARP9/BTAF1/DTX3L/PPP3CA	9
GO:0042026	BP	GO:0042026	protein refolding	9/2884	23/18866	0.00478614	0.0417399	0.0330534	HSPA5/HSPD1/DNAJA4/SNRNP70/HSPA8/HSPA9/HSPA13/FKBP1A/B2M	9
GO:0060479	BP	GO:0060479	lung cell differentiation	9/2884	23/18866	0.00478614	0.0417399	0.0330534	AIMP2/FOXA1/THRB/CTNNB1/HOXA5/NFIB/SOX9/FOXJ1/AGR2	9
GO:0009142	BP	GO:0009142	nucleoside triphosphate biosynthetic process	22/2884	82/18866	0.00490481	0.0426975	0.0338118	ENO1/CAD/IMPDH1/TGFB1/CTPS2/AK4/ADK/ATP5MC2/VCP/ATP5F1B/NME3/STAT3/STOML2/DTYMK/PKM/NME4/CTPS1/UCK2/COX5B/SPHK2/ATP5ME/ATP5MC3	22
GO:0046165	BP	GO:0046165	alcohol biosynthetic process	38/2884	164/18866	0.00491623	0.0426975	0.0338118	RAN/SPHK1/VDR/IP6K2/ERLIN1/TM7SF2/PCBD1/CNBP/KPNB1/IMPA2/ARV1/SEC14L2/GOT1/NFKB1/ASAH1/ACER2/ELOVL6/SCAP/P2RY6/SPTLC1/WNT4/INSIG2/PTAFR/HRH1/PMVK/CACNA1H/CES1/DKK3/SPHK2/DGKQ/HMGCS2/G6PD/POR/CYB5R3/SRD5A3/NFYA/SREBF2/IL1B	38
GO:0098727	BP	GO:0098727	maintenance of cell number	38/2884	164/18866	0.00491623	0.0426975	0.0338118	MYC/HNF1B/WDR43/MED27/PELO/KLF10/JAG1/CTNNB1/HMGA2/TRIM8/TBX3/GNL3/KLF4/METTL3/SMC1A/ELF5/PBX1/TP63/DLL1/STAT3/POLR2J/SOX9/ZNF358/KAT2A/PAX8/SMC3/NOTCH1/WNT7A/MED30/LBH/MED12/SOX4/SPI1/MED10/LEO1/ARID1A/CNOT1/HES1	38
GO:0008286	BP	GO:0008286	insulin receptor signaling pathway	34/2884	143/18866	0.00494334	0.042874	0.0339515	INPP5K/PTPN1/SLC39A14/INSR/BCAR1/NR1H4/CAV2/ATP6V1B2/OGT/FOXO6/PRKCD/BAIAP2/SRC/NCK1/PTPN11/PDK4/ATP6V0D1/AP3S1/ATP6V0E2/ATP6V1D/SLC2A8/RHOQ/KANK1/BCAR3/SORL1/ATP6AP1/SHC1/SOCS1/TNS2/NCOA5/EIF4EBP2/ATP6V1H/GRB2/IL1B	34
GO:0051262	BP	GO:0051262	protein tetramerization	23/2884	87/18866	0.00496876	0.0430353	0.0340793	SHMT2/FARSB/CBR4/PFKP/TK1/RRM1/RRM2/OSBPL2/PFKM/ALDH1A3/KCNC3/CBY1/TP63/CRTC2/SAMHD1/FARSA/TRPM4/GBP5/APPL2/SOD2/CRYZ/B2M/PFKL	23
GO:0060840	BP	GO:0060840	artery development	26/2884	102/18866	0.00499824	0.0432313	0.0342345	TBX2/NDST1/LDLR/PRDM1/JAG1/LUZP1/SMAD6/HPGD/FOXC1/TBX1/DNM2/SLC2A10/NOTCH3/NOTCH1/WNT11/SRF/SOX4/TGFBR1/LOX/LOXL1/VEGFA/SNX17/HES1/PDGFRB/MDK/LTBP1	26
GO:0016572	BP	GO:0016572	histone phosphorylation	13/2884	40/18866	0.00504221	0.0435392	0.0344783	RPS6KA4/CCNB1/AURKA/CCNA2/AKAP8L/HMGA2/PRKCD/INCENP/CDK1/AURKB/VRK1/TWIST1/IL1B	13
GO:0042110	BP	GO:0042110	T cell activation	95/2884	483/18866	0.00504762	0.0435392	0.0344783	PNP/CDK6/SATB1/LMBR1L/PATZ1/MSN/SLC7A1/PRNP/CGAS/SIRPA/GATA3/CD44/HSPD1/NRARP/ANXA1/PRDM1/JAG2/CAV1/MYH9/IL20RB/BATF/AGER/CD300A/PRKDC/ADA/SELENOK/CD276/CTNNB1/HSH2D/TNFRSF14/TNFRSF18/IL18/STAT5B/CEBPB/RUNX3/METTL3/CD46/STK11/CD274/LYN/SRC/RORC/BCL6/NCK1/CD86/CXADR/ADAM17/PTPN11/STAT3/STOML2/FLOT2/CD7/PDCD1LG2/WNT4/KAT2A/PLA2G2F/CD47/CTPS1/TNFRSF21/IRF1/APBB1IP/SRF/IL27RA/HAVCR2/PRELID1/FKBP1A/FA…	95
GO:0007077	BP	GO:0007077	mitotic nuclear envelope disassembly	6/2884	12/18866	0.00509932	0.0435685	0.0345015	CCNB1/PLK1/CCNB2/NEK6/CDK1/VRK1	6
GO:0035404	BP	GO:0035404	histone-serine phosphorylation	6/2884	12/18866	0.00509932	0.0435685	0.0345015	RPS6KA4/CCNB1/AURKA/HMGA2/AURKB/VRK1	6
GO:0060742	BP	GO:0060742	epithelial cell differentiation involved in prostate gland development	6/2884	12/18866	0.00509932	0.0435685	0.0345015	FOXA1/AR/CTNNB1/TP63/NOTCH1/PSAP	6
GO:0070202	BP	GO:0070202	regulation of establishment of protein localization to chromosome	6/2884	12/18866	0.00509932	0.0435685	0.0345015	CCT4/CCT5/CCT7/DKC1/CCT6A/TCP1	6
GO:0071712	BP	GO:0071712	ER-associated misfolded protein catabolic process	6/2884	12/18866	0.00509932	0.0435685	0.0345015	VCP/UGGT2/TOR1A/DERL1/UGGT1/RNF5	6
GO:1902337	BP	GO:1902337	regulation of apoptotic process involved in morphogenesis	6/2884	12/18866	0.00509932	0.0435685	0.0345015	HNF1B/VDR/FOXC1/TNFRSF1A/PAX8/NOTCH1	6
GO:2000767	BP	GO:2000767	positive regulation of cytoplasmic translation	6/2884	12/18866	0.00509932	0.0435685	0.0345015	YBX3/CNBP/METTL3/NCK1/PKM/DHX9	6
GO:0070059	BP	GO:0070059	intrinsic apoptotic signaling pathway in response to endoplasmic reticulum stress	18/2884	63/18866	0.00513699	0.0437719	0.0346625	PTPN1/PMAIP1/BAK1/SELENOK/TRIB3/CEBPB/PML/WFS1/EIF2AK3/ERN2/NCK1/HYOU1/DAB2IP/CHAC1/BBC3/TRAF2/TNFRSF10B/PPP1R15A	18
GO:1902686	BP	GO:1902686	mitochondrial outer membrane permeabilization involved in programmed cell death	18/2884	63/18866	0.00513699	0.0437719	0.0346625	SFN/YWHAQ/YWHAG/PMAIP1/SLC25A5/MOAP1/BMF/BAK1/ZNF205/TFDP1/HIP1R/TP63/PPP3R1/BBC3/YWHAH/ATP5IF1/SLC35F6/RHOT2	18
GO:0006164	BP	GO:0006164	purine nucleotide biosynthetic process	44/2884	197/18866	0.00537905	0.0457727	0.036247	ENO1/ACOT7/ADORA2B/CBR4/ADCY3/MTHFD1/IMPDH1/GMPS/GART/TGFB1/AK4/ADK/ATP5MC2/DCAKD/ADCY6/ADA/VCP/PAICS/ATP5F1B/ATIC/ADSL/NME3/ACSL5/ACSS1/ELOVL6/MPC1/PDP1/PDK4/PRPS1/STAT3/AK2/STOML2/SLC25A1/PKM/ACSL3/NME4/COX5B/PDHB/SPHK2/ATP5ME/HACD2/MPC2/SLC35B3/ATP5MC3	44
GO:1903364	BP	GO:1903364	positive regulation of cellular protein catabolic process	35/2884	149/18866	0.00538696	0.0457782	0.0362514	MSN/SH3RF2/AURKA/RNF19B/CDC20/OSBPL7/LDLR/UBQLN1/USP5/CSNK1A1/CTSC/COP1/CAV1/PLK1/NOP53/VCP/RNF128/TRIB3/VPS11/PCSK9/PLK2/ZYG11B/DAB2IP/ARIH2/ATP5IF1/FBXL5/RAD23A/PLK3/TMTC3/RNF144B/PSMC2/CEBPA/SUMO1/TMEM259/SMURF1	35
GO:0032984	BP	GO:0032984	protein-containing complex disassembly	68/2884	330/18866	0.00548083	0.0465134	0.0368335	MYC/ETF1/OGFOD1/SET/INSR/UBQLN1/CSNK1A1/CAV1/SNX14/MRPL37/MRPL44/KIF2C/GLE1/GRWD1/LIMA1/MRPS2/VCP/HMGA1/CTNNB1/LAMP2/EIF5A/TPX2/HSPA8/GSPT2/MRPL13/SMARCE1/KIF2A/CKAP2/CAMSAP3/VILL/MRPL3/MICAL1/FYCO1/CHMP1A/MTPN/SCIN/MRPL57/SNAPIN/GABARAP/MAP1S/MRPL24/SMARCD3/MRPS10/MRPL4/CHMP2A/CLN3/ADD1/MRPL34/MRPL47/MRPS26/MRPL17/RPL23/DDIT4/MRPS14/MRPL51/CFL1/MRPL11/SUPT16H/NAPA/SH3GL2/ARID1A/CKAP5/MAP1LC3A/SE…	68
GO:0090114	BP	GO:0090114	COPII-coated vesicle budding	20/2884	73/18866	0.00552866	0.0468031	0.0370629	COL7A1/TRAPPC6A/CTSC/MCFD2/CNIH1/GORASP1/TBC1D20/TRAPPC9/SCAP/AREG/SEC23B/CD59/PPP6C/TRAPPC1/RAB1B/NAPA/LMAN1/CTSZ/TFG/PPP6R1	20
GO:0051294	BP	GO:0051294	establishment of spindle orientation	12/2884	36/18866	0.00552979	0.0468031	0.0370629	NDE1/PLK1/DCTN1/NUMA1/LLGL2/MAD2L1/ITGB1/ZW10/CENPA/BCCIP/SPRY1/GJA1	12
GO:0002062	BP	GO:0002062	chondrocyte differentiation	27/2884	108/18866	0.00567749	0.0479247	0.0379511	CHST11/SNAI2/SULF2/SLC39A14/TGFB1/PTHLH/CTNNB1/HMGA2/OSR1/GLG1/RUNX3/EIF2AK3/ZNF219/NFIB/TGFBI/SCIN/PTPN11/SOX9/MAF/WNT7A/SCX/TGFBR1/SERPINH1/POR/RFLNB/MDK/IHH	27
GO:0032526	BP	GO:0032526	response to retinoic acid	27/2884	108/18866	0.00567749	0.0479247	0.0379511	CLK2/GJB3/PPARG/TNC/CTSH/SNW1/GJB2/OSR1/KLF4/IGF2R/ACER2/LYN/HSD17B2/TBX1/FZD4/PTGES/TRIM16/NCOA1/SOX9/WNT11/AQP1/MICB/RXRB/FZD10/GJA1/TESC/PDGFRB	27
GO:0000375	BP	GO:0000375	RNA splicing, via transesterification reactions	79/2884	393/18866	0.00569995	0.0479413	0.0379643	NCL/CIRBP/GEMIN8/RBM6/PRPF4/STRAP/KHDC4/RBM5/LUC7L/TIA1/PCF11/PRMT5/PRPF39/SRSF11/SNRPN/WDR83/PPIL1/SYF2/EIF4A3/PHF5A/LUC7L3/SNRNP70/DDX17/RBM39/SNW1/ALYREF/HNRNPM/HNRNPC/SRSF6/PUF60/COIL/TRA2A/HSPA8/YTHDC1/METTL3/RBM19/SF3A3/GTF2F2/HNRNPK/SNRPB/EFTUD2/DDX39B/SF3B3/SNRNP40/SRSF8/DDX1/POLR2J/PRPF19/GEMIN4/SNRPD1/SAP18/SF3B1/DDX39A/SNRPC/FXR1/DHX38/ESRP2/LARP7/PCBP1/DYRK1A/UBL5/SRSF5/SRRM2/PTBP1/PA…	79
GO:0051985	BP	GO:0051985	negative regulation of chromosome segregation	14/2884	45/18866	0.00570224	0.0479413	0.0379643	CCNB1/CDC20/PTTG1/PLK1/TRIP13/CDT1/MAD2L1/ZW10/KLHL22/AURKB/BUB1B/BUB3/PSMG2/RAD21	14
GO:0052372	BP	GO:0052372	modulation by symbiont of entry into host	14/2884	45/18866	0.00570224	0.0479413	0.0379643	KRT6A/IFITM3/IFITM1/CXCL8/TMPRSS2/CAV1/TRIM62/TRIM8/TRIM21/TRIM22/TRIM27/EXOC7/TRIM14/LGALS1	14
GO:0048010	BP	GO:0048010	vascular endothelial growth factor receptor signaling pathway	25/2884	98/18866	0.00577255	0.0484035	0.0383303	PTPN1/VAV2/BCAR1/NCF2/HIF1A/MAPKAPK2/BAIAP2/SRC/WASF2/NCK1/FOXC1/DAB2IP/CYFIP2/FZD4/MAPK11/SHB/VEGFC/SHC2/PXN/AXL/BRK1/VEGFA/PAK2/DOCK1/IL1B	25
GO:0050810	BP	GO:0050810	regulation of steroid biosynthetic process	25/2884	98/18866	0.00577255	0.0484035	0.0383303	RAN/SNAI2/VDR/ATP1A1/ADM/ERLIN1/TM7SF2/KPNB1/NR1H4/SEC14L2/NFKB1/ASAH1/ELOVL6/SCAP/WNT4/INSIG2/PMVK/CES1/DKK3/DGKQ/POR/NFYA/SREBF2/IL1B/SF1	25
GO:0061138	BP	GO:0061138	morphogenesis of a branching epithelium	42/2884	187/18866	0.0058056	0.0486161	0.0384987	MYC/CELSR1/HNF1B/SNAI2/VDR/FOXA1/NRARP/TNC/ADM/HOXB7/MMP14/AR/CTSH/CTNNB1/HOXA5/TBX3/PLXNA1/PML/SRC/PBX1/TP63/AREG/SOX9/WNT4/PAX8/NOTCH1/ESRP2/SRF/EDN1/ACVR1/TGM2/VEGFA/TIMELESS/SPRY1/PDGFA/CLIC4/CTSZ/CTNNBIP1/GRB2/MDK/EPHA2/IHH	42
GO:0007584	BP	GO:0007584	response to nutrient	39/2884	171/18866	0.00586139	0.0488824	0.0387095	SLC16A1/LDHA/SNAI2/VDR/HAT1/PPARG/ITGA2/TNC/ADIPOR2/HMGCL/STAT1/BCKDHB/NR1H4/STC2/SNW1/ADA/OGT/SLC27A4/ADSL/USF1/USF2/GSTP1/FES/CXCL10/NCOA1/KYNU/GCLM/ALAD/PKM/ACSL3/SETDB1/SRF/CYP1A1/HSF1/TRIM24/POR/OXCT1/POSTN/PEMT	39
GO:0046456	BP	GO:0046456	icosanoid biosynthetic process	17/2884	59/18866	0.00586837	0.0488824	0.0387095	GGT6/PTGES3/ALOX5/ANXA1/GGT7/MGST2/PRXL2B/HPGD/CBR1/FABP5/PTGES/MGST3/PNPLA8/ALOX5AP/EDN1/PTGES2/IL1B	17
GO:0051058	BP	GO:0051058	negative regulation of small GTPase mediated signal transduction	17/2884	59/18866	0.00586837	0.0488824	0.0387095	FBP1/ARHGAP12/MFN2/EPHB2/RAPGEF1/CD2AP/BCL6/PPP2CB/DAB2IP/ITGB1/ITGA3/KANK1/MAPKAP1/TNFAIP1/HEG1/ARHGAP35/SPRY1	17
GO:0051289	BP	GO:0051289	protein homotetramerization	17/2884	59/18866	0.00586837	0.0488824	0.0387095	SHMT2/CBR4/PFKP/TK1/OSBPL2/PFKM/ALDH1A3/CBY1/CRTC2/SAMHD1/TRPM4/GBP5/APPL2/SOD2/CRYZ/B2M/PFKL	17
GO:0010631	BP	GO:0010631	epithelial cell migration	74/2884	365/18866	0.00589168	0.049012	0.0388122	CARD10/STRAP/CORO1C/ANLN/PTPRM/GATA3/FAT2/PPARG/ITGA2/DNAJA4/PDCD10/RIN2/ANXA1/TGFB1/FGFBP1/EPHB4/BCAR1/MYH9/CTSH/RAB25/NR2F2/HIF1A/PLPP3/ATP5F1B/CALR/S100A2/FAP/KLF4/ATOH8/MIR200B/HBEGF/PLK2/SRC/RAB11A/ZNF580/MIR200A/DAB2IP/FERMT1/ADAM17/ITGB1/PTPN11/ITGA3/MAP2K3/MAP4K4/JUP/AMOTL1/SOX9/VEGFC/KRT16/ID1/THBS1/NOTCH1/WNT7A/KANK1/SRF/EDN1/AMOT/SCARB1/TGFBR1/SEMA4A/DPP4/HAS2/PXN/ANXA3/STAT5A/ARF6/VEG…	74
GO:0045785	BP	GO:0045785	positive regulation of cell adhesion	85/2884	428/18866	0.00593156	0.0492788	0.0390234	MAGI1/ITGA6/PNP/CDK6/RHOD/SLC7A1/MYO10/FOXA1/SIRPA/PLAUR/GATA3/CD44/HSPD1/ALOX5/ITGA2/RIN2/ANXA1/CAV1/ARPC2/SKAP1/IRAK1/AGER/S100A10/ADA/SELENOK/CD276/FN1/TNFRSF14/PLPP3/TNFRSF18/IL18/STAT5B/CALR/RUNX3/CD46/CD274/PDPN/LYN/SRC/BCL6/NCK1/FERMT1/CD86/ADAM19/CYTH3/PTPN11/ITGA3/FSTL3/NID1/MAP4K4/DNM2/JUP/FLOT2/STX3/PDCD1LG2/WNT4/ZFHX3/PTAFR/PIEZO1/CD47/APBB1IP/MYADM/CD36/IL27RA/HAVCR2/FADD/SOX4/DPP4/H…	85
GO:0032350	BP	GO:0032350	regulation of hormone metabolic process	11/2884	32/18866	0.0059924	0.0496536	0.0393202	ATP1A1/GATA3/ADM/STC2/HIF1A/SLC27A4/WNT4/PAX8/DKK3/DGKQ/POR	11
GO:0071353	BP	GO:0071353	cellular response to interleukin-4	11/2884	32/18866	0.0059924	0.0496536	0.0393202	HSPA5/GATA3/TUBA1B/PML/MCM2/RPL3/ALAD/NFIL3/HSP90AB1/STAT6/IL4R	11
GO:0034612	BP	GO:0034612	response to tumor necrosis factor	66/2884	320/18866	0.0060119	0.0497267	0.0393781	PSMD1/SPHK1/PSMD2/PSMA6/IKBKB/INPP5K/YBX3/GATA3/PSMD5/PSMB2/PSMD7/PSMB7/PSMA7/CXCL8/GSDME/GGT7/PSMA3/STAT1/PSMD14/PSMC3/SPPL2B/PSME3/NR1H4/CASP1/TNFRSF14/FAS/TNFRSF18/IGBP1/PSMB5/NFKB1/ASAH1/PSMB9/GBP1/PSMA1/TNFRSF12A/COMMD7/DAB2IP/GSTP1/TNFRSF1A/ADAM17/ZFAND6/CCL15/TRAF4/CCL3/TNFSF15/TRAF2/PSMD13/KAT2A/PSMD12/THBS1/TNFRSF21/MAP4K3/PSME2/MADD/CCL4/EDN1/PSMB8/PSMA5/PSMF1/HAS2/ICAM1/PSMC2/CEBPA/LTB…	66
GO:0006606	BP	GO:0006606	protein import into nucleus	35/2884	150/18866	0.00601698	0.0497267	0.0393781	RAN/NOLC1/BAG3/NUP188/CSE1L/KPNA2/TGFB1/KPNB1/TXNIP/NUP93/PKIA/IPO7/PRKCD/PML/ECT2/HDAC3/DMAP1/FERMT1/CDK1/KPNA4/STAT3/JUP/IPO13/KPNA6/NUP155/MMP12/KPNA3/APPL2/HSP90AB1/CD36/CHP1/RPL23/NUP153/PPP1R10/PPP3CA	35
GO:0051222	BP	GO:0051222	positive regulation of protein transport	72/2884	354/18866	0.00603986	0.0498506	0.0394762	RAN/SFN/BAG3/VSNL1/PRNP/ANP32B/CACNB3/PLA2G6/YWHAQ/YWHAG/GPR68/PMAIP1/PDCD10/TGFB1/RHOU/PANX1/NR1H4/MTCL1/HIF1A/VPS28/PRKCD/VPS11/TFDP1/ECT2/HDAC3/SCAMP5/GOLPH3L/SRC/DMAP1/ANG/CD2AP/HRAS/TP63/PPP3R1/CDK1/BBC3/ARIH2/GAPDH/PPIA/JUP/YWHAH/UNC13B/PARD6A/ARRB1/VEGFC/CLN3/HCAR2/ACSL3/MYO1C/TRPM4/EXOC1/HSP90AB1/STOM/CHP1/UBL5/SOX4/SORL1/PLK3/C1QTNF3/ARF6/VAMP2/GPR27/TLR2/RAC2/MPC2/NR1H2/ATG13/OXCT1/GJA1…	72
GO:0030055	CC	GO:0030055	cell-substrate junction	124/2991	423/19559	1.04272e-13	4.90206e-11	3.73756e-11	TLE2/ITGA6/AJUBA/CORO1C/ACTR3/COL17A1/MSN/YWHAQ/ATAT1/HSPA5/PLAUR/YWHAG/CD44/RND3/ITGB4/THSD1/ITGA2/TNC/CDC42EP1/NPM1/PLAU/HSP90B1/ARPC5L/CSRP2/ANXA1/G3BP1/LIMK1/CAV1/RHOU/MMP14/ARPC2/BCAR1/CNN2/MYH9/CAPN2/RRAS2/ACTN1/TPM4/ACTB/CAV2/PVR/ARPC1B/LIMA1/ANXA5/HMGA1/CTNNB1/TADA1/PLEC/ADGRE5/CAPN5/RPL9/CALR/HSPA8/LAP3/FAP/IGF2R/CD46/HNRNPK/ZYX/SRC/HYOU1/GNA12/HSPA9/PRAG1/FERMT1/RPS11/ADAM17/ITGB1/ITGA3…	124
GO:0005925	CC	GO:0005925	focal adhesion	122/2991	415/19559	1.32488e-13	4.90206e-11	3.73756e-11	TLE2/ITGA6/AJUBA/CORO1C/ACTR3/MSN/YWHAQ/ATAT1/HSPA5/PLAUR/YWHAG/CD44/RND3/ITGB4/THSD1/ITGA2/TNC/CDC42EP1/NPM1/PLAU/HSP90B1/ARPC5L/CSRP2/ANXA1/G3BP1/LIMK1/CAV1/RHOU/MMP14/ARPC2/BCAR1/CNN2/MYH9/CAPN2/RRAS2/ACTN1/TPM4/ACTB/CAV2/PVR/ARPC1B/LIMA1/ANXA5/HMGA1/CTNNB1/TADA1/PLEC/ADGRE5/CAPN5/RPL9/CALR/HSPA8/LAP3/FAP/IGF2R/CD46/HNRNPK/ZYX/SRC/HYOU1/GNA12/HSPA9/PRAG1/FERMT1/RPS11/ADAM17/ITGB1/ITGA3/MAP4K4/…	122
GO:0101002	CC	GO:0101002	ficolin-1-rich granule	48/2991	124/19559	1.79545e-10	2.36404e-08	1.80246e-08	PGAM1/PNP/PSMD2/ALOX5/KCMF1/PSMD7/IMPDH1/PSMB7/COMMD3/XRCC6/CTSB/KPNB1/CTSH/PSMD14/PSMC3/VCP/PYGL/DERA/TNFAIP6/GUSB/HSPA8/ASAH1/COTL1/CAB39/PGM1/GSTP1/PPIA/JUP/ACTR10/FTH1/PSMD13/ALAD/PKM/PSMD12/IDH1/CANT1/HSP90AB1/SRP14/ACTR2/PRDX4/PDAP1/PSMA5/QPCT/PSMC2/OSTF1/CTSZ/CST3/PFKL	48
GO:1904813	CC	GO:1904813	ficolin-1-rich granule lumen	48/2991	124/19559	1.79545e-10	2.36404e-08	1.80246e-08	PGAM1/PNP/PSMD2/ALOX5/KCMF1/PSMD7/IMPDH1/PSMB7/COMMD3/XRCC6/CTSB/KPNB1/CTSH/PSMD14/PSMC3/VCP/PYGL/DERA/TNFAIP6/GUSB/HSPA8/ASAH1/COTL1/CAB39/PGM1/GSTP1/PPIA/JUP/ACTR10/FTH1/PSMD13/ALAD/PKM/PSMD12/IDH1/CANT1/HSP90AB1/SRP14/ACTR2/PRDX4/PDAP1/PSMA5/QPCT/PSMC2/OSTF1/CTSZ/CST3/PFKL	48
GO:0042470	CC	GO:0042470	melanosome	43/2991	105/19559	1.91679e-10	2.36404e-08	1.80246e-08	SLC3A2/SGSM2/RAN/ATP1B3/CCT4/HSPA5/ATP1A1/ANXA2/ANXA2P2/PDIA6/RAB38/RAB17/HSP90B1/SYTL2/MMP14/CTSB/RAB35/GANAB/SLC1A4/ATP6V1B2/SLC2A1/HSPA8/PRDX1/RAB7A/DNAJC5/ITGB1/RAB5C/RAB5A/SYNGR1/RAB5B/CALU/STX3/SYTL1/HSP90AB1/RPN1/STOM/SLC1A5/CANX/NAP1L1/TPP1/CD63/SND1/ANXA11	43
GO:0048770	CC	GO:0048770	pigment granule	43/2991	105/19559	1.91679e-10	2.36404e-08	1.80246e-08	SLC3A2/SGSM2/RAN/ATP1B3/CCT4/HSPA5/ATP1A1/ANXA2/ANXA2P2/PDIA6/RAB38/RAB17/HSP90B1/SYTL2/MMP14/CTSB/RAB35/GANAB/SLC1A4/ATP6V1B2/SLC2A1/HSPA8/PRDX1/RAB7A/DNAJC5/ITGB1/RAB5C/RAB5A/SYNGR1/RAB5B/CALU/STX3/SYTL1/HSP90AB1/RPN1/STOM/SLC1A5/CANX/NAP1L1/TPP1/CD63/SND1/ANXA11	43
GO:0000502	CC	GO:0000502	proteasome complex	30/2991	63/19559	1.40312e-09	1.48329e-07	1.13093e-07	PSMD1/PSMD2/PSMA6/PSMD5/PSMB2/PSMD7/PSMB7/PSMA7/UBQLN1/PSMA3/PSMD14/PSMC3/PSME3/RAD23B/VCP/ECPAS/PSMB5/UBE3C/PSMB9/PSMA1/ADRM1/PSMD13/PSMD12/PSME2/RAD23A/PSMB8/PSMA5/PSMF1/PSMC2/USP14	30
GO:1905368	CC	GO:1905368	peptidase complex	38/2991	92/19559	1.60428e-09	1.48396e-07	1.13144e-07	PSMD1/PSMD2/PSMA6/F3/PSMD5/PSMB2/PSMD7/PSMB7/PSMA7/UBQLN1/PSMA3/PSMD14/PSMC3/PSME3/SPCS1/RAD23B/VCP/TADA1/ECPAS/PSMB5/UBE3C/FAP/PSMB9/PSMA1/TAF9/ADRM1/SGF29/PSMD13/PSMD12/PSME2/RAD23A/TADA3/PIGS/PSMB8/PSMA5/PSMF1/PSMC2/USP14	38
GO:1905369	CC	GO:1905369	endopeptidase complex	31/2991	69/19559	4.44132e-09	3.65175e-07	2.78427e-07	PSMD1/PSMD2/PSMA6/PSMD5/PSMB2/PSMD7/PSMB7/PSMA7/UBQLN1/PSMA3/PSMD14/PSMC3/PSME3/RAD23B/VCP/ECPAS/PSMB5/UBE3C/PSMB9/PSMA1/ADRM1/PSMD13/PSMD12/PSME2/RAD23A/PIGS/PSMB8/PSMA5/PSMF1/PSMC2/USP14	31
GO:0005819	CC	GO:0005819	spindle	97/2991	367/19559	1.99811e-08	1.4786e-06	1.12736e-06	TTLL12/DIAPH1/MAP7D1/CCNB1/ATAT1/CDC25B/AURKA/PTP4A1/NDE1/DLGAP5/CDC20/NPM1/RANGAP1/TUBGCP6/SLC25A5/E4F1/CDCA8/KIF11/KLHL21/NR3C1/MYH9/SHCBP1/PLK1/RACGAP1/KIF2C/DCTN1/BIRC5/MTCL1/NUMA1/JTB/EPB41/CTNNB1/SNCG/TPX2/DYNLL1/FAM83D/NSUN2/ECT2/KIF2A/HDAC3/KIF4A/PLK2/SMC1A/CKAP2/RAB11A/TUBG2/PPP2CB/PLEKHG6/NEK6/INCENP/CDK1/MAD2L1/CKAP2L/PRC1/PRPF19/BEX4/ZW10/MAP1S/KLHL22/KIFC2/LIMK2/KNSTRN/AURKB/KIF23/BU…	97
GO:0060205	CC	GO:0060205	cytoplasmic vesicle lumen	87/2991	326/19559	6.61478e-08	4.44994e-06	3.39284e-06	PSMD1/PGAM1/PNP/PSMD2/MAGED2/ANXA2/ALOX5/PSMD7/IMPDH1/PSMB7/SERPINB1/GM2A/ACAA1/FAM3C/TGFB1/FUCA1/CTSC/NHLRC3/XRCC6/CNN2/GHDC/KPNB1/HEBP2/ACTN1/CTSH/PSMD14/OLA1/TEX264/PSMC3/SERPINE1/ADA/VCP/PYGL/FN1/DERA/PYGB/GUSB/PRKCD/HSPA8/NFKB1/COTL1/TOR4A/CXCL1/QSOX1/CAB39/GSTP1/FABP5/SCCPDH/PPIA/JUP/ACTR10/RNASET2/ERP44/VEGFC/PSMD13/ALAD/PKM/PSMD12/THBS1/HEXB/IDH1/CANT1/SRGN/APP/TRAPPC1/HSP90AB1/SRP14/ACTR…	87
GO:0034774	CC	GO:0034774	secretory granule lumen	86/2991	322/19559	7.56274e-08	4.66369e-06	3.55581e-06	PSMD1/PGAM1/PNP/PSMD2/MAGED2/ANXA2/ALOX5/PSMD7/IMPDH1/PSMB7/SERPINB1/GM2A/ACAA1/FAM3C/TGFB1/FUCA1/CTSC/NHLRC3/XRCC6/CNN2/GHDC/KPNB1/HEBP2/ACTN1/CTSH/PSMD14/OLA1/TEX264/PSMC3/SERPINE1/VCP/PYGL/FN1/DERA/PYGB/GUSB/PRKCD/HSPA8/NFKB1/COTL1/TOR4A/CXCL1/QSOX1/CAB39/GSTP1/FABP5/SCCPDH/PPIA/JUP/ACTR10/RNASET2/ERP44/VEGFC/PSMD13/ALAD/PKM/PSMD12/THBS1/HEXB/IDH1/CANT1/SRGN/APP/TRAPPC1/HSP90AB1/SRP14/ACTR2/PR…	86
GO:0005769	CC	GO:0005769	early endosome	97/2991	377/19559	8.24051e-08	4.69075e-06	3.57645e-06	FIG4/MYO1B/SPHK1/RHOD/USP10/ANXA2/PTP4A1/TRAK1/HSPD1/PTPN1/NISCH/RAB38/LDLR/RAB17/PMEPA1/SLC39A14/ANXA1/EHD2/RABGAP1L/RAB4A/CAV1/RAB31/STEAP2/MTMR4/RABEP2/ENTR1/KREMEN2/VPS26A/KCNQ1/RAPGEF1/ECPAS/VPS28/RAB14/RAB11FIP5/VPS11/GGA3/IGF2R/PCSK9/PML/TRIM27/CD274/WASHC5/GGA1/WASF2/SNX6/CHMP1A/UBXN6/PI4K2A/C1orf210/SIAH2/SAMD9L/SNX12/RAB5C/GPR107/TMEM184A/RAB5A/PHB/DERL1/RAB5B/ATP6V0D1/MAP2K1/MMGT1/PICK…	97
GO:0031983	CC	GO:0031983	vesicle lumen	87/2991	328/19559	8.90891e-08	4.709e-06	3.59036e-06	PSMD1/PGAM1/PNP/PSMD2/MAGED2/ANXA2/ALOX5/PSMD7/IMPDH1/PSMB7/SERPINB1/GM2A/ACAA1/FAM3C/TGFB1/FUCA1/CTSC/NHLRC3/XRCC6/CNN2/GHDC/KPNB1/HEBP2/ACTN1/CTSH/PSMD14/OLA1/TEX264/PSMC3/SERPINE1/ADA/VCP/PYGL/FN1/DERA/PYGB/GUSB/PRKCD/HSPA8/NFKB1/COTL1/TOR4A/CXCL1/QSOX1/CAB39/GSTP1/FABP5/SCCPDH/PPIA/JUP/ACTR10/RNASET2/ERP44/VEGFC/PSMD13/ALAD/PKM/PSMD12/THBS1/HEXB/IDH1/CANT1/SRGN/APP/TRAPPC1/HSP90AB1/SRP14/ACTR…	87
GO:0001726	CC	GO:0001726	ruffle	54/2991	179/19559	3.34814e-07	1.65175e-05	1.25937e-05	FSCN1/DIAPH1/CDK6/CORO1C/MYO10/INPP5K/ANXA2/SH3YL1/PDE9A/BCAR1/MYH9/ACTN1/MYO6/S100A6/ATP6V1B2/LIMA1/BAIAP2/FAP/HIP1R/TNFRSF12A/PDPN/FGD3/SRC/CD2AP/WASF2/FERMT1/ARHGEF4/THEM4/ADAM17/ITGB1/CYTH3/S100B/RAB5A/DNM2/PARD6A/KNSTRN/ASAP3/MYO1C/DDX58/SAMSN1/KANK1/APPL2/MYADM/SLC9A3R1/MTMR14/WWC1/AMOT/LCP1/IFIT5/CFL1/ARF6/TESC/PDGFRB/EPHA2	54
GO:0034399	CC	GO:0034399	nuclear periphery	43/2991	131/19559	4.10489e-07	1.89851e-05	1.44751e-05	LMNB2/SATB1/PSMA6/HAT1/CXXC1/ALOX5/RUVBL1/CAD/AKAP8L/ANAPC4/PHF5A/NUP93/XPOT/SNW1/NUMA1/CENPW/HNRNPM/PRKCD/UHRF1/CEBPB/NUP205/PML/NARF/KIF4A/SMC1A/DDX39B/CHMP1A/ZNF350/PRR14/KAT8/EBNA1BP2/NCOR2/SMC3/DGKQ/CFL1/NUP153/CLIC4/LMNB1/HNRNPA2B1/MBD1/HNRNPU/RAD21/NSMF	43
GO:0031300	CC	GO:0031300	intrinsic component of organelle membrane	98/2991	398/19559	6.4965e-07	2.82789e-05	2.15611e-05	EXT1/CLSTN1/GALNT2/HSPA5/LARGE1/SLC6A9/EMC1/DPM3/EMC8/TAP2/MFN2/NPC1/SLC22A17/SYNE4/RAB4A/TM7SF2/PEX11G/SCO2/RAB35/STEAP2/PPOX/SMDT1/RCE1/ARMCX3/TAP1/SPPL2B/SPCS1/BAK1/SLC37A1/ABHD17A/IMMT/RRBP1/TBC1D20/PET100/QSOX2/LAMP2/ECE1/PORCN/SLC35A1/CALR/SLC37A4/WFS1/ACER2/ELOVL6/MPC1/EIF2AK3/SGPL1/DMPK/QSOX1/SEC61A1/TIMM23/PTPRS/DNAJC5/PEX11A/VAMP3/SLC25A4/RAB5A/SYNGR1/TRAM2/DERL1/TOMM40/RAB5B/PEX3/DPM2/…	98
GO:0098589	CC	GO:0098589	membrane region	87/2991	343/19559	7.26116e-07	2.87858e-05	2.19476e-05	TNFRSF10A/BICD2/CORO1C/ATP1B3/PRNP/IKBKB/ATP1A1/ANXA2/RAP2B/HSPD1/GPC1/NPC1/SLC25A5/INSR/EHD2/CAV1/SKAP1/CAPN2/LRP8/S100A10/TUBA1B/CAV2/PGK1/PLPP1/LYPD6/SLC2A1/CTNNB1/LAMP2/KCNQ1/PLPP3/FAS/ATP1A4/EIF5A/SMPD2/CD46/PDPN/LYN/CAVIN1/SRC/HK1/MALL/DLL1/PI4K2A/CXADR/TNFRSF1A/ADAM17/ITGB1/LIPE/RAB5A/ORAI1/KIRREL1/STOML2/FLOT2/TRAF2/CAVIN3/LAMTOR2/CLN3/MYO1C/ADD1/LTB4R/PPP2CA/RHOQ/RANGRF/APP/BST2/MYADM/SL…	87
GO:0000922	CC	GO:0000922	spindle pole	50/2991	165/19559	7.74299e-07	2.87858e-05	2.19476e-05	CCNB1/CDC25B/AURKA/NDE1/DLGAP5/CDC20/NPM1/TUBGCP6/KIF11/KLHL21/PLK1/DCTN1/MTCL1/NUMA1/CTNNB1/TPX2/FAM83D/KIF2A/PLK2/SMC1A/CKAP2/RAB11A/PPP2CB/PLEKHG6/NEK6/MAD2L1/CKAP2L/PRC1/BEX4/ZW10/KLHL22/KNSTRN/AURKB/BCCIP/SBDS/SMC3/NEDD1/PPP2CA/TPT1/ODF2/RAE1/CALM1/PLK3/NEK2/CDC6/HSF1/RASSF10/CKAP5/HNRNPU/RAD21	50
GO:0005911	CC	GO:0005911	cell-cell junction	116/2991	493/19559	7.77994e-07	2.87858e-05	2.19476e-05	CDH3/PKP3/FSCN1/MAGI1/AJUBA/GJB3/ACTR3/COL17A1/PTPRM/ATP1A1/YBX3/ANXA2/RAP2B/FAT2/CGN/ARVCF/CDC42EP1/CYTH2/TRIM29/DSP/ANXA1/CRB3/MTDH/PANX1/CNKSR1/CNN2/SKAP1/MYH9/SHROOM1/JAG1/VSIG10/ACTN1/ATP2A2/ACTB/GJB5/PVR/PARD6B/PERP/SLC2A1/SGSM3/GJB2/CTNNB1/POF1B/PLPP3/KLHL24/DSG3/PRKCD/DSC3/PKP1/BAIAP2/FRMD6/NECTIN1/ECT2/ZYX/CAMSAP3/CD2AP/WASF2/NCK1/TJP3/NECTIN4/DLL1/LIN7B/ILDR1/FZD4/MYO1E/DSC2/CXADR/ADAM1…	116
GO:0045121	CC	GO:0045121	membrane raft	84/2991	329/19559	8.38418e-07	2.95442e-05	2.25259e-05	TNFRSF10A/CORO1C/ATP1B3/PRNP/IKBKB/ATP1A1/ANXA2/RAP2B/HSPD1/GPC1/NPC1/SLC25A5/INSR/EHD2/CAV1/SKAP1/CAPN2/LRP8/S100A10/TUBA1B/CAV2/PGK1/PLPP1/LYPD6/SLC2A1/CTNNB1/LAMP2/KCNQ1/PLPP3/FAS/ATP1A4/SMPD2/PDPN/LYN/CAVIN1/SRC/HK1/MALL/DLL1/PI4K2A/CXADR/TNFRSF1A/ADAM17/ITGB1/LIPE/RAB5A/ORAI1/KIRREL1/STOML2/FLOT2/TRAF2/CAVIN3/LAMTOR2/CLN3/MYO1C/ADD1/LTB4R/PPP2CA/RHOQ/RANGRF/APP/BST2/MYADM/SLC9A3R1/F2R/STIM1/…	84
GO:0098857	CC	GO:0098857	membrane microdomain	84/2991	330/19559	9.58637e-07	3.22451e-05	2.45851e-05	TNFRSF10A/CORO1C/ATP1B3/PRNP/IKBKB/ATP1A1/ANXA2/RAP2B/HSPD1/GPC1/NPC1/SLC25A5/INSR/EHD2/CAV1/SKAP1/CAPN2/LRP8/S100A10/TUBA1B/CAV2/PGK1/PLPP1/LYPD6/SLC2A1/CTNNB1/LAMP2/KCNQ1/PLPP3/FAS/ATP1A4/SMPD2/PDPN/LYN/CAVIN1/SRC/HK1/MALL/DLL1/PI4K2A/CXADR/TNFRSF1A/ADAM17/ITGB1/LIPE/RAB5A/ORAI1/KIRREL1/STOML2/FLOT2/TRAF2/CAVIN3/LAMTOR2/CLN3/MYO1C/ADD1/LTB4R/PPP2CA/RHOQ/RANGRF/APP/BST2/MYADM/SLC9A3R1/F2R/STIM1/…	84
GO:0005811	CC	GO:0005811	lipid droplet	33/2991	93/19559	1.25962e-06	4.0527e-05	3.08997e-05	FIG4/PLIN5/PNPLA2/ANXA2/PLIN3/CKAP4/SET/OSBPL2/HSD17B11/CAV1/IRAK1/TMEM135/PLIN4/VCP/G0S2/RAB7A/SIGMAR1/METTL7A/SCCPDH/LIPE/RAB5C/GAPDH/PRPF19/ZW10/LPCAT2/ACSL3/CES1/GBF1/SDR16C5/DGAT2/PITPNM1/DHRS3/CYB5R3	33
GO:0071437	CC	GO:0071437	invadopodium	11/2991	16/19559	2.17073e-06	6.69309e-05	5.10313e-05	FSCN1/MSN/PLAUR/FAP/PDPN/AFAP1L1/ITGB1/ITGA3/ACTR2/DPP4/WASHC1	11
GO:0005912	CC	GO:0005912	adherens junction	49/2991	166/19559	2.30225e-06	6.81467e-05	5.19583e-05	CDH3/PKP3/MAGI1/AJUBA/PTPRM/ANXA2/FAT2/ARVCF/CDC42EP1/CYTH2/TRIM29/ANXA1/MYH9/SHROOM1/JAG1/ACTB/PVR/CTNNB1/POF1B/PLPP3/KLHL24/PKP1/BAIAP2/NECTIN1/ZYX/CAMSAP3/NECTIN4/DLL1/LIN7B/MYO1E/DSC2/CXADR/PDLIM5/CYTH3/JUP/FLOT2/TNKS1BP1/ADD1/PDLIM4/RAB10/NOTCH1/TNK2/PLEKHA7/PGM5/NDRG1/VEGFA/ESAM/MPP7/PTPRK	49
GO:0031301	CC	GO:0031301	integral component of organelle membrane	89/2991	367/19559	4.06043e-06	0.000115566	8.81129e-05	EXT1/CLSTN1/GALNT2/HSPA5/LARGE1/SLC6A9/EMC1/DPM3/EMC8/TAP2/NPC1/SLC22A17/SYNE4/TM7SF2/PEX11G/SCO2/STEAP2/PPOX/SMDT1/RCE1/ARMCX3/TAP1/SPPL2B/SPCS1/BAK1/SLC37A1/IMMT/RRBP1/TBC1D20/PET100/QSOX2/LAMP2/PORCN/SLC35A1/CALR/SLC37A4/WFS1/ACER2/ELOVL6/MPC1/EIF2AK3/SGPL1/DMPK/QSOX1/SEC61A1/TIMM23/PTPRS/PEX11A/VAMP3/SLC25A4/SYNGR1/TRAM2/DERL1/TOMM40/PEX3/DPM2/SLC27A2/MMGT1/TAPBP/CLN3/INSIG2/EMC2/DOLK/A4GALT/…	89
GO:0030684	CC	GO:0030684	preribosome	28/2991	78/19559	6.08354e-06	0.000165899	0.000126489	BMS1/NIP7/FCF1/RIOK1/MRTO4/NOP58/PRKDC/BOP1/PDCD11/NOB1/UTP14A/NOP56/BYSL/UTP11/NOC2L/NOL10/EBNA1BP2/NOP9/NOL6/UTP4/RRP1B/ZNF622/TSR1/NOP14/WDR74/PES1/XRCC5/FAM207A	28
GO:0005793	CC	GO:0005793	endoplasmic reticulum-Golgi intermediate compartment	40/2991	130/19559	6.27725e-06	0.000165899	0.000126489	COL7A1/HSPA5/SURF4/PDIA6/YKT6/TAP2/TMED4/CTSC/MCFD2/TAP1/GNPNAT1/CNIH1/GORASP1/FN1/TBC1D20/GJB2/PLPP3/ECPAS/CALR/UGGT2/AREG/CD59/MGAT4A/ERP44/TAPBP/PIEZO1/UGGT1/GBF1/CHP1/CA4/ATP6AP1/TMED9/PRRG4/SERPINH1/RAB1B/YIF1A/CCDC115/STK17B/LMAN1/CTSZ	40
GO:0005759	CC	GO:0005759	mitochondrial matrix	108/2991	473/19559	7.87133e-06	0.000200855	0.000153141	MTHFD1L/ME3/ACSF2/SHMT2/MTHFD2/CCNB1/VDAC2/SUOX/HSPD1/AMT/OAT/ACADVL/PTPN1/ACP6/CBR4/IVD/SLC25A5/HMGCL/ACOT9/NR3C1/SCO2/MRPL37/ALAS1/AK4/SMDT1/DGLUCY/BCKDHB/MRPL44/ACADS/LRRC59/HADH/BCAT2/BTD/PPTC7/MCEE/MRPS2/LRPPRC/BDH1/ATP5F1B/ACSS1/MRPL13/DHRS2/IARS2/MRPL3/HSPA9/YARS2/CASQ1/PNPT1/RAD51/PDP1/THEM4/CDK1/MRPL57/AADAT/PDK4/BLOC1S1/NUDT9/ACADSB/DLST/TRAP1/MRPL24/DTYMK/SDHAF4/CHPF/MRPS10/MRPL4/D2HGD…	108
GO:0016363	CC	GO:0016363	nuclear matrix	35/2991	109/19559	8.23999e-06	0.000203253	0.00015497	SATB1/PSMA6/HAT1/CXXC1/ALOX5/RUVBL1/CAD/AKAP8L/PHF5A/XPOT/SNW1/NUMA1/CENPW/HNRNPM/PRKCD/UHRF1/CEBPB/PML/KIF4A/SMC1A/DDX39B/CHMP1A/ZNF350/KAT8/NCOR2/SMC3/DGKQ/CFL1/CLIC4/LMNB1/HNRNPA2B1/MBD1/HNRNPU/RAD21/NSMF	35
GO:0030667	CC	GO:0030667	secretory granule membrane	75/2991	306/19559	1.5203e-05	0.000362911	0.000276701	ICA1/DIAPH1/CD109/TMEM63A/SVIP/SIRPA/PLAUR/ENPP4/RAP2B/SURF4/CD44/CKAP4/DSP/PLAU/ORMDL3/CAV1/RAB31/ITPR3/PGRMC1/CD300A/CAV2/LAMP2/DGAT1/ADGRE5/PKP1/DYNLL1/RAB14/RAB7A/IGF2R/CD46/DEGS1/GLIPR1/PCDH7/DNAJC5/FABP5/ANXA7/CYSTM1/RAB5C/TMEM184A/SYNGR1/TMC6/FCGR2A/NBEAL2/CD59/RAB5B/FLOT2/RHOG/SLC27A2/STX3/PHACTR2/LAMTOR2/ATP6V1D/PTAFR/STXBP2/RAB10/CD47/SLC44A2/BST2/NRAS/TOM1/CD36/STOM/RAB4B/CA4/PAM/LAMP3…	75
GO:0030496	CC	GO:0030496	midbody	50/2991	182/19559	1.66551e-05	0.000385149	0.000293656	TTLL12/RAN/CEP55/ANLN/HSPA5/AURKA/ANXA2/HSP90B1/LYRM1/CDCA8/USP3/SHCBP1/PLK1/RACGAP1/BIRC5/MTCL1/RAB11FIP3/ENTR1/RALB/JTB/SLC2A1/LAP3/ECT2/KIF4A/MICAL1/INCENP/SCCPDH/CDK1/PRC1/DNM2/TTC19/EXOC7/AURKB/KIF23/LZTS2/ZFYVE19/EXOC1/KIF13A/RAB11FIP4/TXNDC9/CENPV/NEK2/TACC1/ARF6/KIF20A/CLIC4/PITPNM1/HNRNPU/RALA/ANXA11	50
GO:0030139	CC	GO:0030139	endocytic vesicle	76/2991	313/19559	1.89853e-05	0.00042573	0.000324597	RILP/SPHK1/PIK3C2B/RAB38/TAP2/LDLR/RAB17/HSP90B1/EHD2/CAV1/RAB31/RAB35/MYO6/TAP1/RAB11FIP3/NCF2/LAMP2/RAB7B/RAPGEF1/ECPAS/CALR/RAB14/RAB11FIP5/RAB7A/VPS11/IGF2R/HBEGF/LPAR2/ZYX/CD2AP/RAB11A/LMBRD1/HYOU1/DAB2IP/VAMP3/FZD4/MYO1E/RAB5C/RAB5A/DNM2/RAB5B/ATP6V0D1/UNC13B/FLOT2/ATP6V0E2/PICK1/AP2S1/UNC93B1/TAPBP/WNT4/MYO1C/STXBP2/RAB10/RAB11B/ACTG1/WNT7A/APPL2/CD36/RAB11FIP4/GNLY/CLTB/AMOT/SCARB1/B2M/DP…	76
GO:0000779	CC	GO:0000779	condensed chromosome, centromeric region	37/2991	122/19559	1.96875e-05	0.000428494	0.000326704	CENPN/NUP37/CCNB1/AURKA/NDE1/SPC25/RANGAP1/CSNK1A1/NCAPD2/PLK1/KIF2C/BIRC5/PMF1/CENPW/HJURP/CEBPB/CDT1/SS18L1/SMC1A/NCAPG/INCENP/MAD2L1/CENPH/ZW10/CENPA/KNSTRN/AURKB/BUB1B/CENPV/SKA1/NEK2/HSF1/CENPT/BUB3/CKAP5/HNRNPU/RAD21	37
GO:0101031	CC	GO:0101031	chaperone complex	13/2991	25/19559	2.05869e-05	0.000434842	0.000331544	BAG3/STIP1/CCT4/CCT5/PTGES3/PSMG1/CCT7/HSPA8/CCT6A/TCP1/HSP90AB1/HSF1/PSMG2	13
GO:0005770	CC	GO:0005770	late endosome	69/2991	278/19559	2.11545e-05	0.000434842	0.000331544	FIG4/RILP/MICALL1/ANXA2/WDR48/NEDD4L/IFITM3/LDLR/NPC1/SLC39A14/INSR/ATG9A/ANXA8/SNX14/SLC29A3/CTSH/GNPNAT1/M6PR/LAMP2/KCNQ1/RAB7B/SMIM22/RNF128/ECPAS/VPS28/HSPA8/RAB14/RAB7A/VPS11/IGF2R/PCSK9/SRC/RAB11A/SLC31A1/FYCO1/CHMP1A/UBXN6/TMEM25/SLC30A2/DERL1/MAP2K1/TSPAN15/CHMP2A/LAMTOR2/ANKRD13D/CLN3/NBR1/VAC14/TPT1/SLC11A2/LITAF/BST2/F2R/LAPTM4B/LAMTOR5/ANKRD13A/SORL1/LAMP3/WASHC1/MFSD12/TMEM230/LAMTOR…	69
GO:0005635	CC	GO:0005635	nuclear envelope	106/2991	473/19559	2.21168e-05	0.000442336	0.000337257	RAN/LMNB2/BICD2/NUP37/PRNP/NUP188/CREB3L4/CSE1L/KLHDC2/GOLT1A/ALOX5/ITGB4/RRP12/ITPRIP/IL15RA/RANGAP1/NPC1/AGFG1/INSR/PGRMC2/RRM1/SYNE4/TM7SF2/MTDH/DTL/ITPR3/GHDC/KPNB1/MYO6/NUP93/MGST2/LRRC59/DCTN1/GLE1/S100A6/HTATIP2/INTS5/NXF1/XPOT/PCYT1A/IPO7/LRPPRC/TBC1D20/QSOX2/EIF5A/MYORG/SPAG4/CALR/NUP205/TOR4A/IGF2R/GTPBP4/SIGMAR1/DHRS2/NDC1/TRIM27/SH3BGRL2/MACO1/AGPAT5/SULT1E1/RANBP1/SLC16A3/TMEM120A/DM…	106
GO:0055037	CC	GO:0055037	recycling endosome	51/2991	190/19559	2.73726e-05	0.000533045	0.000406419	FIG4/RAN/MICALL1/TBC1D17/RAP2B/NISCH/RAB17/ATG9A/EHD2/RAB4A/RAB35/RAB15/RAB25/RAB11FIP3/ENTR1/ABHD17A/FCHSD1/RAB14/RAB11FIP5/GGA3/SCAMP5/CD274/RAB11A/SLC31A1/VAMP3/ITGB1/C1orf210/PLEKHB2/MYO5B/OPTN/CLN3/PDLIM4/RAB10/RAB11B/APP/SLC11A2/RAB11FIP4/RAB4B/SORL1/B2M/NDRG1/WASHC1/PLEKHJ1/TMEM230/ARF6/TMUB1/ATP9A/TPP1/MELTF/WASH6P/STX12	51
GO:0016607	CC	GO:0016607	nuclear speck	92/2991	401/19559	2.96483e-05	0.000562558	0.00042892	PRPF4/CLK2/FAM193B/CCNL2/STK17A/CXXC1/EPOR/CKAP4/PNISR/TAP2/AKAP8L/SRSF11/JADE1/CSNK1A1/SYF2/LIMK1/EIF4A3/COP1/PHF5A/NR3C1/AR/TKT/LUC7L3/SNRNP70/DDX17/NXF1/RBM39/SNW1/ZNF217/HIF1A/ZNF638/FNBP4/IFI16/GTF2E2/ALYREF/SRSF6/YTHDC1/ATOH8/METTL3/RBM19/SF3A3/CCNL1/NAMPT/REXO4/TRIM22/SERPINB13/EFTUD2/ASCC2/GATAD2A/CBY1/AKAP17A/CHTOP/MECOM/DDX39B/HOXB2/NEK6/SNRNP40/SRSF8/KMT2E/ASCC3/ACIN1/PRPF19/API5/SAP18…	92
GO:0005788	CC	GO:0005788	endoplasmic reticulum lumen	74/2991	308/19559	3.541e-05	0.000655084	0.000499467	COLGALT1/ARSD/PNPLA2/COL7A1/COL17A1/EVA1A/HSPA5/PLAUR/PDIA6/ARSI/CKAP4/TNC/P4HA2/HSP90B1/CTSC/COL5A3/GANAB/STC2/FN1/CALR/TOR4A/DNAJB11/UGGT2/PCSK9/WFS1/ERP27/ANO8/QSOX1/HYOU1/CASQ1/GPX8/TOR1A/FSTL3/TMEM132A/MGAT4A/SLC27A2/CALU/TSPAN15/RNASET2/ERP44/WNT4/ADAMTSL4/UGGT1/THBS1/COL18A1/WNT7A/CES1/GBF1/APP/PRSS23/CERCAM/FKBP10/DBI/EDN1/B2M/COL15A1/CANX/SERPINH1/TOR1B/PDGFA/ERAP1/COL9A2/PLOD3/CTSZ/COL5…	74
GO:0005681	CC	GO:0005681	spliceosomal complex	51/2991	192/19559	3.70429e-05	0.000668579	0.000509756	NCL/CIRBP/PRPF4/KHDC4/RBM5/LUC7L/CCDC130/PRKRIP1/PRPF39/SNRPN/WDR83/PPIL1/SYF2/EIF4A3/PHF5A/LUC7L3/SNRNP70/SNW1/ALYREF/HNRNPM/HNRNPC/TRA2A/HSPA8/SF3A3/CCDC12/HNRNPK/SNRPB/EFTUD2/AKAP17A/DDX39B/SF3B3/SNRNP40/PRPF19/API5/SNRPD1/SF3B1/PRPF38B/SNRPC/DHX38/YJU2/SRRM2/SF3B6/CTNNBL1/HNRNPA2B1/HNRNPR/HNRNPU/CWC25/WBP11/RNF113A/HNRNPH1/SF1	51
GO:0055038	CC	GO:0055038	recycling endosome membrane	28/2991	85/19559	3.80362e-05	0.000670161	0.000510962	MICALL1/RAP2B/RAB17/EHD2/RAB4A/RAB35/RAB11FIP3/ABHD17A/RAB14/RAB11FIP5/GGA3/SCAMP5/CD274/RAB11A/VAMP3/PLEKHB2/OPTN/PDLIM4/RAB10/RAB11B/RAB11FIP4/SORL1/B2M/NDRG1/WASHC1/ARF6/WASH6P/STX12	28
GO:0031252	CC	GO:0031252	cell leading edge	95/2991	421/19559	4.37243e-05	0.000752465	0.000573715	FSCN1/DIAPH1/CDK6/AJUBA/CORO1C/ACTR3/PTPRM/MYO10/INPP5K/ANXA2/CD44/ITGB4/SH3YL1/PDE9A/INSR/LIMK1/ARPC2/BCAR1/MYH9/ACTN1/MYO6/ACTB/NRBP1/PLCE1/S100A6/ATP6V1B2/LIMA1/CTNNB1/BAIAP2/FAP/HIP1R/PLEK2/KCNC3/TNFRSF12A/PDPN/FGD3/SRC/CD2AP/WASF2/FERMT1/ARHGEF4/THEM4/ADAM17/ITGB1/CYTH3/S100B/RAB5A/DNM2/AMOTL1/FLOT2/PARD6A/STX3/KNSTRN/PHLDB2/ASAP3/INPPL1/MYO1C/PIEZO1/PDLIM4/DDX58/SAMSN1/KITLG/GBF1/KANK1/APP/…	95
GO:0005839	CC	GO:0005839	proteasome core complex	11/2991	20/19559	4.5938e-05	0.000772594	0.000589062	PSMA6/PSMB2/PSMB7/PSMA7/PSMA3/PSMB5/PSMB9/PSMA1/PSMB8/PSMA5/PSMF1	11
GO:0005777	CC	GO:0005777	peroxisome	39/2991	137/19559	5.81216e-05	0.000934999	0.000712887	ABCD3/HSPD1/HMGCL/ACAA1/PEX11G/AGPS/TKT/TMEM135/ACOXL/ACOX1/DECR2/MARF1/SCP2/PEX19/ACOX3/PHYH/HSD17B4/XDH/PEX11A/CROT/PEX3/SLC27A2/CRAT/PXMP4/PNPLA8/AMACR/GSTK1/ACSL3/CRYM/PMVK/IDH1/GBF1/HSDL2/ACBD5/PEX11B/MGST1/ALDH3A2/ECI2/ECH1	39
GO:0042579	CC	GO:0042579	microbody	39/2991	137/19559	5.81216e-05	0.000934999	0.000712887	ABCD3/HSPD1/HMGCL/ACAA1/PEX11G/AGPS/TKT/TMEM135/ACOXL/ACOX1/DECR2/MARF1/SCP2/PEX19/ACOX3/PHYH/HSD17B4/XDH/PEX11A/CROT/PEX3/SLC27A2/CRAT/PXMP4/PNPLA8/AMACR/GSTK1/ACSL3/CRYM/PMVK/IDH1/GBF1/HSDL2/ACBD5/PEX11B/MGST1/ALDH3A2/ECI2/ECH1	39
GO:0022624	CC	GO:0022624	proteasome accessory complex	12/2991	24/19559	7.11341e-05	0.00111998	0.000853928	PSMD1/PSMD2/PSMD5/PSMD7/PSMD14/PSMC3/PSME3/ADRM1/PSMD13/PSMD12/PSME2/PSMC2	12
GO:0005938	CC	GO:0005938	cell cortex	72/2991	305/19559	8.15318e-05	0.00125695	0.000958356	NCL/FSCN1/ENO1/TMEM250/GLRX3/CORO1C/RHOD/ANLN/MYO10/FNBP1L/MYZAP/ANXA2/TRAK1/RND3/AGTRAP/TNFAIP2/CAV1/CNKSR1/MYH9/SHROOM1/CAPN2/MYO6/ACTB/DCTN1/NRBP1/PARD6B/NUMA1/SLC2A1/EPB41/CTNNB1/ARV1/RHOC/FCHSD1/LLGL2/COTL1/HIP1R/ECT2/KCNC3/SPIRE2/MLPH/RTKN/SCIN/LAMC2/MYO5B/UNC13B/FLOT2/RHOG/PARD6A/EXOC7/TRAF2/PHLDB2/MELK/RAB10/EXOC1/MYADM/STIM1/ACTR2/ACTR1A/CLTB/PLS1/WASHC1/PXN/CFL1/ARF6/CAP1/RAC2/CTSZ/CIB2…	72
GO:0031984	CC	GO:0031984	organelle subcompartment	88/2991	392/19559	9.94619e-05	0.00150208	0.00114525	RGS20/MYO1B/RABEPK/HID1/GALNT2/INPP5K/SULF2/GOLT1A/RAB38/SYT17/GOLGA8B/ATG9A/TRAPPC6A/GOLGA8A/RAB31/KPNB1/NECAB3/AFTPH/PIFO/B4GALT2/M6PR/PLPP3/ARV1/RAB7B/GCNT1/ARFIP1/TRAPPC9/LAP3/RAB14/GGA3/IGF2R/SCAMP5/GOLPH3L/CBY1/TMEM115/RAB11A/TGFBI/CASQ1/ATP2C1/VAMP3/PI4K2A/CHAC1/FAM91A1/DNM2/ARL1/MGAT4A/LPCAT2/CHPF/ATP8B1/B4GALT6/PICK1/OSBP/OPTN/CLN3/REEP3/REEP4/RAB10/AP1M2/CANT1/ST3GAL4/GBF1/APP/TMBIM4/KI…	88
GO:0005802	CC	GO:0005802	trans-Golgi network	60/2991	245/19559	0.000105688	0.00151751	0.00115702	RGS20/MYO1B/RABEPK/INPP5K/GOLT1A/RAB38/SYT17/ATG9A/TRAPPC6A/RAB31/AFTPH/PIFO/M6PR/PLPP3/RAB7B/GCNT1/ARFIP1/TRAPPC9/LAP3/RAB14/GGA3/IGF2R/SCAMP5/GOLPH3L/CBY1/RAB11A/TGFBI/ATP2C1/VAMP3/PI4K2A/CHAC1/FAM91A1/DNM2/ARL1/ATP8B1/PICK1/OSBP/OPTN/CLN3/RAB10/AP1M2/GBF1/APP/KIF13A/COG7/CLTB/SORL1/CA4/PAM/CHST3/PLEKHJ1/TMEM230/FURIN/VAMP2/ATP9A/GGA2/PLOD3/DOP1B/STX16/POSTN	60
GO:0005766	CC	GO:0005766	primary lysosome	42/2991	155/19559	0.000106636	0.00151751	0.00115702	PSMD1/ANXA2/SURF4/CKAP4/IMPDH1/GM2A/FUCA1/CTSC/NHLRC3/HEBP2/VCP/LAMP2/PYGB/GUSB/PRKCD/GLIPR1/DNAJC5/FABP5/RAB5C/SYNGR1/ACTR10/RNASET2/STX3/STXBP2/HEXB/TRAPPC1/BST2/TOM1/ACTR2/STOM/PTGES2/SERPINB3/GLA/CAP1/MGST1/C3AR1/TUBB4B/CD63/GDI2/CYB5R3/ANXA11/PSAP	42
GO:0042582	CC	GO:0042582	azurophil granule	42/2991	155/19559	0.000106636	0.00151751	0.00115702	PSMD1/ANXA2/SURF4/CKAP4/IMPDH1/GM2A/FUCA1/CTSC/NHLRC3/HEBP2/VCP/LAMP2/PYGB/GUSB/PRKCD/GLIPR1/DNAJC5/FABP5/RAB5C/SYNGR1/ACTR10/RNASET2/STX3/STXBP2/HEXB/TRAPPC1/BST2/TOM1/ACTR2/STOM/PTGES2/SERPINB3/GLA/CAP1/MGST1/C3AR1/TUBB4B/CD63/GDI2/CYB5R3/ANXA11/PSAP	42
GO:0030057	CC	GO:0030057	desmosome	12/2991	25/19559	0.000117793	0.00162349	0.00123783	PKP3/DSP/PERP/POF1B/KLHL24/DSG3/DSC3/PKP1/DSC2/JUP/DSG2/EVPL	12
GO:0031970	CC	GO:0031970	organelle envelope lumen	28/2991	90/19559	0.000118471	0.00162349	0.00123783	SHMT2/SUOX/ALOX5/CAPN2/PPOX/CYCS/TXNIP/CPOX/IMMT/IGF2R/LYN/CIAPIN1/TIMM23/PNPT1/THEM4/PTGES/BLOC1S1/TRAP1/AK2/STOML2/DTYMK/GATM/RNASET2/NME4/APP/PRELID1/SORL1/CLPB	28
GO:0005782	CC	GO:0005782	peroxisomal matrix	19/2991	52/19559	0.000140441	0.00185583	0.00141497	ABCD3/HSPD1/HMGCL/ACAA1/AGPS/ACOXL/ACOX1/SCP2/ACOX3/PHYH/HSD17B4/CROT/CRAT/AMACR/GSTK1/CRYM/IDH1/ECI2/ECH1	19
GO:0031907	CC	GO:0031907	microbody lumen	19/2991	52/19559	0.000140441	0.00185583	0.00141497	ABCD3/HSPD1/HMGCL/ACAA1/AGPS/ACOXL/ACOX1/SCP2/ACOX3/PHYH/HSD17B4/CROT/CRAT/AMACR/GSTK1/CRYM/IDH1/ECI2/ECH1	19
GO:0031968	CC	GO:0031968	organelle outer membrane	54/2991	218/19559	0.000166953	0.00215842	0.00164568	CYB5A/VDAC2/PGAM5/ITPRIP/PMAIP1/MFN2/SYNE4/ITPR3/MOAP1/BMF/LETMD1/MIGA2/ARMCX3/PGRMC1/BAK1/ATP5MC2/CISD1/IMMT/LRPPRC/TIGAR/ACSL5/RAB11FIP5/MAOA/SIGMAR1/AGPAT5/HK1/ARMCX2/DMPK/HSPA9/BRI3BP/ARMCX6/TMEM109/TOMM40/HADHB/ACSL3/QTRT1/SLC11A2/PI4KB/AKAP1/TRIM14/FUNDC1/TOMM5/RHOT2/BCL2A1/MGST1/HK2/STARD7/CHCHD3/PPP1R15A/GJA1/CYB5R3/MCL1/ATP5MC3/TOMM22	54
GO:0030176	CC	GO:0030176	integral component of endoplasmic reticulum membrane	42/2991	158/19559	0.000169174	0.00215842	0.00164568	EXT1/HSPA5/EMC1/DPM3/EMC8/TAP2/TM7SF2/RCE1/TAP1/SPPL2B/SPCS1/SLC37A1/RRBP1/PORCN/CALR/SLC37A4/WFS1/ELOVL6/EIF2AK3/SGPL1/SEC61A1/TRAM2/DERL1/DPM2/SLC27A2/MMGT1/TAPBP/CLN3/INSIG2/EMC2/DOLK/STIM1/DGAT2/DHRS9/PIGS/B2M/DOLPP1/CANX/HACD2/SLC35B3/EMC7/SREBF2	42
GO:0000777	CC	GO:0000777	condensed chromosome kinetochore	31/2991	106/19559	0.000187926	0.00235703	0.00179711	CENPN/NUP37/CCNB1/NDE1/SPC25/RANGAP1/CSNK1A1/PLK1/KIF2C/BIRC5/PMF1/CENPW/HJURP/CDT1/SS18L1/SMC1A/INCENP/MAD2L1/CENPH/ZW10/CENPA/KNSTRN/BUB1B/CENPV/SKA1/NEK2/HSF1/CENPT/BUB3/CKAP5/HNRNPU	31
GO:0045335	CC	GO:0045335	phagocytic vesicle	38/2991	140/19559	0.000213364	0.00259612	0.0019794	RILP/RAB38/TAP2/RAB31/TAP1/NCF2/LAMP2/RAB7B/RAPGEF1/CALR/RAB14/RAB11FIP5/RAB7A/ZYX/RAB11A/VAMP3/RAB5A/DNM2/ATP6V0D1/UNC13B/ATP6V0E2/UNC93B1/TAPBP/MYO1C/STXBP2/RAB10/RAB11B/ACTG1/APPL2/CD36/GNLY/B2M/ANXA3/ITGB5/TLR2/RAC2/ANXA11/STX12	38
GO:0019867	CC	GO:0019867	outer membrane	54/2991	220/19559	0.000214004	0.00259612	0.0019794	CYB5A/VDAC2/PGAM5/ITPRIP/PMAIP1/MFN2/SYNE4/ITPR3/MOAP1/BMF/LETMD1/MIGA2/ARMCX3/PGRMC1/BAK1/ATP5MC2/CISD1/IMMT/LRPPRC/TIGAR/ACSL5/RAB11FIP5/MAOA/SIGMAR1/AGPAT5/HK1/ARMCX2/DMPK/HSPA9/BRI3BP/ARMCX6/TMEM109/TOMM40/HADHB/ACSL3/QTRT1/SLC11A2/PI4KB/AKAP1/TRIM14/FUNDC1/TOMM5/RHOT2/BCL2A1/MGST1/HK2/STARD7/CHCHD3/PPP1R15A/GJA1/CYB5R3/MCL1/ATP5MC3/TOMM22	54
GO:0005791	CC	GO:0005791	rough endoplasmic reticulum	26/2991	84/19559	0.000223844	0.00267168	0.00203702	HSPD1/CKAP4/SRPRB/SUCO/BAIAP2/RAB14/PCSK9/MACO1/TP63/SEC61A1/RPS28/F12/TMEM97/DERL1/PLOD1/PKM/RPN2/RANGRF/APP/RPN1/PI4KB/EDN1/CA4/CANX/PLOD3/RPL4	26
GO:0032154	CC	GO:0032154	cleavage furrow	19/2991	54/19559	0.000248611	0.0029202	0.00222649	CEP55/NDE1/MYH9/RACGAP1/RAB11FIP3/LIMA1/RHOC/ECT2/SPIRE2/RAB11A/PLEKHG6/ITGB1/ZFYVE19/PLCD3/RAB11FIP4/ARF6/KIF20A/PITPNM1/RALA	19
GO:0000776	CC	GO:0000776	kinetochore	37/2991	137/19559	0.000285742	0.00330389	0.00251904	CENPN/NUP37/CCNB1/NDE1/SPC25/RANGAP1/CSNK1A1/PLK1/KIF2C/KAT2B/DCTN1/BIRC5/PMF1/CENPW/HJURP/SUMO3/DYNLL1/CDT1/SS18L1/SMC1A/INCENP/MAD2L1/CENPH/KAT8/ZW10/CENPA/KNSTRN/AURKB/BUB1B/CENPV/SKA1/NEK2/HSF1/CENPT/BUB3/CKAP5/HNRNPU	37
GO:0005741	CC	GO:0005741	mitochondrial outer membrane	48/2991	192/19559	0.000297086	0.00338221	0.00257875	CYB5A/VDAC2/PGAM5/PMAIP1/MFN2/MOAP1/BMF/LETMD1/MIGA2/ARMCX3/PGRMC1/BAK1/ATP5MC2/CISD1/IMMT/TIGAR/ACSL5/RAB11FIP5/MAOA/AGPAT5/HK1/ARMCX2/DMPK/HSPA9/BRI3BP/ARMCX6/TOMM40/HADHB/ACSL3/QTRT1/SLC11A2/PI4KB/AKAP1/TRIM14/FUNDC1/TOMM5/RHOT2/BCL2A1/MGST1/HK2/STARD7/CHCHD3/PPP1R15A/GJA1/CYB5R3/MCL1/ATP5MC3/TOMM22	48
GO:0032153	CC	GO:0032153	cell division site	23/2991	72/19559	0.00030299	0.00339716	0.00259015	CEP55/TMEM250/ANLN/NDE1/TUBGCP6/MYH9/RACGAP1/RAB11FIP3/LIMA1/RHOC/ECT2/SPIRE2/RAB11A/PLEKHG6/RTKN/ITGB1/ZFYVE19/PLCD3/RAB11FIP4/ARF6/KIF20A/PITPNM1/RALA	23
GO:0005743	CC	GO:0005743	mitochondrial inner membrane	103/2991	489/19559	0.000348587	0.00385006	0.00293547	SHMT2/HSPD1/ACADVL/PTPN1/COQ8A/SLC25A29/SLC25A5/UCP2/GHITM/SCO2/MRPL37/PPOX/SMDT1/CYCS/MRPL44/CPOX/NDUFAF3/CRLS1/ATP5MC2/NDUFA1/MRPS2/IMMT/PMPCA/BDH1/PET100/ATP5F1B/UQCRQ/NDUFA3/DELE1/NDUFV3/SLC25A38/UQCR10/SDHB/SLC25A22/MRPL13/HIGD2A/MPC1/LYN/MTCH2/SRC/NDUFAF2/TIMM23/MRPL3/SLC25A27/SLC25A35/THEM4/MRPL57/SDHA/SLC25A4/NDUFA2/STAT3/PHB/TRAP1/MRPL24/TOMM40/HCCS/STOML2/TTC19/SLC25A32/SDHAF4/SLC25A36/…	103
GO:0098791	CC	GO:0098791	Golgi apparatus subcompartment	81/2991	368/19559	0.00035582	0.00387216	0.00295231	RGS20/MYO1B/RABEPK/HID1/GALNT2/INPP5K/SULF2/GOLT1A/RAB38/SYT17/GOLGA8B/ATG9A/TRAPPC6A/GOLGA8A/RAB31/NECAB3/AFTPH/PIFO/B4GALT2/M6PR/PLPP3/RAB7B/GCNT1/ARFIP1/TRAPPC9/LAP3/RAB14/GGA3/IGF2R/SCAMP5/GOLPH3L/CBY1/TMEM115/RAB11A/TGFBI/ATP2C1/VAMP3/PI4K2A/CHAC1/FAM91A1/DNM2/ARL1/MGAT4A/LPCAT2/CHPF/ATP8B1/B4GALT6/PICK1/OSBP/OPTN/CLN3/RAB10/AP1M2/CANT1/ST3GAL4/GBF1/APP/TMBIM4/KIF13A/COG7/PSENEN/CLTB/SORL1/C…	81
GO:0045178	CC	GO:0045178	basal part of cell	22/2991	69/19559	0.000418401	0.0044872	0.00342125	SLC7A5/SLC3A2/SLC16A1/ITGA6/SLC7A1/SLC6A9/ITGA2/KRT14/ERBB3/FAP/SLC23A2/CLCA2/CLDN4/PHLDB2/MYO1C/SLC11A2/AQP1/EDN1/SLC1A5/ABCC1/SLC7A8/DST	22
GO:0005838	CC	GO:0005838	proteasome regulatory particle	10/2991	21/19559	0.000477556	0.00497735	0.00379496	PSMD1/PSMD2/PSMD5/PSMD7/PSMD14/PSMC3/ADRM1/PSMD13/PSMD12/PSMC2	10
GO:0030904	CC	GO:0030904	retromer complex	10/2991	21/19559	0.000477556	0.00497735	0.00379496	DCTN1/ENTR1/VPS26A/RAB7A/TRIM27/SNX6/SNX12/SNX8/SNX1/DENND4C	10
GO:0000775	CC	GO:0000775	chromosome, centromeric region	48/2991	196/19559	0.000491243	0.00504888	0.0038495	CENPN/NUP37/CCNB1/AURKA/NDE1/CDCA5/SPC25/RANGAP1/CSNK1A1/CDCA8/NCAPD2/PLK1/KIF2C/KAT2B/DCTN1/BIRC5/PMF1/CENPW/HJURP/SUMO3/CEBPB/DYNLL1/CDT1/SS18L1/DNMT1/SMC1A/NCAPG/PPP2CB/INCENP/MAD2L1/CENPH/KAT8/ZW10/CENPA/KNSTRN/AURKB/BUB1B/SMC3/PPP2CA/CENPV/SKA1/NEK2/HSF1/CENPT/BUB3/CKAP5/HNRNPU/RAD21	48
GO:0000793	CC	GO:0000793	condensed chromosome	53/2991	222/19559	0.000499841	0.00506688	0.00386323	CENPN/NUP37/CCNB1/AURKA/NDE1/SPC25/RANGAP1/SETMAR/CSNK1A1/MKI67/NCAPD2/PLK1/KIF2C/BIRC5/PMF1/NCAPH/CENPW/LRPPRC/HJURP/CEBPB/CDT1/SS18L1/SMC1A/NCAPG/RAD51/CHMP1A/INCENP/MAD2L1/CENPH/ZW10/CENPA/NIFK/KNSTRN/AURKB/BUB1B/P3H4/SMC2/RAD9A/NOL6/SMC3/CENPV/SKA1/NCAPG2/NSMCE4A/NEK2/HSF1/NSMCE3/CENPT/BUB3/CKAP5/HNRNPU/PES1/RAD21	53
GO:0045177	CC	GO:0045177	apical part of cell	92/2991	433/19559	0.000521213	0.00514647	0.00392391	SLC7A5/SLC3A2/SLC16A1/MYO1B/MSN/SLC7A1/CACNB3/ATP1A1/SLC6A9/CD44/SLC44A4/OSMR/LDLR/RAB17/GM2A/SLC39A14/ANXA1/ERBB3/CRB3/MTDH/DRAM2/ITPR3/CTSB/SHROOM1/JAG1/FZD6/MYO6/AGER/MTCL1/PARD6B/PLPP1/ATP6V1B2/SLC2A1/SCNN1G/FN1/CTNNB1/FAP/PFKM/DAB1/UPK1A/CYP4F12/HIP1R/UPK2/PDPN/SLC16A3/P2RY6/DLL1/SLC25A27/VAMP3/BYSL/SLC9A4/ADAM17/SLC23A2/SCNN1B/CLDN4/AMOTL1/CTSV/MYO5B/ATP6V0D1/PARD6A/ATP8B1/STX3/GJB6/DSG2/ST…	92
GO:0031227	CC	GO:0031227	intrinsic component of endoplasmic reticulum membrane	42/2991	166/19559	0.000526168	0.00514647	0.00392391	EXT1/HSPA5/EMC1/DPM3/EMC8/TAP2/TM7SF2/RCE1/TAP1/SPPL2B/SPCS1/SLC37A1/RRBP1/PORCN/CALR/SLC37A4/WFS1/ELOVL6/EIF2AK3/SGPL1/SEC61A1/TRAM2/DERL1/DPM2/SLC27A2/MMGT1/TAPBP/CLN3/INSIG2/EMC2/DOLK/STIM1/DGAT2/DHRS9/PIGS/B2M/DOLPP1/CANX/HACD2/SLC35B3/EMC7/SREBF2	42
GO:0031901	CC	GO:0031901	early endosome membrane	41/2991	161/19559	0.000528556	0.00514647	0.00392391	FIG4/SPHK1/PMEPA1/SLC39A14/ANXA1/RAB4A/CAV1/RAB31/MTMR4/KREMEN2/RAB14/RAB11FIP5/GGA3/PML/CD274/GGA1/SNX6/UBXN6/PI4K2A/SNX12/RAB5C/TMEM184A/RAB5A/RAB5B/MMGT1/CLN3/VAC14/PDLIM4/SNX8/LITAF/APPL2/SORL1/B2M/WASHC1/DTX3L/ARF6/SNX1/ATP9A/GGA2/WASH6P/STX12	41
GO:0005684	CC	GO:0005684	U2-type spliceosomal complex	27/2991	93/19559	0.000538143	0.00517176	0.00394319	PRPF4/LUC7L/CCDC130/PRPF39/SNRPN/PPIL1/SYF2/EIF4A3/PHF5A/LUC7L3/SNRNP70/SNW1/SF3A3/CCDC12/SNRPB/EFTUD2/SF3B3/SNRNP40/PRPF19/SNRPD1/SF3B1/SNRPC/YJU2/SRRM2/SF3B6/CWC25/RNF113A	27
GO:0005876	CC	GO:0005876	spindle microtubule	21/2991	66/19559	0.000578191	0.00546047	0.00416331	AURKA/KIF11/KLHL21/PLK1/BIRC5/NUMA1/KIF2A/KIF4A/RAB11A/TUBG2/CDK1/PRC1/ZW10/KLHL22/AURKB/CDC16/CALM1/PARP4/SKA1/CDC27/HNRNPU	21
GO:0033116	CC	GO:0033116	endoplasmic reticulum-Golgi intermediate compartment membrane	23/2991	75/19559	0.000582942	0.00546047	0.00416331	COL7A1/SURF4/YKT6/TAP2/CTSC/MCFD2/TAP1/CNIH1/GORASP1/TBC1D20/PLPP3/CALR/AREG/CD59/TAPBP/PIEZO1/ATP6AP1/TMED9/PRRG4/RAB1B/YIF1A/LMAN1/CTSZ	23
GO:0030688	CC	GO:0030688	preribosome, small subunit precursor	8/2991	15/19559	0.000692854	0.0064089	0.00488644	RIOK1/NOB1/BYSL/NOP9/RRP1B/TSR1/NOP14/FAM207A	8
GO:0030670	CC	GO:0030670	phagocytic vesicle membrane	23/2991	77/19559	0.000876088	0.00800376	0.00610244	RILP/RAB38/TAP2/RAB31/TAP1/LAMP2/RAB7B/RAPGEF1/CALR/RAB7A/VAMP3/RAB5A/DNM2/ATP6V0D1/ATP6V0E2/TAPBP/RAB10/RAB11B/APPL2/B2M/ANXA3/TLR2/RAC2	23
GO:0042581	CC	GO:0042581	specific granule	40/2991	160/19559	0.000905429	0.00817094	0.00622991	TMEM63A/PLAUR/RAP2B/CKAP4/PLAU/ORMDL3/ACAA1/CNN2/GHDC/KPNB1/PGRMC1/DGAT1/NFKB1/DEGS1/CXCL1/QSOX1/DNAJC5/TMC6/JUP/CD59/SLC27A2/ERP44/STX3/LAMTOR2/ATP6V1D/STXBP2/CD47/SLC44A2/CANT1/TOM1/CD36/STOM/QPCT/B2M/ANXA3/HGSNAT/C3AR1/CTSZ/ANO6/ANXA11	40
GO:0005903	CC	GO:0005903	brush border	29/2991	106/19559	0.000987836	0.00880721	0.00671503	MYO1B/ACTR3/ITPR3/MYH9/ACTN1/LIMA1/SLC27A4/PLEC/DAB1/PEX19/GNA12/MYO1E/SCIN/ESPN/ATP8B1/MYO1C/SLC11A2/SLC9A3R1/HSP90AB1/CD36/AQP1/PLS1/CA4/RGS19/CLIC1/SLC15A1/MYH14/PEMT/FLII	29
GO:0071013	CC	GO:0071013	catalytic step 2 spliceosome	25/2991	87/19559	0.0010004	0.00881306	0.00671949	SNRPN/WDR83/PPIL1/SYF2/EIF4A3/SNW1/ALYREF/HNRNPM/HNRNPC/SF3A3/HNRNPK/SNRPB/EFTUD2/SF3B3/SNRNP40/PRPF19/SNRPD1/SF3B1/DHX38/SRRM2/SF3B6/HNRNPA2B1/HNRNPR/HNRNPU/HNRNPH1	25
GO:0000307	CC	GO:0000307	cyclin-dependent protein kinase holoenzyme complex	15/2991	43/19559	0.00120554	0.0104953	0.00800212	CDK6/CCNT2/CCNB1/CCNA2/MNAT1/CCNO/SNW1/CCNG1/CCNB2/CCNG2/CDK1/CNPPD1/BCCIP/CKS2/CKS1B	15
GO:0005902	CC	GO:0005902	microvillus	26/2991	93/19559	0.00125025	0.010758	0.00820237	SLC7A5/FSCN1/MYO1B/MSN/FOXA1/CD44/IFT20/TGFB1/MYO6/ATP6V1B2/CTNNB1/SLC27A4/PDPN/PLEKHG6/MYO1E/CTSV/ESPN/MYO1C/SYTL1/CA2/SLC9A3R1/SCARB1/AOC3/PDGFA/CLIC4/SLC7A8	26
GO:0072686	CC	GO:0072686	mitotic spindle	34/2991	133/19559	0.00140633	0.0119619	0.0091203	DIAPH1/ATAT1/AURKA/RANGAP1/KIF11/RACGAP1/DCTN1/NUMA1/EPB41/TPX2/DYNLL1/FAM83D/ECT2/HDAC3/SMC1A/CDK1/MAD2L1/CKAP2L/PRC1/KLHL22/KIFC2/LIMK2/KNSTRN/AURKB/KIF23/BCCIP/KAT2A/KIFC1/SMC3/RAE1/TADA3/SKA1/HSF1/HNRNPU	34
GO:1902554	CC	GO:1902554	serine/threonine protein kinase complex	25/2991	89/19559	0.00142753	0.0120042	0.00915255	CDK6/CCNT2/IKBKB/ACVR2A/CCNB1/GTF2H3/CCNA2/MNAT1/CCNO/SNW1/CCNG1/CCNB2/CCNG2/CAB39/PHKA2/CDK1/CNPPD1/BCCIP/ACVR1/TGFBR1/CKS2/IFIT5/ATG13/CKS1B/MMS19	25
GO:0070820	CC	GO:0070820	tertiary granule	40/2991	164/19559	0.00149858	0.0124155	0.00946618	DIAPH1/TMEM63A/SVIP/SIRPA/ENPP4/RAP2B/DSP/PLAU/CNN2/CTSH/CD300A/LAMP2/TNFAIP6/PKP1/DYNLL1/RAB14/ASAH1/CXCL1/QSOX1/METTL7A/PGM1/CYSTM1/TMC6/NBEAL2/CD59/FTH1/LAMTOR2/PTAFR/STXBP2/CD47/IDH1/CANT1/NRAS/STOM/QPCT/B2M/HGSNAT/ANO6/FCER1G/CST3	40
GO:0035770	CC	GO:0035770	ribonucleoprotein granule	55/2991	243/19559	0.00151	0.0124155	0.00946618	NCL/CIRBP/EIF2S1/AJUBA/EIF4G1/PNRC2/PSMA6/RBPMS/TIA1/AGO4/OGFOD1/TSTD1/CKAP4/SERPINB1/G3BP1/USP3/KPNB1/CTSH/ACTB/PSMC3/LARP1/NXF1/CNOT9/VCP/PAN3/NSUN2/TRIM21/HNRNPK/CHTOP/PAN2/DDX1/RPS6/BLNK/EID1/PABPC1L/SHB/MEX3A/POLDIP3/NBDY/MCRIP1/FXR1/PCBP1/TDRKH/RPL28/APOBEC3A/HSF1/PSMC2/SOCS1/PITPNM1/SUMO1/HNRNPU/DHX9/CNOT1/NYNRIN/CAPRIN1	55
GO:0005758	CC	GO:0005758	mitochondrial intermembrane space	23/2991	80/19559	0.00155127	0.0126147	0.00961803	SHMT2/SUOX/CAPN2/PPOX/CYCS/TXNIP/CPOX/IMMT/LYN/CIAPIN1/TIMM23/PNPT1/THEM4/BLOC1S1/TRAP1/AK2/STOML2/DTYMK/GATM/RNASET2/NME4/PRELID1/CLPB	23
GO:0001650	CC	GO:0001650	fibrillar center	33/2991	129/19559	0.00161868	0.0128851	0.00982423	NOLC1/TCOF1/HOXB5/WDR43/IP6K2/FOXA1/SELENBP1/MTDH/DKC1/SESN1/NUAK1/SPECC1/NOP53/AGER/NOP58/COIL/BTBD10/NOP56/TRIM27/CD2AP/NFIB/FAM111A/CDCA7L/UTP4/LIPA/POLR1E/YY1AP1/SMUG1/EEF1D/LEO1/TAF1C/SUMO1/ARHGAP32	33
GO:0036464	CC	GO:0036464	cytoplasmic ribonucleoprotein granule	53/2991	233/19559	0.00161935	0.0128851	0.00982423	NCL/CIRBP/EIF2S1/AJUBA/EIF4G1/PNRC2/PSMA6/RBPMS/TIA1/AGO4/OGFOD1/TSTD1/CKAP4/SERPINB1/G3BP1/USP3/KPNB1/CTSH/ACTB/PSMC3/LARP1/NXF1/CNOT9/VCP/PAN3/NSUN2/TRIM21/HNRNPK/CHTOP/PAN2/DDX1/RPS6/BLNK/EID1/PABPC1L/SHB/MEX3A/POLDIP3/NBDY/MCRIP1/FXR1/PCBP1/TDRKH/RPL28/APOBEC3A/PSMC2/SOCS1/PITPNM1/HNRNPU/DHX9/CNOT1/NYNRIN/CAPRIN1	53
GO:0032587	CC	GO:0032587	ruffle membrane	26/2991	95/19559	0.00174759	0.0137576	0.0104894	DIAPH1/CORO1C/INPP5K/SH3YL1/PDE9A/MYO6/FAP/HIP1R/PDPN/SRC/FERMT1/ARHGEF4/THEM4/ADAM17/ITGB1/DNM2/MYO1C/DDX58/KANK1/APPL2/WWC1/LCP1/IFIT5/CFL1/TESC/EPHA2	26
GO:0071004	CC	GO:0071004	U2-type prespliceosome	8/2991	17/19559	0.00196522	0.0151485	0.01155	LUC7L/PRPF39/SNRPN/LUC7L3/SNRNP70/SNRPB/SF3B1/SNRPC	8
GO:0071010	CC	GO:0071010	prespliceosome	8/2991	17/19559	0.00196522	0.0151485	0.01155	LUC7L/PRPF39/SNRPN/LUC7L3/SNRNP70/SNRPB/SF3B1/SNRPC	8
GO:0035578	CC	GO:0035578	azurophil granule lumen	25/2991	91/19559	0.00200276	0.0152788	0.0116492	PSMD1/ANXA2/IMPDH1/GM2A/FUCA1/CTSC/NHLRC3/HEBP2/VCP/PYGB/GUSB/PRKCD/FABP5/ACTR10/RNASET2/HEXB/TRAPPC1/ACTR2/PTGES2/SERPINB3/GLA/CAP1/TUBB4B/GDI2/CYB5R3	25
GO:0005775	CC	GO:0005775	vacuolar lumen	41/2991	173/19559	0.00234553	0.0177111	0.0135038	PSMD1/IDUA/ANXA2/GPC1/IMPDH1/GM2A/FUCA1/CTSC/NHLRC3/CTSB/HEBP2/VCP/LAMP2/PYGB/GUSB/PRKCD/CTSF/HSPA8/ASAH1/SERPINB13/FABP5/PLBD2/CTSV/ACTR10/RNASET2/HEXB/TRAPPC1/LIPA/ACTR2/PTGES2/SERPINB3/GLA/PRELP/CAP1/TPP1/TUBB4B/GDI2/CTSL/CYB5R3/PDGFRB/PSAP	41
GO:0005765	CC	GO:0005765	lysosomal membrane	78/2991	375/19559	0.00243337	0.0180069	0.0137293	SLC7A5/SLC3A2/RILP/NPRL2/TMEM175/EVA1A/TMEM63A/ANXA2/SURF4/IFITM3/CKAP4/LDLR/NPC1/SLC39A14/SNX14/SLC29A3/DRAM2/MYO6/SPPL2B/GNB4/ATP6V1B2/M6PR/LAMP2/ECE1/HSPA8/RAB14/RAB7A/VPS11/IGF2R/PCSK9/GLIPR1/LMBRD1/DNAJC5/UBXN6/PI4K2A/SLC15A3/SNAPIN/RAB5C/BLOC1S1/SLC30A2/SYNGR1/CD164/ATP6V0D1/GPR137/ARRB1/AP2S1/LAMTOR2/ATP6V1D/CLN3/SLC2A8/AP1M2/SLC44A2/SLC11A2/LITAF/SLC35F6/BST2/HSP90AB1/TOM1/LAPTM4B/STOM/LA…	78
GO:0098852	CC	GO:0098852	lytic vacuole membrane	78/2991	375/19559	0.00243337	0.0180069	0.0137293	SLC7A5/SLC3A2/RILP/NPRL2/TMEM175/EVA1A/TMEM63A/ANXA2/SURF4/IFITM3/CKAP4/LDLR/NPC1/SLC39A14/SNX14/SLC29A3/DRAM2/MYO6/SPPL2B/GNB4/ATP6V1B2/M6PR/LAMP2/ECE1/HSPA8/RAB14/RAB7A/VPS11/IGF2R/PCSK9/GLIPR1/LMBRD1/DNAJC5/UBXN6/PI4K2A/SLC15A3/SNAPIN/RAB5C/BLOC1S1/SLC30A2/SYNGR1/CD164/ATP6V0D1/GPR137/ARRB1/AP2S1/LAMTOR2/ATP6V1D/CLN3/SLC2A8/AP1M2/SLC44A2/SLC11A2/LITAF/SLC35F6/BST2/HSP90AB1/TOM1/LAPTM4B/STOM/LA…	78
GO:0002102	CC	GO:0002102	podosome	11/2991	29/19559	0.00250041	0.0183198	0.0139679	FSCN1/RHOU/HNRNPK/SRC/SH3PXD2A/AFAP1L1/SCIN/ACTR2/PTPN12/LCP1/ASAP1	11
GO:0005774	CC	GO:0005774	vacuolar membrane	87/2991	427/19559	0.00265881	0.0192894	0.0147072	SLC7A5/SLC3A2/RILP/NPRL2/TMEM175/EVA1A/TMEM63A/ANXA2/SURF4/IFITM3/CKAP4/LDLR/NPC1/SLC22A17/SLC39A14/SNX14/SLC29A3/DRAM2/MYO6/TEX264/SPPL2B/GNB4/ATP6V1B2/M6PR/LAMP2/ECE1/HSPA8/RAB14/RAB7A/VPS11/THBD/IGF2R/PCSK9/GLIPR1/LMBRD1/DNAJC5/UBXN6/PI4K2A/SLC15A3/SNAPIN/RAB5C/BLOC1S1/SLC30A2/SYNGR1/CD164/GABARAP/ATP6V0D1/GPR137/ARRB1/AP2S1/LAMTOR2/ATP6V1D/CLN3/SLC2A8/VAC14/RPN2/AP1M2/SLC44A2/SLC11A2/LITAF/SL…	87
GO:0030027	CC	GO:0030027	lamellipodium	46/2991	201/19559	0.00278442	0.0200046	0.0152524	FSCN1/AJUBA/CORO1C/ACTR3/PTPRM/MYO10/CD44/LIMK1/ARPC2/BCAR1/ACTB/NRBP1/PLCE1/CTNNB1/FAP/PLEK2/PDPN/FGD3/WASF2/ITGB1/DNM2/AMOTL1/FLOT2/STX3/INPPL1/PIEZO1/PDLIM4/KITLG/APP/PARVB/APBB1IP/ACTR2/AMOT/FAM89B/DPP4/PXN/CFL1/SNX1/BRK1/CORO1B/PLEKHG5/RAC2/ABI3/TESC/CAPRIN1/EPHA2	46
GO:0005778	CC	GO:0005778	peroxisomal membrane	18/2991	60/19559	0.00290117	0.0204324	0.0155786	ABCD3/PEX11G/AGPS/TMEM135/ACOX1/DECR2/PEX19/HSD17B4/PEX11A/PEX3/SLC27A2/PXMP4/PNPLA8/ACSL3/ACBD5/PEX11B/MGST1/ALDH3A2	18
GO:0031903	CC	GO:0031903	microbody membrane	18/2991	60/19559	0.00290117	0.0204324	0.0155786	ABCD3/PEX11G/AGPS/TMEM135/ACOX1/DECR2/PEX19/HSD17B4/PEX11A/PEX3/SLC27A2/PXMP4/PNPLA8/ACSL3/ACBD5/PEX11B/MGST1/ALDH3A2	18
GO:0005885	CC	GO:0005885	Arp2/3 protein complex	6/2991	11/19559	0.00293196	0.0204324	0.0155786	ACTR3/ARPC5L/ARPC2/ARPC1B/ARPC1A/ACTR2	6
GO:0009925	CC	GO:0009925	basal plasma membrane	16/2991	51/19559	0.00295441	0.0204324	0.0155786	SLC7A5/SLC3A2/SLC16A1/ITGA6/SLC7A1/SLC6A9/ERBB3/SLC23A2/CLCA2/CLDN4/MYO1C/AQP1/SLC1A5/ABCC1/SLC7A8/DST	16
GO:0005874	CC	GO:0005874	microtubule	87/2991	431/19559	0.00348368	0.0238697	0.0181994	TUBA1C/TTLL3/TUBB6/HID1/NICN1/PBXIP1/CDK5RAP3/CCT4/KIF5C/ATAT1/CCT5/AURKA/NDE1/TUBA4A/TUBGCP6/KLC3/KIF11/KLHL21/CCT7/SHROOM1/PLK1/KLC4/SRPRB/RACGAP1/TUBA1B/KIF2C/DCTN1/BIRC5/NUMA1/GAS2L1/LRPPRC/TPX2/DYNLL1/BAIAP2/EIF3A/KIF2A/KIF4A/CKAP2/CAMSAP3/RAB11A/TUBG2/TUBB2A/CCT6A/NEK6/INCENP/CDK1/PRC1/BEX4/DNM2/ZW10/GABARAP/MAP1S/KLHL22/KIFC2/KNSTRN/AURKB/KIF23/REEP3/KIFC1/CDC16/LZTS2/REEP4/TPT1/TCP1/ODF2/…	87
GO:0005643	CC	GO:0005643	nuclear pore	23/2991	85/19559	0.00365401	0.024807	0.018914	RAN/BICD2/NUP37/NUP188/RANGAP1/AGFG1/KPNB1/NUP93/GLE1/NXF1/XPOT/IPO7/EIF5A/NUP205/NDC1/RANBP1/MAD2L1/NUP155/MYO1C/KPNA3/RAE1/NUP153/SUMO1	23
GO:0034451	CC	GO:0034451	centriolar satellite	25/2991	95/19559	0.00375975	0.0252929	0.0192845	CEP55/OFD1/GSDMC/TMEM63A/PLA2G6/KCTD1/DLGAP5/CCDC14/PLK1/TAP1/RAB11FIP3/RBM39/CHD3/RAB11FIP5/RASSF7/RAB11A/NEK6/PARD6A/EXOC7/KNSTRN/WDR13/RAD23A/G6PD/IL4R/FLII	25
GO:0098845	CC	GO:0098845	postsynaptic endosome	7/2991	15/19559	0.0040177	0.0267846	0.0204219	CLSTN1/RAB4A/ABHD17A/RAB11A/RAB5A/PICK1/STX12	7
GO:0032432	CC	GO:0032432	actin filament bundle	21/2991	76/19559	0.00409059	0.0270271	0.0206067	FSCN1/BAG3/PLS3/CNN2/MYH9/ACTN1/TPM4/LIMCH1/LIMA1/ZYX/PDLIM5/PDLIM4/PGM5/PLS1/PXN/LCP1/LPP/CORO1B/TPM3/RFLNB/MYH14	21
GO:0016324	CC	GO:0016324	apical plasma membrane	74/2991	361/19559	0.0045134	0.0295568	0.0225355	SLC7A5/SLC3A2/SLC16A1/MSN/SLC7A1/CACNB3/ATP1A1/SLC6A9/CD44/SLC44A4/OSMR/RAB17/GM2A/SLC39A14/ANXA1/ERBB3/CRB3/MTDH/DRAM2/CTSB/SHROOM1/JAG1/FZD6/AGER/MTCL1/PARD6B/PLPP1/ATP6V1B2/SLC2A1/SCNN1G/FN1/PFKM/UPK1A/CYP4F12/HIP1R/UPK2/PDPN/SLC16A3/P2RY6/DLL1/VAMP3/SLC9A4/ADAM17/SLC23A2/SCNN1B/CLDN4/AMOTL1/ATP6V0D1/PARD6A/ATP8B1/STX3/GJB6/DSG2/STXBP2/SLC52A3/EXOC1/NOTCH1/SLC11A2/SLC4A11/BST2/SLC9A3R1/HSP90AB…	74
GO:0030687	CC	GO:0030687	preribosome, large subunit precursor	9/2991	23/19559	0.00479872	0.0311496	0.0237499	NIP7/MRTO4/BOP1/NOC2L/EBNA1BP2/RRP1B/ZNF622/WDR74/PES1	9
GO:0043296	CC	GO:0043296	apical junction complex	34/2991	143/19559	0.00497656	0.0320231	0.0244159	MAGI1/YBX3/RAP2B/CGN/CYTH2/CRB3/MTDH/SHROOM1/ACTB/PARD6B/CTNNB1/POF1B/FRMD6/NECTIN1/ECT2/CAMSAP3/TJP3/LIN7B/CXADR/CYTH3/JUP/CLDN4/TRAF4/AMOTL1/PARD6A/DDX58/ASH1L/ACTG1/PLEKHA7/PMP22/AMOT/TGFBR1/ESAM/MPP7	34
GO:0031965	CC	GO:0031965	nuclear membrane	63/2991	301/19559	0.00516694	0.0329615	0.0251314	LMNB2/PRNP/CREB3L4/KLHDC2/ALOX5/ITGB4/RRP12/ITPRIP/IL15RA/RANGAP1/SYNE4/TM7SF2/MTDH/DTL/ITPR3/KPNB1/MYO6/NUP93/GLE1/INTS5/LRPPRC/TBC1D20/QSOX2/MYORG/SPAG4/NUP205/GTPBP4/SIGMAR1/NDC1/TRIM27/SH3BGRL2/MACO1/SULT1E1/SLC16A3/TMEM120A/DMPK/AKIRIN1/TOR1A/KPNA4/TOR1AIP2/GAPDH/NUDT9/CLCA2/TMEM109/TMC6/TMEM97/OSBPL3/ALOX5AP/NUP155/SLC52A3/SCRN1/ARL6IP6/AQP1/SMOX/DUSP2/NUP153/CLIC1/TOR1B/LMNB1/SUMO1/JPT1/CS…	63
GO:0051233	CC	GO:0051233	spindle midzone	12/2991	36/19559	0.00554752	0.0348307	0.0265565	AURKA/CDCA8/PLK1/RACGAP1/NUMA1/INCENP/PRC1/AURKB/APP/CENPV/CDC6/HNRNPU	12
GO:0070821	CC	GO:0070821	tertiary granule membrane	20/2991	73/19559	0.00555408	0.0348307	0.0265565	TMEM63A/SVIP/SIRPA/RAP2B/PLAU/CD300A/DYNLL1/RAB14/CYSTM1/TMC6/NBEAL2/CD59/LAMTOR2/PTAFR/CD47/NRAS/STOM/HGSNAT/ANO6/FCER1G	20
GO:0000792	CC	GO:0000792	heterochromatin	21/2991	78/19559	0.00567732	0.0350102	0.0266934	SATB1/MPHOSPH8/NOP53/HMGA1/HMGA2/UHRF1/TOP2B/PML/MBD2/DNMT1/FOXC1/INCENP/CENPA/TNKS1BP1/TCP1/RRP1B/BAZ2A/PCGF2/HSF1/SUMO1/CDKN2A	21
GO:1904949	CC	GO:1904949	ATPase complex	21/2991	78/19559	0.00567732	0.0350102	0.0266934	POLE3/RUVBL1/VCP/CHD3/SMARCE1/SS18L1/GATAD2A/DMAP1/NFRKB/PHF10/SMARCD3/PBRM1/INO80E/BAZ1A/CHRAC1/ZNHIT1/ACTL6A/YY1AP1/RFC4/ARID1A/RBBP4	21
GO:0061695	CC	GO:0061695	transferase complex, transferring phosphorus-containing groups	54/2991	253/19559	0.00608459	0.0372115	0.0283718	CDK6/POLE3/CCNT2/IKBKB/ACVR2A/CCNB1/GTF2H3/PIK3C2B/CCNA2/PFKP/INSR/POLR1A/NRBF2/MNAT1/CCNO/MYO6/SNW1/GTF2E2/TAF13/CCNG1/POLD2/CCNB2/PFKM/GTF2F2/CCNG2/GTF2B/CAB39/TAF9/PHKA2/CDK1/CNPPD1/PRPS1/POLR2J/POLD1/RECQL5/BCCIP/VAC14/PKM/KAT2A/TADA3/ACVR1/PIK3CD/TGFBR1/CHRAC1/CKS2/POLR1E/IFIT5/SOCS1/LEO1/ATG13/CKS1B/POLRMT/PFKL/MMS19	54
GO:0030135	CC	GO:0030135	coated vesicle	62/2991	298/19559	0.00629483	0.0381817	0.0291115	IDUA/COL7A1/HSPD1/LDLR/SH3BP4/TMED4/CTSC/RAB35/MCFD2/STEAP2/MYO6/AFTPH/CNIH1/AP1G2/M6PR/ECE1/ECPAS/HSPA8/RAB14/VPS11/IGF2R/PCSK9/HIP1R/HBEGF/EPN3/MALL/LMBRD1/SCAP/YIPF5/USE1/DNAJC5/VAMP3/FZD4/MYO1E/AREG/GPR107/SEC23B/RAB5A/DNM2/CD59/AP2S1/SLC2A8/AP1M2/EPGN/TNK2/APP/EDN1/ACTR1A/CLTB/B2M/TMED9/RGS19/FURIN/VAMP2/YIF1A/CCDC115/GGA2/SH3GL2/LMAN1/CTSZ/SPG21/SREBF2	62
GO:1902911	CC	GO:1902911	protein kinase complex	26/2991	104/19559	0.0065949	0.0396766	0.0302513	CDK6/CCNT2/IKBKB/ACVR2A/CCNB1/GTF2H3/CCNA2/INSR/MNAT1/CCNO/SNW1/CCNG1/CCNB2/CCNG2/CAB39/PHKA2/CDK1/CNPPD1/BCCIP/ACVR1/TGFBR1/CKS2/IFIT5/ATG13/CKS1B/MMS19	26
GO:0098687	CC	GO:0098687	chromosomal region	71/2991	350/19559	0.00685302	0.0408971	0.0311818	ORC1/CENPN/NUP37/CCNB1/PTGES3/AURKA/HAT1/NDE1/CDCA5/SPC25/RANGAP1/CSNK1A1/EZH1/CDCA8/XRCC6/NCAPD2/PLK1/ZBTB48/KIF2C/KAT2B/DCTN1/BIRC5/WRNIP1/PMF1/PRKDC/CENPW/MCM4/ALYREF/HJURP/SUMO3/CEBPB/DYNLL1/CDT1/PML/SS18L1/DNMT1/SMC1A/NCAPG/PPP2CB/RAD51/INCENP/CDK1/MAD2L1/CENPH/KAT8/ZW10/CENPA/POLD1/MCM2/KNSTRN/AURKB/BUB1B/SMC3/PPP2CA/CENPV/SKA1/MCM6/THOC2/NSMCE4A/NEK2/HSF1/FEN1/PPP1R10/NSMCE3/CENPT/HNRNPA2B…	71
GO:0015934	CC	GO:0015934	large ribosomal subunit	28/2991	116/19559	0.00820622	0.0485786	0.0370386	MRPL37/MRPL44/RPL34/RPL15/RPL9/MRPL13/MRPL3/RPL14/RPL26L1/MRPL57/RPL17/MRPL24/RPL3/RPL29/MRPL4/MRPL34/MRPL47/MRPL17/RPL23A/RPL28/RPL23/RPL32/MRPL51/RPL13A/MRPL11/RPL27A/RPL4/MRPL27	28
GO:0098993	CC	GO:0098993	anchored component of synaptic vesicle membrane	6/2991	13/19559	0.00827149	0.0485786	0.0370386	RAB4A/RAB35/DNAJC5/RAB5A/RAB5B/RAB11B	6
GO:0045296	MF	GO:0045296	cadherin binding	102/2948	332/18352	1.41461e-11	1.62963e-08	1.43695e-08	SLC3A2/CDH3/PKP3/FSCN1/RAN/ENO1/SFN/MYO1B/ITGA6/MICALL1/EIF4H/TBC1D2/ARGLU1/BAG3/ANLN/LDHA/PTPRM/FNBP1L/SERBP1/HSPA5/ANXA2/BZW1/CGN/PLIN3/RUVBL1/PTPN1/YKT6/SH3GLB2/ARVCF/CDC42EP1/RANGAP1/TRIM29/PFKP/ANXA1/FMNL2/CNN2/MYH9/STAT1/OLA1/LARP1/LRRC59/PCMT1/RPL34/LIMA1/RPL15/CTNNB1/PAICS/ATIC/PLEC/PUF60/PKP1/HSPA8/CCNB2/BAIAP2/PRDX1/CD46/NOP56/HNRNPK/EIF2S3/SRC/CD2AP/RANBP1/WASF2/NCK1/DAB2IP/RPL14/STK38…	102
GO:0016627	MF	GO:0016627	oxidoreductase activity, acting on the CH-CH group of donors	24/2948	59/18352	5.34064e-06	0.00307621	0.00271248	ACADVL/IVD/ACAA1/TM7SF2/RSAD1/DPYD/PPOX/ACADS/SRD5A1/CPOX/ACOXL/ACOX1/DECR2/BDH2/SDHB/ACOX3/SDHA/ACADSB/SDHAF4/CRAT/AKR1C1/DECR1/SRD5A3/ACADM	24
GO:0016634	MF	GO:0016634	oxidoreductase activity, acting on the CH-CH group of donors, oxygen as acceptor	8/2948	10/18352	1.45597e-05	0.00559092	0.00492986	ACAA1/RSAD1/PPOX/CPOX/ACOXL/ACOX1/ACOX3/CRAT	8
GO:0003712	MF	GO:0003712	transcription coregulator activity	113/2948	498/18352	5.85369e-05	0.0168586	0.0148653	TLE2/AJUBA/RBPMS/PBXIP1/PPRC1/GATA3/CALCOCO1/KCTD1/MED27/RUVBL1/NPM1/PRMT5/JADE1/EZH1/PCBD1/NCOA7/MTDH/ACTN1/MED11/DDX17/KAT2B/PHF12/PMF1/HTATIP2/SNW1/IRF2BPL/CARM1/TRIP13/HMGA1/CTNNB1/TADA1/DYRK1B/RERE/TRIB3/ING4/NMI/MPND/IRF2BP1/RCOR1/NAB1/BHLHE41/SMARCE1/HDAC3/TRIM22/SS18L1/TLE6/DMAP1/PFDN5/USP21/FOXC1/TAF9/CEBPZ/LPIN3/BHLHE40/SS18L2/DDX1/SIAH2/HELZ2/ID2/PHF10/KAT8/PHB/MED16/EID1/JUP/NOC2L/ZMY…	113
GO:0070628	MF	GO:0070628	proteasome binding	10/2948	17/18352	7.33721e-05	0.0169049	0.0149061	PSMG1/PSMD14/RAD23B/ECPAS/WFS1/ADRM1/ID1/RAD23A/PSMF1/USP14	10
GO:0050699	MF	GO:0050699	WW domain binding	14/2948	31/18352	0.000128375	0.0225543	0.0198875	WBP1/PMEPA1/TCEAL4/TCEAL1/SCNN1G/TP63/TCEAL3/SCNN1B/DNM2/TRAF4/TCEAL8/TNK2/LITAF/WBP11	14
GO:0043021	MF	GO:0043021	ribonucleoprotein complex binding	38/2948	133/18352	0.000188456	0.0225543	0.0198875	EIF2S1/NOLC1/ETF1/EIF4H/HSPA5/YBX3/MTIF3/ZNF598/NPM1/PRMT5/EIF4A3/LETMD1/IFIH1/OLA1/LARP1/BOP1/SECISBP2L/EIF5A/SNRPB/XPO5/SEC61A1/GEMIN4/SNRPD1/RPN2/SBDS/SRP72/SNRPC/SRP54/LETM1/UNG/SRP68/CKAP5/SND1/HNRNPU/PES1/DHX9/TACO1/PYM1	38
GO:0019887	MF	GO:0019887	protein kinase regulator activity	49/2948	185/18352	0.000192974	0.0225543	0.0198875	SFN/CCNL2/CCNT2/CCNB1/AFAP1L2/YWHAG/ITPRIP/CCNA2/NPM1/PRKRIP1/ERBB3/MNAT1/CCNO/KAT2B/PKIA/CAB39L/GPRC5C/CCNG1/TRIB3/TPX2/CCNB2/CCNL1/HEXIM1/STK11/CCNG2/NCK1/CAB39/INCENP/CCNYL1/PPP1R1B/CNPPD1/CXCL10/MAP2K1/WNT11/HSP90AB1/CALM1/MADD/CHP1/DGKQ/WNK1/SPRED2/CKS2/SOCS1/RAC2/ATG13/CKS1B/CDKN2A/PAK2/TESC	49
GO:0030515	MF	GO:0030515	snoRNA binding	14/2948	32/18352	0.000194646	0.0225543	0.0198875	DDX21/NOLC1/BMS1/DKC1/NOP58/PRKDC/NOP56/BYSL/ISG20/NUDT4/NUDT16L1/TSR1/NOP14/XRCC5	14
GO:0005525	MF	GO:0005525	GTP binding	87/2948	376/18352	0.000199665	0.0225543	0.0198875	TUBA1C/RAN/NOLC1/BMS1/TUBB6/RHOD/CGAS/RAP2B/RND3/TUBA4A/RAB38/RAB17/MFN2/DAPK1/MFHAS1/INSR/EHD2/RAB4A/RHOU/RAB31/RAB35/AK4/RRAS2/SRPRB/ARL4D/OLA1/RAB15/TUBA1B/RAB25/RALB/GNA15/GBP6/ARL4C/MOCS1/RAB7B/RHOC/GNL3/RAB14/GPN1/RAB7A/GSPT2/GTPBP4/GPN3/GBP1/EFTUD2/EIF2S3/RAB11A/TUBG2/HRAS/RASL11A/GNA12/RTKN/TUBB2A/ARL14/RAB5C/RAB5A/SAMHD1/DNM2/GNA14/ARL1/RAB5B/RHOG/ARL16/ARF3/GBP5/RAB10/RAB11B/RHOQ/HSP90A…	87
GO:0001883	MF	GO:0001883	purine nucleoside binding	88/2948	383/18352	0.000236562	0.0225543	0.0198875	TUBA1C/RAN/NOLC1/BMS1/TUBB6/RHOD/CGAS/RAP2B/RND3/TUBA4A/RAB38/RAB17/MFN2/DAPK1/MFHAS1/INSR/EHD2/RAB4A/RHOU/RAB31/RAB35/AK4/RRAS2/SRPRB/ARL4D/OLA1/RAB15/TUBA1B/RAB25/RALB/ADA/GNA15/GBP6/ARL4C/MOCS1/RAB7B/RHOC/GNL3/RAB14/GPN1/RAB7A/GSPT2/GTPBP4/GPN3/GBP1/EFTUD2/EIF2S3/RAB11A/TUBG2/HRAS/RASL11A/GNA12/RTKN/TUBB2A/ARL14/RAB5C/RAB5A/SAMHD1/DNM2/GNA14/ARL1/RAB5B/RHOG/ARL16/ARF3/GBP5/RAB10/RAB11B/RHOQ/HS…	88
GO:0035257	MF	GO:0035257	nuclear hormone receptor binding	40/2948	144/18352	0.000249346	0.0225543	0.0198875	VDR/PPARG/NCOA7/ETS2/STAT1/NR1H4/SNW1/HIF1A/GAS2L1/HMGA1/CTNNB1/STAT5B/CEBPB/CALR/SMARCE1/MED25/SRC/GTF2B/STAT3/MED16/JUP/YWHAH/DDX54/SMARCD3/NCOA1/ARRB1/NCOR2/MED30/MED12/JUND/TADA3/FKBP4/BAZ2A/TACC1/TRIM24/NR1H2/ARID1A/CNOT1/THRAP3/MMS19	40
GO:0001882	MF	GO:0001882	nucleoside binding	89/2948	389/18352	0.000254519	0.0225543	0.0198875	TUBA1C/RAN/NOLC1/BMS1/PNP/TUBB6/RHOD/CGAS/RAP2B/RND3/TUBA4A/RAB38/RAB17/MFN2/DAPK1/MFHAS1/INSR/EHD2/RAB4A/RHOU/RAB31/RAB35/AK4/RRAS2/SRPRB/ARL4D/OLA1/RAB15/TUBA1B/RAB25/RALB/ADA/GNA15/GBP6/ARL4C/MOCS1/RAB7B/RHOC/GNL3/RAB14/GPN1/RAB7A/GSPT2/GTPBP4/GPN3/GBP1/EFTUD2/EIF2S3/RAB11A/TUBG2/HRAS/RASL11A/GNA12/RTKN/TUBB2A/ARL14/RAB5C/RAB5A/SAMHD1/DNM2/GNA14/ARL1/RAB5B/RHOG/ARL16/ARF3/GBP5/RAB10/RAB11B/RHO…	89
GO:0032550	MF	GO:0032550	purine ribonucleoside binding	87/2948	380/18352	0.00028975	0.0228418	0.0201411	TUBA1C/RAN/NOLC1/BMS1/TUBB6/RHOD/CGAS/RAP2B/RND3/TUBA4A/RAB38/RAB17/MFN2/DAPK1/MFHAS1/INSR/EHD2/RAB4A/RHOU/RAB31/RAB35/AK4/RRAS2/SRPRB/ARL4D/OLA1/RAB15/TUBA1B/RAB25/RALB/GNA15/GBP6/ARL4C/MOCS1/RAB7B/RHOC/GNL3/RAB14/GPN1/RAB7A/GSPT2/GTPBP4/GPN3/GBP1/EFTUD2/EIF2S3/RAB11A/TUBG2/HRAS/RASL11A/GNA12/RTKN/TUBB2A/ARL14/RAB5C/RAB5A/SAMHD1/DNM2/GNA14/ARL1/RAB5B/RHOG/ARL16/ARF3/GBP5/RAB10/RAB11B/RHOQ/HSP90A…	87
GO:0016829	MF	GO:0016829	lyase activity	49/2948	189/18352	0.000332967	0.0228418	0.0201411	ECHDC2/NEIL1/ENO1/ME3/SHMT2/CSAD/CHAC2/TPI1/ENOSF1/ADCY3/AMD1/HMGCL/PCBD1/XRCC6/DGLUCY/MGST2/ME1/ADCY6/DERA/HMGA2/MOCS1/PAICS/MOCOS/ADSL/GOT1/KYAT3/SGPL1/HSD17B4/CHAC1/HCCS/RNASET2/MGST3/HADHB/ALOX5AP/ALAD/FECH/CA2/CENPV/PTGES2/CA4/PAM/ECI1/NAXD/HACD2/ILVBL/ECHS1/PM20D1/XRCC5/PDXDC1	49
GO:0051082	MF	GO:0051082	unfolded protein binding	34/2948	118/18352	0.000336671	0.0228418	0.0201411	DNAJC4/CCT4/CCT5/HSPA5/PTGES3/HSPD1/NPM1/DNAJA4/HSP90B1/CCT7/PET100/CALR/HSPA8/DNAJB11/UGGT2/ERN2/PFDN5/SCAP/HSPA9/CCT6A/TOR1A/PPIA/TRAP1/TAPBP/HSPA13/UGGT1/TCP1/HSP90AB1/CANX/SERPINH1/HSPE1/CCDC115/LMAN1/TUBB4B	34
GO:0016853	MF	GO:0016853	isomerase activity	42/2948	156/18352	0.000367872	0.0228418	0.0201411	PGAM1/NKTR/PTGES3/HSPD1/DSE/PDIA6/TPI1/ENOSF1/FKBP9/HYI/PTPA/PPIL1/DKC1/GALM/MCEE/QSOX2/TOP2B/CRELD1/DEGS1/CRELD2/HSD17B4/YJEFN3/QSOX1/PGM1/PTGES/PPIA/PUS7/BPGM/ERP44/AMACR/RPE/CYP2J2/FKBP10/FKBP4/DHRS9/FKBP1A/PTGES2/ECI1/FKBP3/RPIA/ECI2/ECH1	42
GO:0032549	MF	GO:0032549	ribonucleoside binding	87/2948	383/18352	0.000380034	0.0228418	0.0201411	TUBA1C/RAN/NOLC1/BMS1/TUBB6/RHOD/CGAS/RAP2B/RND3/TUBA4A/RAB38/RAB17/MFN2/DAPK1/MFHAS1/INSR/EHD2/RAB4A/RHOU/RAB31/RAB35/AK4/RRAS2/SRPRB/ARL4D/OLA1/RAB15/TUBA1B/RAB25/RALB/GNA15/GBP6/ARL4C/MOCS1/RAB7B/RHOC/GNL3/RAB14/GPN1/RAB7A/GSPT2/GTPBP4/GPN3/GBP1/EFTUD2/EIF2S3/RAB11A/TUBG2/HRAS/RASL11A/GNA12/RTKN/TUBB2A/ARL14/RAB5C/RAB5A/SAMHD1/DNM2/GNA14/ARL1/RAB5B/RHOG/ARL16/ARF3/GBP5/RAB10/RAB11B/RHOQ/HSP90A…	87
GO:0003924	MF	GO:0003924	GTPase activity	76/2948	326/18352	0.000384976	0.0228418	0.0201411	TUBA1C/RGS20/RAN/BMS1/TUBB6/TMEM250/RHOD/RAP2B/RND3/TUBA4A/RAB38/RAB17/MFN2/RAB4A/RHOU/RAB31/RAB35/RRAS2/ARL4D/RAB15/TUBA1B/RAB25/RALB/GNA15/GBP6/ARL4C/RAB7B/RHOC/RAB14/GPN1/RAB7A/GSPT2/GTPBP4/GPN3/GBP1/EFTUD2/EIF2S3/RAB11A/TUBG2/HRAS/RASL11A/GNA12/TUBB2A/RGS5/RAB5C/RAB5A/DNM2/GNA14/ARL1/RAB5B/RHOG/ARF3/GBP5/RAB10/RAB11B/RHOQ/NRAS/ATL2/GNAS/RAB4B/RHOT2/SRP54/RASEF/RGS19/RAB1B/ARF6/GNG12/ARHGAP35/…	76
GO:0140297	MF	GO:0140297	DNA-binding transcription factor binding	80/2948	347/18352	0.00039656	0.0228418	0.0201411	MYC/TLE2/PSMA6/HOXB4/CDK5RAP3/VDR/PPARG/NPM1/NCOA7/ETS2/MTDH/STAT1/ACTB/NR1H4/SNW1/HIF1A/GAS2L1/HMGA1/CTNNB1/TBX3/STAT5B/CEBPB/CALR/GABPA/KLF4/ATOH8/BHLHE41/WFS1/USF1/SMARCE1/MED25/HDAC3/TLE6/SRC/DMAP1/USF2/COMMD7/GTF2B/TAF9/DLL1/NEK6/BHLHE40/ID2/CRTC2/STAT3/MED16/JUP/NOC2L/ZMYND8/YWHAH/DDX54/SMARCD3/NCOA1/SOX9/ARRB1/NCOR2/RBBP8/MED30/MED12/JUND/SDR16C5/SRF/TADA3/FKBP4/BAZ2A/NCAPG2/SCX/DGKQ/SPI1/…	80
GO:1904680	MF	GO:1904680	peptide transmembrane transporter activity	13/2948	31/18352	0.000542054	0.0297355	0.0262197	TAP2/TAP1/SEC61A1/TIMM23/TOMM40/TAPBP/TIMM17A/AZGP1/ABCC1/GJA1/SLC15A1/MCL1/TOMM22	13
GO:0003725	MF	GO:0003725	double-stranded RNA binding	24/2948	76/18352	0.000576673	0.0301967	0.0266263	SLC3A2/DDX21/EIF4H/MSN/HSPD1/AGO4/PRKRIP1/MTDH/ACTN1/IFIH1/MRPL44/TUBA1B/YRDC/DDX60/OAS2/DDX1/OAS3/DDX58/FXR1/HSP90AB1/EIF2AK2/TUBB4B/HNRNPU/DHX9	24
GO:0004298	MF	GO:0004298	threonine-type endopeptidase activity	10/2948	21/18352	0.000715283	0.0358264	0.0315903	PSMA6/PSMB2/PSMB7/PSMA7/PSMA3/PSMB5/PSMB9/PSMA1/PSMB8/PSMA5	10
GO:0019001	MF	GO:0019001	guanyl nucleotide binding	88/2948	397/18352	0.00080392	0.0370446	0.0326645	TUBA1C/RAN/NOLC1/BMS1/TUBB6/RHOD/CGAS/RAP2B/RND3/TUBA4A/RAB38/CNGA1/RAB17/MFN2/DAPK1/MFHAS1/INSR/EHD2/RAB4A/RHOU/RAB31/RAB35/AK4/RRAS2/SRPRB/ARL4D/OLA1/RAB15/TUBA1B/RAB25/RALB/GNA15/GBP6/ARL4C/MOCS1/RAB7B/RHOC/GNL3/RAB14/GPN1/RAB7A/GSPT2/GTPBP4/GPN3/GBP1/EFTUD2/EIF2S3/RAB11A/TUBG2/HRAS/RASL11A/GNA12/RTKN/TUBB2A/ARL14/RAB5C/RAB5A/SAMHD1/DNM2/GNA14/ARL1/RAB5B/RHOG/ARL16/ARF3/GBP5/RAB10/RAB11B/RHOQ/…	88
GO:0032561	MF	GO:0032561	guanyl ribonucleotide binding	88/2948	397/18352	0.00080392	0.0370446	0.0326645	TUBA1C/RAN/NOLC1/BMS1/TUBB6/RHOD/CGAS/RAP2B/RND3/TUBA4A/RAB38/CNGA1/RAB17/MFN2/DAPK1/MFHAS1/INSR/EHD2/RAB4A/RHOU/RAB31/RAB35/AK4/RRAS2/SRPRB/ARL4D/OLA1/RAB15/TUBA1B/RAB25/RALB/GNA15/GBP6/ARL4C/MOCS1/RAB7B/RHOC/GNL3/RAB14/GPN1/RAB7A/GSPT2/GTPBP4/GPN3/GBP1/EFTUD2/EIF2S3/RAB11A/TUBG2/HRAS/RASL11A/GNA12/RTKN/TUBB2A/ARL14/RAB5C/RAB5A/SAMHD1/DNM2/GNA14/ARL1/RAB5B/RHOG/ARL16/ARF3/GBP5/RAB10/RAB11B/RHOQ/…	88
GO:0046965	MF	GO:0046965	retinoid X receptor binding	9/2948	18/18352	0.000852937	0.0373022	0.0328917	VDR/PPARG/NR1H4/HMGA1/MED25/NCOA1/NCOR2/TACC1/NR1H2	9
GO:0051427	MF	GO:0051427	hormone receptor binding	45/2948	177/18352	0.000887975	0.0373022	0.0328917	VDR/PPARG/PTHLH/NCOA7/ETS2/STAT1/NR1H4/SNW1/HIF1A/GAS2L1/HMGA1/CTNNB1/UCN2/STAT5B/CEBPB/CALR/SMARCE1/MED25/SRC/GTF2B/PTPN11/STAT3/MED16/JUP/YWHAH/DDX54/SMARCD3/NCOA1/ARRB1/NCOR2/MED30/MED12/JUND/TADA3/GNAS/FKBP4/BAZ2A/TACC1/TRIM24/NR1H2/ARID1A/TYK2/CNOT1/THRAP3/MMS19	45
GO:0016922	MF	GO:0016922	nuclear receptor binding	29/2948	101/18352	0.000944893	0.0373022	0.0328917	VDR/PPARG/ETS2/NR1H4/SNW1/HMGA1/CTNNB1/STAT5B/CEBPB/CALR/SMARCE1/MED25/SRC/STAT3/YWHAH/DDX54/NCOA1/ARRB1/NCOR2/JUND/TADA3/FKBP4/BAZ2A/TACC1/TRIM24/NR1H2/ARID1A/CNOT1/MMS19	29
GO:0035259	MF	GO:0035259	glucocorticoid receptor binding	8/2948	15/18352	0.000972341	0.0373022	0.0328917	ETS2/STAT5B/CEBPB/STAT3/YWHAH/NCOR2/FKBP4/TACC1	8
GO:0048185	MF	GO:0048185	activin binding	8/2948	15/18352	0.000972341	0.0373022	0.0328917	TGFBR3/ACVR2A/FST/FSTL3/ACVR1/FKBP1A/TGFBR1/SMURF1	8
GO:0016616	MF	GO:0016616	oxidoreductase activity, acting on the CH-OH group of donors, NAD or NADP as acceptor	33/2948	120/18352	0.00100379	0.0373022	0.0328917	ME3/LDHA/CBR4/IMPDH1/HSD17B11/HADH/PRXL2B/ME1/BDH1/BDH2/HPGD/DHRS2/HSD17B4/HSD17B2/CBR1/KDSR/HADHB/IDH1/ADH7/CBR3/AKR1C1/SDR16C5/LDHD/MDH2/DHRS9/PGD/AKR1B10/G6PD/HSD11B2/DHRS3/AKR1A1/HSD17B14/ADH1B	33
GO:0016614	MF	GO:0016614	oxidoreductase activity, acting on CH-OH group of donors	35/2948	130/18352	0.00108607	0.0390985	0.0344756	ME3/LDHA/CBR4/IMPDH1/HSD17B11/HADH/PRXL2B/ME1/BDH1/BDH2/HPGD/DHRS2/HSD17B4/HSD17B2/CBR1/KDSR/D2HGDH/HADHB/IDH1/ADH7/CBR3/AKR1C1/SDR16C5/LDHD/MDH2/DHRS9/PGD/AKR1B10/ALDH3A2/G6PD/HSD11B2/DHRS3/AKR1A1/HSD17B14/ADH1B	35
GO:0003713	MF	GO:0003713	transcription coactivator activity	62/2948	267/18352	0.00139424	0.0470461	0.0414835	RBPMS/PPRC1/GATA3/CALCOCO1/MED27/RUVBL1/NPM1/JADE1/PCBD1/NCOA7/MTDH/ACTN1/DDX17/KAT2B/PMF1/HTATIP2/SNW1/CARM1/HMGA1/CTNNB1/TADA1/DYRK1B/RERE/ING4/MPND/SMARCE1/SS18L1/USP21/FOXC1/TAF9/CEBPZ/LPIN3/SS18L2/HELZ2/ID2/MED16/JUP/CAMTA2/SMARCD3/NCOA1/ARRB1/KAT2A/ID1/NOTCH1/MED30/ZMIZ2/MED12/RRP1B/TADA3/WWC1/DYRK1A/SOX4/SUB1/ACTL6A/TRIM24/LPIN2/VGLL1/CEBPA/ARID1A/DHX9/THRAP3/MMS19	62
GO:0019207	MF	GO:0019207	kinase regulator activity	52/2948	216/18352	0.00142249	0.0470461	0.0414835	SFN/CCNL2/CCNT2/CCNB1/AFAP1L2/YWHAG/ITPRIP/CCNA2/NPM1/PRKRIP1/ERBB3/MNAT1/CCNO/KAT2B/PKIA/CAB39L/GPRC5C/CCNG1/TRIB3/TPX2/CCNB2/KLF4/CCNL1/HEXIM1/STK11/CCNG2/NCK1/CAB39/INCENP/GSTP1/CCNYL1/PPP1R1B/CNPPD1/CXCL10/MAP2K1/BCCIP/WNT11/HSP90AB1/CALM1/MADD/CHP1/DGKQ/WNK1/SPRED2/CKS2/SOCS1/RAC2/ATG13/CKS1B/CDKN2A/PAK2/TESC	52
GO:0016538	MF	GO:0016538	cyclin-dependent protein serine/threonine kinase regulator activity	17/2948	50/18352	0.00142935	0.0470461	0.0414835	CCNL2/CCNT2/CCNB1/CCNA2/MNAT1/CCNO/KAT2B/CCNG1/CCNB2/CCNL1/HEXIM1/CCNG2/CCNYL1/CNPPD1/CKS2/CKS1B/CDKN2A	17
GO:0005200	MF	GO:0005200	structural constituent of cytoskeleton	29/2948	104/18352	0.00155993	0.0490746	0.0432721	TUBA1C/KRT5/TUBB6/ACTR3/KRT6A/MSN/TUBA4A/KRT20/KRT14/DSP/ARPC2/ACTB/TUBA1B/ARPC1B/EPB41/PLEC/CD2AP/TUBG2/VILL/TUBB2A/KRT6B/KRT16/ADD1/ACTG1/ACTR2/KRT15/PLS1/SORBS3/TUBB4B	29
GO:0044389	MF	GO:0044389	ubiquitin-like protein ligase binding	71/2948	316/18352	0.00168475	0.0490746	0.0432721	PSMD1/UBE2D4/CDK5RAP3/CCNB1/HSPA5/AURKA/HSPD1/TPI1/MFN2/RANGAP1/SLC25A5/MFHAS1/ERLIN1/ERBB3/ANKRA2/UBE2L6/PSMA3/MOAP1/STAT1/FZD6/TXNIP/TUBA1B/NLK/RALB/HIF1A/VCP/LRPPRC/TNFRSF14/SMAD6/SUMO3/TRIB3/CEBPB/CALR/HSPA8/PML/WFS1/LYN/JKAMP/SRC/HSPA9/NEK6/FZD4/USP19/GABARAP/TRAF4/DERL1/ARRB1/TRAF2/FANCL/UBE2C/DDX58/ACTG1/TCP1/TNK2/PARP9/HSP90AB1/LAPTM4B/UBE2G1/RPL23/WASHC1/PXN/DTX3L/CUL7/ARRDC1/NPLOC4/SUMO…	71
GO:0031267	MF	GO:0031267	small GTPase binding	92/2948	428/18352	0.00170388	0.0490746	0.0432721	SGSM2/RILP/DIAPH1/BICDL2/BICD2/RGL3/MICALL1/TBC1D2/CORO1C/ANLN/RGL2/ARHGEF10L/CSE1L/YBX3/TBC1D17/ANXA2/DENND2D/ANXA2P2/IFT20/TBC1D1/CDC42EP1/RANGAP1/SH3BP4/TBC1D9/RIN2/SYTL2/RABGAP1L/CAV1/FMNL2/KPNB1/RIN1/BIRC5/PIFO/PLCE1/PARD6B/RAB11FIP3/XPOT/NCF2/IPO7/RALBP1/SGSM3/TBC1D20/RAPGEF1/ARHGDIA/LLGL2/RAB11FIP5/ARHGEF11/GGA3/ECT2/PLEKHG3/FGD3/XPO5/NOXA1/GGA1/RANBP1/MLPH/RTKN/MICAL1/CYFIP2/ARHGEF4/MYO5B…	92
GO:0003688	MF	GO:0003688	DNA replication origin binding	10/2948	23/18352	0.00170398	0.0490746	0.0432721	ORC1/HSPD1/GRWD1/CDC45/MCM4/MCM10/MCM2/MCM6/CDC6/DHX9	10
GO:0016769	MF	GO:0016769	transferase activity, transferring nitrogenous groups	10/2948	23/18352	0.00170398	0.0490746	0.0432721	AMT/OAT/PSAT1/BCAT2/GOT1/KYAT3/AADAT/GAPDH/GATM/BCAT1	10

## Sheet: ST2
Detailed information of immunotherapy predicted signatures, bladder cancer signatures and other therapeutic signatures.
Pathway	Reference	Description	Genes
IFN-γ_signature	PMID: 28650338	Anticancer_immunotherapy	TIGIT, CD27, CD8A, PDCD1LG2, LAG3, CD274, CXCR6, CMKLR1, NKG7, CCL5, PSMB10, IDO1, CXCL9, HLA-DQA1, CD276, STAT1, HLA-DRB1, HLA-E
APM_signal	PMID: 31563503	Anticancer_immunotherapy	B2M, HLA-A, HLA-B, HLA-C, TAP1, TAP2
Base_excision_repair	PMID:?29443960	Anticancer_immunotherapy	FEN1, LIG1, NEIL3, PARP1, PARP2, PCNA, POLE, POLE2, UNG
Cell_cycle	PMID:?29443960	Anticancer_immunotherapy	BUB1, BUB1B, CCNA2, CCNB2, CCNE1, CCNE2, CDC20, CDC25A, CDC25C, CDC6, CDK1, CDK2, CDKN2A, DBF4, E2F1, E2F2, ESPL1, MAD2L1, MAD2L2, MCM2, MCM4, MCM6, MCM7, ORC1, ORC6, PCNA, PLK1, SKP2, SMC3, TFDP1, TTK, YWHAB
DNA_replication	PMID:?29443960	Anticancer_immunotherapy	DNA2, FEN1, LIG1, MCM2, MCM4, MCM6, MCM7, PCNA, POLA2, POLE, POLE2, PRIM1, PRIM2, RFC2, RFC3, RFC4, RFC5, RNASEH2A, RPA1, RPA3
Fanconi_anemia_pathway	PMID:?29443960	Anticancer_immunotherapy	BLM, BRCA1, BRCA2, BRIP1, EME1, ERCC4, FANCA, FANCB, FANCD2, FANCI, PALB2, RAD51, RAD51C, RMI1, RMI2, RPA1, RPA3, TOP3A, UBE2T
Homologous_recombination	PMID:?29443960	Anticancer_immunotherapy	BLM, BRCA2, EME1, RAD51, RAD51C, RAD54L, RPA1, RPA3, TOP3A, XRCC2, XRCC3
MicroRNAs_in_cancer	PMID:?29443960	Anticancer_immunotherapy	BRCA1, CCNE1, CCNE2, CDC25A, CDC25C, CDCA5, CDKN2A, DNMT1, E2F1, E2F2, EZH2, KIF23, STMN1, TRIM71
Mismatch_repair	PMID:?29443960	Anticancer_immunotherapy	EXO1, LIG1, PCNA, RFC2, RFC3, RFC4, RFC5, RPA1, RPA3
Nucleotide_excision_repair	PMID:?29443960	Anticancer_immunotherapy	CETN2, ERCC4, LIG1, PCNA, POLE, POLE2, RFC2, RFC3, RFC4, RFC5, RPA1, RPA3
Oocyte_meiosis	PMID:?29443960	Anticancer_immunotherapy	AURKA, BUB1, CCNB2, CCNE1, CCNE2, CDC20, CDC25C, CDK1, CDK2, ESPL1, FBXO5, MAD2L1, MAD2L2, PLK1, SGOL1, SMC3, YWHAB
p53_signaling_pathway	PMID:?29443960	Anticancer_immunotherapy	CCNB2, CCNE1, CCNE2, CDK1, CDK2, CDKN2A, GTSE1, PPM1D, RFWD2, RRM2
Progesterone-mediated_oocyte_maturation	PMID:?29443960	Anticancer_immunotherapy	BUB1, CCNA2, CCNB2, CDC25A, CDC25C, CDK1, CDK2, MAD2L1, MAD2L2, PLK1
Proteasome	PMID:?29443960	Anticancer_immunotherapy	IFNG, PSMA4, PSMB2, PSMB4, PSMC4, PSMD4, PSMD7
Pyrimidine_metabolism	PMID:?29443960	Anticancer_immunotherapy	CTPS1, DTYMK, POLA2, POLE, POLE2, PRIM1, PRIM2, RRM2, TYMS
Spliceosome	PMID:?29443960	Anticancer_immunotherapy	HNRNPM, LSM3, LSM4, LSM5, MAGOHB, PRPF19, SF3B2, SF3B3, SF3B4, SNRNP40, SNRPA1, SNRPC, USP39, WBP11
Systemic_lupus_erythematosus	PMID:?29443960	Anticancer_immunotherapy	H2AFV, H2AFZ, HIST1H2AB, HIST1H2AG, HIST1H2AH, HIST1H2AI, HIST1H2AM, HIST1H2BC, HIST1H2BD, HIST1H2BF, HIST1H2BJ, HIST1H2BK, HIST1H2BL, HIST1H2BN, HIST1H2BO, HIST1H3B, HIST1H3D, HIST1H3H, HIST1H4A, HIST1H4B, HIST2H2AB, HIST2H2AC, HIST2H2BE, HIST2H2BF, HIST
Viral_carcinogenesis	PMID:?29443960	Anticancer_immunotherapy	CCNA2, CCNE1, CCNE2, CDC20, CDK1, CDK2, CDKN2A, CREB3L4, GTF2E1, HIST1H2BC, HIST1H2BD, HIST1H2BF, HIST1H2BJ, HIST1H2BK, HIST1H2BL, HIST1H2BN, HIST1H2BO, HIST1H4A, HIST1H4B, HIST2H2BE, HIST2H2BF, SKP2, YWHAB
EGFR_ligands	PMID: 31563503	Anti-EGFR_therapy	EGFR, AREG, AREGB, EREG, HBEGF, TGFA
FGFR3-coexpressed_genes	PMID: 31563503	Anti-FGFR3_therapy	FGFR3, TP63, IRS1, SEMA4B, PTPN13, TMPRSS4
PPARG_network	PMID: 27197067	Anti-PPARG_therapy	PPARG,IGFBP3,GDF15,MYH14,IHH,OCLN,AQP3,SCNN1G,PLIN5,KRT19,GPT,CYP4B1,UGT1A7,DGAT2,KRT20,SNCG,GSTA1,ACADL,BDH1,HMGCS2,LIPE
WNT-β-catenin_network	PMID: 27197067	Oncogenic_pathway_inhibit_CD8_T_cell_infiltration	CTNNB1,TFF1,HAPLN1,IHH,WNT7B,BMP7,SEMA5A,SCN5A,ERBB3,TSPAN8,EPCAM,TH,GPX2,GAD1,HSD17B2,KRT7,NOX1,CYB5A,CYP4F12,ID4,SIM2,MECOM,MSX2,KLF5,SMAD6,POU5F1,FOXQ1,GATA2,GATA3,EMX2
IDH1	PMID: 29326431	Oncogenic_pathway_inhibit_CD8_T_cell_infiltration	IDH1
KDM6B	PMID: 26503055	Oncogenic_pathway_inhibit_CD8_T_cell_infiltration	KDM6B
VEGFA	PMID: 24793239	Oncogenic_pathway_inhibit_CD8_T_cell_infiltration	VEGFA
Hypoxia	PMID: 31563503	Radiotherapy	CAV1, COL5A1, ITGA5, P4HA2, SLC16A1, TGFBI, DPYSL2, SRPX, TRAM2, SYDE1, LRP1, PDLIM2, SAV1, AHNAK2, CAD, CYP1B1, DAAM1, DSC2, SLC2A3, FUT11, GLG1, GULP1, LDLR, THBS4
Cell_cycle	PMID: 31563503	Radiotherapy	ABL1, ANAPC1, ANAPC10, ANAPC11, ANAPC13, ANAPC2, ANAPC4, ANAPC5, ANAPC7, ATM, ATR, BUB1, BUB1B, BUB3, CCNA1, CCNA2, CCNB1, CCNB2, CCNB3, CCND1, CCND2, CCND3, CCNE1, CCNE2, CCNH, CDC14A, CDC14B, CDC16, CDC20, CDC23, CDC25A, CDC25B, CDC25C, CDC26, CDC27, CD
DNA_replication	PMID: 31563503	Radiotherapy	DNA2, FEN1, LIG1, MCM2, MCM3, MCM4, MCM5, MCM6, MCM7, PCNA, POLA1, POLA2, POLD1, POLD2, POLD3, POLD4, POLE, POLE2, POLE3, POLE4, PRIM1, PRIM2, RFC1, RFC2, RFC3, RFC4, RFC5, RNASEH1, RNASEH2A, RNASEH2B, RNASEH2C, RPA1, RPA2, RPA3, RPA4, SSBP1
